# Supplementary material for: Gut microbiome partially mediates and coordinates the effects of genetics on anxiety-like behavior in Collaborative Cross mice
Source: Sci Rep. 2021 Jan 11;11:270. doi: 10.1038/s41598-020-79538-x (PMC7801399; doi:10.1038/s41598-020-79538-x)
Supplement: Supplementary file 5 — Supplementary Information 5. [file 41598_2020_79538_MOESM5_ESM.xlsx]

## Sheet: Sheet1
Table S1. Raw data of anxiety-related phenotypes and anxiety classification for all mice across 30 CC strains.
Processing ID	Mouse ID	Cage ID	Strain ID	Sex	Number of full transitions	Number of partial transitions	Latency time for the first time (s)	Total time in light (s)	Traveling distance in light (cm)	Average time in light (s)	Average speed (cm/s)	Anxiety level (LA=1; HA=2)	f__Lachnospiraceae	f__Enterobacteriaceae	f__OTU_118	f__Corynebacteriaceae	f__Helicobacteraceae	f__Bifidobacteriaceae	f__Veillonellaceae	f__Anaeroplasmataceae	f__Pseudomonadaceae	f__OTU_147	f__Leuconostocaceae	f__Coriobacteriaceae	f__Streptococcaceae	f__OTU_16	f__Clostridiales_vadinBB60_group	f__OTU_168	f__OTU_1749	f__OTU_176	f__Rhodospirillaceae	f__OTU_2	f__Bacteroidaceae	f__OTU_228	f__Christensenellaceae	f__Defluviitaleaceae	f__Peptococcaceae	f__Dermabacteraceae	f__Ruminococcaceae	f__OTU_2989	f__Bacteroidales_S24-7_group	f__Microbacteriaceae	f__OTU_3188	f__Rikenellaceae	f__Sphingomonadaceae	f__Aerococcaceae	f__Comamonadaceae	f__Eubacteriaceae	f__OTU_3443
195	Trial_B_83	C53	CC001	F	2	7	155.28	177.08	618.32	88.54	3.506	2	14159	0	0	0	0	87	0	0	0	0	0	124	3	0	64	1	0	78	15	14	508	2	0	0	51	0	2494	1	7328	0	0	853	0	0	0	0	0
196	Trial_B_84	C53	CC001	F	8	14	71.28	129.52	734.72	16.19	5.7508	2	14159	0	0	0	0	87	0	0	0	0	0	124	3	0	64	1	0	78	15	14	508	2	0	0	51	0	2494	1	7328	0	0	853	0	0	0	0	0
197	Trial_B_85	C53	CC001	F	8	15	107.16	179.04	1084.8	22.38	6.1219	2	14159	0	0	0	0	87	0	0	0	0	0	124	3	0	64	1	0	78	15	14	508	2	0	0	51	0	2494	1	7328	0	0	853	0	0	0	0	0
198	Trial_B_86	C53	CC001	F	3	7	189	207.44	800.1	69.147	3.872	2	14159	0	0	0	0	87	0	0	0	0	0	124	3	0	64	1	0	78	15	14	508	2	0	0	51	0	2494	1	7328	0	0	853	0	0	0	0	0
199	Trial_B_87	C54	CC001	F	1	5	65.64	70.84	230.52	70.84	3.2762	2	11507	1	0	0	0	14	0	12	0	0	0	33	0	2	83	5	0	104	89	48	395	1	0	0	38	0	2049	0	11750	0	0	713	0	0	0	0	0
200	Trial_B_88	C54	CC001	F	6	9	110.96	162.72	1356.5	27.12	8.3981	1	11507	1	0	0	0	14	0	12	0	0	0	33	0	2	83	5	0	104	89	48	395	1	0	0	38	0	2049	0	11750	0	0	713	0	0	0	0	0
201	Trial_B_89	C54	CC001	F	5	8	85.84	141.64	549.39	28.328	3.9075	2	11507	1	0	0	0	14	0	12	0	0	0	33	0	2	83	5	0	104	89	48	395	1	0	0	38	0	2049	0	11750	0	0	713	0	0	0	0	0
202	Trial_B_90	C54	CC001	F	5	10	29.6	81.72	244.06	16.344	3.0311	2	11507	1	0	0	0	14	0	12	0	0	0	33	0	2	83	5	0	104	89	48	395	1	0	0	38	0	2049	0	11750	0	0	713	0	0	0	0	0
287	Trial_B_189	C95	CC001	M	8	15	9.28	72.68	581.49	9.085	8.2085	1	9539	1	0	0	0	7	0	19	0	0	0	504	5	23	22	102	0	32	37	17	754	0	0	0	22	0	1750	0	13397	0	0	548	0	0	0	0	0
288	Trial_B_190	C95	CC001	M	6	14	18.04	67.84	430.8	11.307	6.5036	2	9539	1	0	0	0	7	0	19	0	0	0	504	5	23	22	102	0	32	37	17	754	0	0	0	22	0	1750	0	13397	0	0	548	0	0	0	0	0
289	Trial_B_191	C95	CC001	M	5	8	77.84	111.2	684.17	22.24	6.2107	2	9539	1	0	0	0	7	0	19	0	0	0	504	5	23	22	102	0	32	37	17	754	0	0	0	22	0	1750	0	13397	0	0	548	0	0	0	0	0
290	Trial_B_192	C95	CC001	M	1	21	60.96	71.8	281.29	71.8	4.0161	2	9539	1	0	0	0	7	0	19	0	0	0	504	5	23	22	102	0	32	37	17	754	0	0	0	22	0	1750	0	13397	0	0	548	0	0	0	0	0
291	Trial_B_193	C96	CC001	F	4	21	18.76	77.64	482.21	19.41	6.375	2	6925	0	0	0	1	7	0	50	0	0	0	95	7	38	18	36	0	26	0	32	127	0	0	0	10	0	788	2	14211	0	0	995	0	0	0	0	0
292	Trial_B_194	C96	CC001	F	4	23	36.56	71.36	288.75	17.84	4.1726	2	6925	0	0	0	1	7	0	50	0	0	0	95	7	38	18	36	0	26	0	32	127	0	0	0	10	0	788	2	14211	0	0	995	0	0	0	0	0
293	Trial_B_195	C96	CC001	F	2	14	76.12	89.76	340.44	44.88	3.8476	2	6925	0	0	0	1	7	0	50	0	0	0	95	7	38	18	36	0	26	0	32	127	0	0	0	10	0	788	2	14211	0	0	995	0	0	0	0	0
31	Trial_W_34	C32	CC010	M	4	7	7.4	67.16	334.14	16.79	5.0414	2	18928	0	0	0	0	0	0	0	0	0	0	97	0	11	34	1	0	132	0	3	65	0	5	0	21	0	1439	1	4219	0	0	788	0	0	0	0	0
32	Trial_W_35	C32	CC010	M	2	10	1.68	21	96.252	10.5	4.803	2	18928	0	0	0	0	0	0	0	0	0	0	97	0	11	34	1	0	132	0	3	65	0	5	0	21	0	1439	1	4219	0	0	788	0	0	0	0	0
33	Trial_W_36	C32	CC010	M	2	19	41.52	60.36	187.95	30.18	3.2029	2	18928	0	0	0	0	0	0	0	0	0	0	97	0	11	34	1	0	132	0	3	65	0	5	0	21	0	1439	1	4219	0	0	788	0	0	0	0	0
34	Trial_W_37	C33	CC010	F	4	19	13.36	65.84	272.26	16.46	4.2541	2	17672	0	0	0	0	0	0	0	0	0	0	117	0	1	90	20	0	242	0	0	68	0	0	0	32	0	2010	7	4154	0	0	782	0	0	0	0	0
35	Trial_W_38	C33	CC010	F	3	19	13.32	47.12	169.59	15.707	3.7389	2	17672	0	0	0	0	0	0	0	0	0	0	117	0	1	90	20	0	242	0	0	68	0	0	0	32	0	2010	7	4154	0	0	782	0	0	0	0	0
36	Trial_W_39	C33	CC010	F	7	17	21.68	81.6	403.36	11.657	5.0623	2	17672	0	0	0	0	0	0	0	0	0	0	117	0	1	90	20	0	242	0	0	68	0	0	0	32	0	2010	7	4154	0	0	782	0	0	0	0	0
37	Trial_W_40	C34	CC010	F	3	20	77.08	116.76	326.77	38.92	2.8434	2	17129	3	0	1	0	0	0	0	0	0	0	98	21	1	78	14	0	188	0	4	75	1	6	0	23	0	1485	6	2760	0	0	737	0	0	0	0	0
38	Trial_W_41	C34	CC010	F	3	14	23.72	64	302.2	21.333	4.8244	2	17129	3	0	1	0	0	0	0	0	0	0	98	21	1	78	14	0	188	0	4	75	1	6	0	23	0	1485	6	2760	0	0	737	0	0	0	0	0
39	Trial_W_42	C34	CC010	F	4	11	1.6	31.36	94.097	7.84	3.1199	2	17129	3	0	1	0	0	0	0	0	0	0	98	21	1	78	14	0	188	0	4	75	1	6	0	23	0	1485	6	2760	0	0	737	0	0	0	0	0
56	Trial_W_59	C55	CC010	F	2	4	61.6	68.08	253.34	34.04	3.7477	2	13316	3	0	0	0	1	0	0	0	0	0	129	0	0	59	26	0	123	0	3	111	1	8	0	27	0	1648	1	9643	0	0	1101	0	0	0	0	0
57	Trial_W_60	C55	CC010	F	1	2	4.48	5.52	22.588	5.52	4.2781	2	13316	3	0	0	0	1	0	0	0	0	0	129	0	0	59	26	0	123	0	3	111	1	8	0	27	0	1648	1	9643	0	0	1101	0	0	0	0	0
58	Trial_W_61	C56	CC010	M	2	7	95.32	121.56	256.06	60.78	2.119	2	14730	7	1	0	0	0	0	1	0	0	0	87	3	2	57	3	0	160	0	1	119	0	1	0	20	0	1034	4	7384	1	0	448	0	0	0	0	0
59	Trial_W_62	C56	CC010	M	3	15	4.44	44.28	218.05	14.76	5.0898	2	14730	7	1	0	0	0	0	1	0	0	0	87	3	2	57	3	0	160	0	1	119	0	1	0	20	0	1034	4	7384	1	0	448	0	0	0	0	0
60	Trial_W_63	C57	CC010	M	4	4	16.44	91.28	467.03	22.82	5.1526	2	20683	0	0	0	1	0	0	1	0	0	0	40	1	0	51	1	0	250	0	4	29	0	0	0	29	0	1270	4	3500	0	0	334	0	0	0	0	0
61	Trial_W_64	C57	CC010	M	3	5	3.28	149.16	332.2	49.72	2.2367	2	20683	0	0	0	1	0	0	1	0	0	0	40	1	0	51	1	0	250	0	4	29	0	0	0	29	0	1270	4	3500	0	0	334	0	0	0	0	0
62	Trial_W_65	C57	CC010	M	1	16	22.04	32.8	118.57	32.8	3.7714	2	20683	0	0	0	1	0	0	1	0	0	0	40	1	0	51	1	0	250	0	4	29	0	0	0	29	0	1270	4	3500	0	0	334	0	0	0	0	0
40	Trial_W_43	C35	CC011	M	6	2	19.88	102.36	459.39	17.06	4.5162	2	5241	0	35	0	37	0	0	28	0	4	0	633	2	0	18	30	0	51	44	2155	535	12	50	7	14	0	2401	1	8379	1	0	357	0	0	0	2	0
41	Trial_W_44	C35	CC011	M	9	14	9.4	132.4	610.34	14.711	4.6748	1	5241	0	35	0	37	0	0	28	0	4	0	633	2	0	18	30	0	51	44	2155	535	12	50	7	14	0	2401	1	8379	1	0	357	0	0	0	2	0
42	Trial_W_45	C35	CC011	M	6	8	13.08	132.44	636.35	22.073	4.8458	2	5241	0	35	0	37	0	0	28	0	4	0	633	2	0	18	30	0	51	44	2155	535	12	50	7	14	0	2401	1	8379	1	0	357	0	0	0	2	0
43	Trial_W_46	C35	CC011	M	6	14	13.12	90.16	377.76	15.027	4.2656	2	5241	0	35	0	37	0	0	28	0	4	0	633	2	0	18	30	0	51	44	2155	535	12	50	7	14	0	2401	1	8379	1	0	357	0	0	0	2	0
44	Trial_W_47	C36	CC011	M	3	10	17.16	57.92	236.77	19.307	4.1626	2	6342	21	61	1	46	0	0	75	0	28	0	237	3	1	39	62	0	269	48	2823	542	11	44	14	42	0	3602	2	5382	0	0	616	0	0	0	2	2
45	Trial_W_48	C36	CC011	M	2	10	20.44	61.36	285.17	30.68	4.7214	2	6342	21	61	1	46	0	0	75	0	28	0	237	3	1	39	62	0	269	48	2823	542	11	44	14	42	0	3602	2	5382	0	0	616	0	0	0	2	2
46	Trial_W_49	C36	CC011	M	4	14	31.88	76.36	256.71	19.09	3.4265	2	6342	21	61	1	46	0	0	75	0	28	0	237	3	1	39	62	0	269	48	2823	542	11	44	14	42	0	3602	2	5382	0	0	616	0	0	0	2	2
47	Trial_W_50	C36	CC011	M	6	1	22.2	141.64	980.02	23.607	6.9466	1	6342	21	61	1	46	0	0	75	0	28	0	237	3	1	39	62	0	269	48	2823	542	11	44	14	42	0	3602	2	5382	0	0	616	0	0	0	2	2
48	Trial_W_51	C37	CC011	F	1	3	20.24	26.32	85.291	26.32	3.2804	2	6680	1	24	1	34	0	0	21	0	2	0	298	106	0	27	89	0	159	17	3158	440	13	61	53	25	0	3521	1	6983	0	0	314	0	0	0	16	1
49	Trial_W_52	C37	CC011	F	5	8	18.56	107.2	732.17	21.44	6.8968	1	6680	1	24	1	34	0	0	21	0	2	0	298	106	0	27	89	0	159	17	3158	440	13	61	53	25	0	3521	1	6983	0	0	314	0	0	0	16	1
50	Trial_W_53	C37	CC011	F	8	4	83.2	164.76	1023.7	20.595	6.2498	2	6680	1	24	1	34	0	0	21	0	2	0	298	106	0	27	89	0	159	17	3158	440	13	61	53	25	0	3521	1	6983	0	0	314	0	0	0	16	1
51	Trial_W_54	C37	CC011	F	9	6	9.44	114.88	949.19	12.764	8.3496	1	6680	1	24	1	34	0	0	21	0	2	0	298	106	0	27	89	0	159	17	3158	440	13	61	53	25	0	3521	1	6983	0	0	314	0	0	0	16	1
52	Trial_W_55	C38	CC011	F	4	10	18.08	61.36	272.18	15.34	4.5182	2	7083	3	14	5	32	0	0	42	0	13	0	192	16	2	37	67	0	95	10	3066	137	11	76	16	26	0	3900	11	4503	0	0	678	0	0	0	19	4
53	Trial_W_56	C38	CC011	F	7	12	46.44	109.56	655.82	15.651	6.0702	2	7083	3	14	5	32	0	0	42	0	13	0	192	16	2	37	67	0	95	10	3066	137	11	76	16	26	0	3900	11	4503	0	0	678	0	0	0	19	4
54	Trial_W_57	C38	CC011	F	7	9	20.6	109.64	796.77	15.663	7.353	1	7083	3	14	5	32	0	0	42	0	13	0	192	16	2	37	67	0	95	10	3066	137	11	76	16	26	0	3900	11	4503	0	0	678	0	0	0	19	4
55	Trial_W_58	C38	CC011	F	7	5	58.2	120.28	924.93	17.183	7.7517	1	7083	3	14	5	32	0	0	42	0	13	0	192	16	2	37	67	0	95	10	3066	137	11	76	16	26	0	3900	11	4503	0	0	678	0	0	0	19	4
376	Trial_B_288	C130	CC013	M	10	8	43.96	110.52	822.84	11.052	7.5434	1	19938	2	4	0	73	0	0	16	0	0	0	94	3	0	79	1	0	198	0	8	889	1	1	0	12	0	1796	0	2767	0	0	350	0	0	0	2	0
377	Trial_B_289	C131	CC013	M	11	13	5.48	82.68	533.6	7.5164	6.6073	1	13598	0	1	0	28	0	0	0	0	13	0	250	0	0	82	83	0	203	34	10	1712	0	21	0	23	0	3022	1	4743	0	0	1731	0	0	0	1	0
378	Trial_B_290	C131	CC013	M	9	15	7.04	63	477.45	7	7.8167	1	13598	0	1	0	28	0	0	0	0	13	0	250	0	0	82	83	0	203	34	10	1712	0	21	0	23	0	3022	1	4743	0	0	1731	0	0	0	1	0
379	Trial_B_291	C131	CC013	M	10	4	7.12	82.56	688.82	8.256	8.458	1	13598	0	1	0	28	0	0	0	0	13	0	250	0	0	82	83	0	203	34	10	1712	0	21	0	23	0	3022	1	4743	0	0	1731	0	0	0	1	0
380	Trial_B_292	C132	CC013	F	10	15	16.08	75.04	520.5	7.504	7.1262	1	13828	0	2	0	64	0	0	63	0	0	0	69	1	7	84	67	0	168	7	19	3557	12	0	0	37	0	2160	0	5915	0	0	886	0	0	0	0	0
381	Trial_B_293	C132	CC013	F	10	8	6.08	68.76	558.23	6.876	8.2922	1	13828	0	2	0	64	0	0	63	0	0	0	69	1	7	84	67	0	168	7	19	3557	12	0	0	37	0	2160	0	5915	0	0	886	0	0	0	0	0
382	Trial_B_294	C132	CC013	F	9	5	18.44	95.72	769.91	10.636	8.1386	1	13828	0	2	0	64	0	0	63	0	0	0	69	1	7	84	67	0	168	7	19	3557	12	0	0	37	0	2160	0	5915	0	0	886	0	0	0	0	0
383	Trial_B_295	C132	CC013	F	12	6	14.48	135.84	1177.3	11.32	8.7599	1	13828	0	2	0	64	0	0	63	0	0	0	69	1	7	84	67	0	168	7	19	3557	12	0	0	37	0	2160	0	5915	0	0	886	0	0	0	0	0
404	Trial_B_317	C152	CC013	F	16	14	11.72	146.8	1314.2	9.175	9.1011	1	10657	0	0	0	54	0	0	160	0	37	0	44	3	13	263	113	0	108	49	10	2589	0	10	0	35	0	1290	0	7896	0	0	3544	0	0	0	0	0
405	Trial_B_318	C152	CC013	F	9	14	6.4	76.28	727.27	8.4756	9.7699	1	10657	0	0	0	54	0	0	160	0	37	0	44	3	13	263	113	0	108	49	10	2589	0	10	0	35	0	1290	0	7896	0	0	3544	0	0	0	0	0
406	Trial_B_319	C152	CC013	F	9	15	11.12	90.8	749.37	10.089	8.4312	1	10657	0	0	0	54	0	0	160	0	37	0	44	3	13	263	113	0	108	49	10	2589	0	10	0	35	0	1290	0	7896	0	0	3544	0	0	0	0	0
407	Trial_B_320	C152	CC013	F	12	4	36.52	82.56	535.72	6.88	6.591	1	10657	0	0	0	54	0	0	160	0	37	0	44	3	13	263	113	0	108	49	10	2589	0	10	0	35	0	1290	0	7896	0	0	3544	0	0	0	0	0
408	Trial_B_321	C153	CC013	M	7	9	13.32	66.56	259.28	9.5086	3.9718	1	15847	0	0	0	55	0	0	143	0	0	0	215	0	6	118	126	0	143	7	9	1513	0	14	0	21	0	1991	0	4670	0	0	1353	0	0	0	6	0
409	Trial_B_322	C153	CC013	M	12	14	13.2	103.8	965.53	8.65	9.492	1	15847	0	0	0	55	0	0	143	0	0	0	215	0	6	118	126	0	143	7	9	1513	0	14	0	21	0	1991	0	4670	0	0	1353	0	0	0	6	0
410	Trial_B_323	C154	CC013	M	13	24	10.16	94.84	774.09	7.2954	8.425	1	2910	0	0	0	59	0	0	128	0	0	0	40	10	22	25	8	0	43	0	16	8800	0	12	0	11	0	341	0	12223	0	0	1426	0	0	0	1	0
411	Trial_B_324	C154	CC013	M	15	9	11.12	97.04	894.55	6.4693	9.4044	1	2910	0	0	0	59	0	0	128	0	0	0	40	10	22	25	8	0	43	0	16	8800	0	12	0	11	0	341	0	12223	0	0	1426	0	0	0	1	0
142	Trial_B_9	C25	CC016	M	13	26	23.72	148.28	749.67	11.406	5.1644	1	6726	1	36	0	80	0	0	41	0	5	0	135	0	4	180	96	0	56	1	3267	1356	1	26	0	85	0	2973	0	7111	0	0	1240	0	0	0	1	1
143	Trial_B_10	C25	CC016	M	6	23	24.28	102.36	485.32	17.06	4.8512	2	6726	1	36	0	80	0	0	41	0	5	0	135	0	4	180	96	0	56	1	3267	1356	1	26	0	85	0	2973	0	7111	0	0	1240	0	0	0	1	1
144	Trial_B_11	C26	CC016	M	7	17	22.32	107.84	553.83	15.406	5.2287	2	9548	0	40	0	23	0	0	40	0	14	0	176	1	0	103	170	0	111	1	2431	222	0	76	0	39	0	3243	1	2670	0	0	2348	0	0	0	10	0
145	Trial_B_12	C26	CC016	M	8	15	31.32	92.68	651.72	11.585	7.1744	1	9548	0	40	0	23	0	0	40	0	14	0	176	1	0	103	170	0	111	1	2431	222	0	76	0	39	0	3243	1	2670	0	0	2348	0	0	0	10	0
146	Trial_B_13	C26	CC016	M	6	18	11.72	51	211.98	8.5	4.319	2	9548	0	40	0	23	0	0	40	0	14	0	176	1	0	103	170	0	111	1	2431	222	0	76	0	39	0	3243	1	2670	0	0	2348	0	0	0	10	0
147	Trial_B_14	C27	CC016	F	16	17	25.8	113.64	819.54	7.1025	7.3832	1	11871	1	26	0	11	0	0	9	0	0	0	143	4	0	75	9	0	116	0	1353	1928	0	17	0	57	0	1757	0	6394	0	0	1270	0	0	0	2	2
148	Trial_B_15	C27	CC016	F	10	12	29.2	93.88	534.66	9.388	5.804	1	11871	1	26	0	11	0	0	9	0	0	0	143	4	0	75	9	0	116	0	1353	1928	0	17	0	57	0	1757	0	6394	0	0	1270	0	0	0	2	2
149	Trial_B_16	C27	CC016	F	17	17	16.24	98	902.16	5.7647	9.4685	1	11871	1	26	0	11	0	0	9	0	0	0	143	4	0	75	9	0	116	0	1353	1928	0	17	0	57	0	1757	0	6394	0	0	1270	0	0	0	2	2
203	Trial_B_98	C58	CC016	F	10	5	33	106.32	867.47	10.632	8.2522	1	3250	3	27	0	43	3	0	0	0	0	1	31	2	1	38	20	0	22	0	623	3957	0	20	0	16	0	769	0	16594	0	0	473	0	0	0	0	0
204	Trial_B_99	C58	CC016	F	5	13	13.08	66.44	350.08	13.288	5.3858	2	3250	3	27	0	43	3	0	0	0	0	1	31	2	1	38	20	0	22	0	623	3957	0	20	0	16	0	769	0	16594	0	0	473	0	0	0	0	0
205	Trial_B_100	C58	CC016	F	7	13	8.4	51.76	373.64	7.3943	7.4489	1	3250	3	27	0	43	3	0	0	0	0	1	31	2	1	38	20	0	22	0	623	3957	0	20	0	16	0	769	0	16594	0	0	473	0	0	0	0	0
206	Trial_B_101	C59	CC016	F	6	22	97.96	173.96	720.55	28.993	4.1961	2	18264	1	0	0	0	0	0	0	0	0	0	32	1	0	33	1	0	242	0	3	43	0	0	0	36	0	1456	0	5128	1	0	429	0	0	0	0	0
207	Trial_B_102	C59	CC016	F	8	15	20.8	120.16	831.95	15.02	7.0314	1	18264	1	0	0	0	0	0	0	0	0	0	32	1	0	33	1	0	242	0	3	43	0	0	0	36	0	1456	0	5128	1	0	429	0	0	0	0	0
208	Trial_B_103	C60	CC016	M	13	22	19.6	150.28	1034.1	11.56	7.0115	1	7590	2	11	0	28	0	0	27	0	0	0	133	1	0	80	17	0	60	38	2443	628	1	13	0	46	0	2480	0	9532	0	1	281	0	0	0	4	3
209	Trial_B_104	C60	CC016	M	18	16	36.56	163.68	1311.3	9.0933	8.1468	1	7590	2	11	0	28	0	0	27	0	0	0	133	1	0	80	17	0	60	38	2443	628	1	13	0	46	0	2480	0	9532	0	1	281	0	0	0	4	3
210	Trial_B_105	C60	CC016	M	14	43	58.04	146.68	1260.7	10.477	8.8706	2	7590	2	11	0	28	0	0	27	0	0	0	133	1	0	80	17	0	60	38	2443	628	1	13	0	46	0	2480	0	9532	0	1	281	0	0	0	4	3
78	Trial_W_86	C99	CC019	M	9	6	13.44	113.28	870.81	12.587	7.7695	1	6158	0	8	0	0	0	0	97	0	0	0	145	6	2	111	63	0	30	0	614	362	22	1	0	26	0	1004	3	14079	0	0	390	0	0	0	0	1
79	Trial_W_87	C99	CC019	M	8	11	40.52	154.56	1023.6	19.32	6.6883	1	6158	0	8	0	0	0	0	97	0	0	0	145	6	2	111	63	0	30	0	614	362	22	1	0	26	0	1004	3	14079	0	0	390	0	0	0	0	1
80	Trial_W_88	C99	CC019	M	6	15	55.88	127.8	977.98	21.3	7.7543	1	6158	0	8	0	0	0	0	97	0	0	0	145	6	2	111	63	0	30	0	614	362	22	1	0	26	0	1004	3	14079	0	0	390	0	0	0	0	1
81	Trial_W_89	C100	CC019	M	5	6	15.68	93.52	621.61	18.704	6.7099	1	12805	2	2	0	0	0	0	158	0	0	0	193	17	0	100	95	0	128	4	108	268	26	0	0	36	0	1960	1	8620	0	0	617	0	0	0	0	0
82	Trial_W_90	C100	CC019	M	8	23	33.64	132.24	855.89	16.53	6.5959	2	12805	2	2	0	0	0	0	158	0	0	0	193	17	0	100	95	0	128	4	108	268	26	0	0	36	0	1960	1	8620	0	0	617	0	0	0	0	0
83	Trial_W_91	C101	CC019	F	6	13	37.28	154.24	1026.5	25.707	6.7216	1	9403	3	0	0	0	3	0	0	0	0	0	24	2	0	127	11	0	106	0	293	2444	12	0	0	27	0	1057	1	12187	0	0	1052	0	0	0	0	2
84	Trial_W_92	C101	CC019	F	6	12	63.88	165.48	1035.9	27.58	6.3151	2	9403	3	0	0	0	3	0	0	0	0	0	24	2	0	127	11	0	106	0	293	2444	12	0	0	27	0	1057	1	12187	0	0	1052	0	0	0	0	2
85	Trial_W_93	C102	CC019	F	6	11	9.92	35.08	119.94	5.8467	3.557	2	16439	4	2	0	0	0	0	5	0	0	0	132	4	1	61	0	0	109	0	662	1512	1	2	0	43	0	1576	0	5669	0	0	257	0	0	0	0	0
86	Trial_W_94	C102	CC019	F	7	10	27.28	107.52	826.52	15.36	7.7856	1	16439	4	2	0	0	0	0	5	0	0	0	132	4	1	61	0	0	109	0	662	1512	1	2	0	43	0	1576	0	5669	0	0	257	0	0	0	0	0
87	Trial_W_95	C102	CC019	F	7	8	40.04	145.8	1120	20.829	7.7454	1	16439	4	2	0	0	0	0	5	0	0	0	132	4	1	61	0	0	109	0	662	1512	1	2	0	43	0	1576	0	5669	0	0	257	0	0	0	0	0
88	Trial_W_96	C119	CC019	M	1	5	17.04	22.28	92.652	22.28	4.2501	2	15651	0	4	0	3	0	0	44	0	0	0	155	6	0	54	7	0	87	5	460	501	4	0	0	26	0	1726	7	5108	0	0	273	0	0	0	0	0
89	Trial_W_97	C119	CC019	M	9	12	9.24	68.28	546.75	7.5867	8.2095	1	15651	0	4	0	3	0	0	44	0	0	0	155	6	0	54	7	0	87	5	460	501	4	0	0	26	0	1726	7	5108	0	0	273	0	0	0	0	0
90	Trial_W_98	C119	CC019	M	10	15	11.56	94.8	873.55	9.48	9.4132	1	15651	0	4	0	3	0	0	44	0	0	0	155	6	0	54	7	0	87	5	460	501	4	0	0	26	0	1726	7	5108	0	0	273	0	0	0	0	0
91	Trial_W_99	C119	CC019	M	10	11	24.72	120.12	891.87	12.012	7.5301	1	15651	0	4	0	3	0	0	44	0	0	0	155	6	0	54	7	0	87	5	460	501	4	0	0	26	0	1726	7	5108	0	0	273	0	0	0	0	0
92	Trial_W_101	C120	CC019	M	1	6	9.12	14.68	64.097	14.68	4.5395	2	10965	2	6	0	4	0	0	27	2	1	0	146	2	0	132	40	0	75	12	517	623	16	1	0	20	0	1500	0	12494	0	0	300	1	0	0	0	1
93	Trial_W_102	C120	CC019	M	8	14	28.44	119.48	874.89	14.935	7.432	1	10965	2	6	0	4	0	0	27	2	1	0	146	2	0	132	40	0	75	12	517	623	16	1	0	20	0	1500	0	12494	0	0	300	1	0	0	0	1
94	Trial_W_103	C120	CC019	M	11	13	21.64	129.2	1156.5	11.745	9.0859	1	10965	2	6	0	4	0	0	27	2	1	0	146	2	0	132	40	0	75	12	517	623	16	1	0	20	0	1500	0	12494	0	0	300	1	0	0	0	1
95	Trial_W_104	C121	CC019	F	8	11	87.88	169.2	1042.8	21.15	6.2189	2	10553	2	2	0	0	42	0	31	0	0	0	184	14	0	65	6	0	92	2	123	769	1	1	0	13	0	1267	10	8580	0	0	399	0	0	0	0	0
96	Trial_W_105	C121	CC019	F	12	8	10.8	132.2	942.67	11.017	7.218	1	10553	2	2	0	0	42	0	31	0	0	0	184	14	0	65	6	0	92	2	123	769	1	1	0	13	0	1267	10	8580	0	0	399	0	0	0	0	0
97	Trial_W_106	C121	CC019	F	9	7	52.4	171.08	1186.5	19.009	6.9874	1	10553	2	2	0	0	42	0	31	0	0	0	184	14	0	65	6	0	92	2	123	769	1	1	0	13	0	1267	10	8580	0	0	399	0	0	0	0	0
98	Trial_W_107	C122	CC019	F	9	9	42.88	120.88	1012.2	13.431	8.4744	1	13664	0	2	0	0	4	0	17	0	0	0	123	2	0	64	11	0	110	7	799	954	5	0	0	20	0	1517	1	8029	0	0	282	0	0	0	0	0
99	Trial_W_108	C122	CC019	F	5	12	37.2	89.88	620.86	17.976	7.0137	1	13664	0	2	0	0	4	0	17	0	0	0	123	2	0	64	11	0	110	7	799	954	5	0	0	20	0	1517	1	8029	0	0	282	0	0	0	0	0
234	Trial_B_130	C70	CC002	M	10	10	1.72	93.28	485.49	9.328	5.2955	1	6765	0	26	5	0	2	0	180	0	0	0	94	2	0	54	182	0	231	58	81	3039	52	1	0	11	0	3698	0	8132	0	0	434	0	0	0	3	0
235	Trial_B_131	C70	CC002	M	5	9	0.64	32.28	157.93	6.456	5.0684	2	6765	0	26	5	0	2	0	180	0	0	0	94	2	0	54	182	0	231	58	81	3039	52	1	0	11	0	3698	0	8132	0	0	434	0	0	0	3	0
236	Trial_B_132	C70	CC002	M	12	4	1.16	84.32	681.16	7.0267	8.2027	1	6765	0	26	5	0	2	0	180	0	0	0	94	2	0	54	182	0	231	58	81	3039	52	1	0	11	0	3698	0	8132	0	0	434	0	0	0	3	0
237	Trial_B_134	C71	CC002	F	8	4	1.36	88.52	409.21	11.065	4.6735	1	6935	0	87	9	0	42	0	166	0	0	0	178	3	5	44	209	0	327	98	32	1697	53	1	0	17	0	4150	0	6842	0	0	370	0	0	0	5	0
238	Trial_B_135	C71	CC002	F	7	8	3.04	76.56	368.89	10.937	4.8951	1	6935	0	87	9	0	42	0	166	0	0	0	178	3	5	44	209	0	327	98	32	1697	53	1	0	17	0	4150	0	6842	0	0	370	0	0	0	5	0
239	Trial_B_136	C71	CC002	F	12	8	2.84	152.44	1330	12.703	8.817	1	6935	0	87	9	0	42	0	166	0	0	0	178	3	5	44	209	0	327	98	32	1697	53	1	0	17	0	4150	0	6842	0	0	370	0	0	0	5	0
280	Trial_B_178	C91	CC002	F	10	11	2.8	109.96	826.31	10.996	7.6313	1	12533	1	48	389	0	15	0	300	2	0	1	136	1	3	240	288	0	324	81	24	874	83	1	0	35	0	3076	0	4358	0	0	1288	0	41	0	17	0
281	Trial_B_180	C91	CC002	F	6	18	19.24	95.2	497.49	15.867	5.3334	2	12533	1	48	389	0	15	0	300	2	0	1	136	1	3	240	288	0	324	81	24	874	83	1	0	35	0	3076	0	4358	0	0	1288	0	41	0	17	0
282	Trial_B_181	C91	CC002	F	3	0	30.16	216.4	1136.5	72.133	5.2576	2	12533	1	48	389	0	15	0	300	2	0	1	136	1	3	240	288	0	324	81	24	874	83	1	0	35	0	3076	0	4358	0	0	1288	0	41	0	17	0
443	Trial_B-182	C92	CC002	M	9	11	2.6	118.44	726.7	13.16	6.2196	1	12620	0	4	0	0	0	0	0	0	0	0	32	5	0	101	44	0	107	1	17	657	35	6	0	30	0	1569	0	9202	0	0	567	0	0	0	0	0
428	Trial_B_342	C159	CC021	F	8	7	17.8	107.44	768.66	13.43	7.2351	1	13239	5	0	0	110	0	0	0	0	0	0	107	4	28	194	2	0	117	0	4	1577	0	17	0	26	0	1585	0	5749	1	0	1900	0	0	0	2	0
429	Trial_B_343	C159	CC021	F	15	29	15	131.56	1370	8.7707	10.7	1	13239	5	0	0	110	0	0	0	0	0	0	107	4	28	194	2	0	117	0	4	1577	0	17	0	26	0	1585	0	5749	1	0	1900	0	0	0	2	0
430	Trial_B_344	C159	CC021	F	16	8	11.56	141.68	1304.4	8.855	9.3332	1	13239	5	0	0	110	0	0	0	0	0	0	107	4	28	194	2	0	117	0	4	1577	0	17	0	26	0	1585	0	5749	1	0	1900	0	0	0	2	0
431	Trial_B_345	C160	CC021	M	12	11	5.04	90.36	726	7.53	8.2015	1	8623	1	1	0	15	0	0	0	0	0	0	83	1	8	82	89	0	104	34	19	645	0	8	0	22	0	2231	0	12466	0	0	880	0	0	0	2	0
432	Trial_B_346	C160	CC021	M	10	11	14.64	87.48	655.6	8.748	7.641	1	8623	1	1	0	15	0	0	0	0	0	0	83	1	8	82	89	0	104	34	19	645	0	8	0	22	0	2231	0	12466	0	0	880	0	0	0	2	0
433	Trial_B_347	C160	CC021	M	13	22	5.8	141.32	1273.6	10.871	9.1944	1	8623	1	1	0	15	0	0	0	0	0	0	83	1	8	82	89	0	104	34	19	645	0	8	0	22	0	2231	0	12466	0	0	880	0	0	0	2	0
434	Trial_B_348	C160	CC021	M	10	27	42.72	123.08	825.49	12.308	6.8722	2	8623	1	1	0	15	0	0	0	0	0	0	83	1	8	82	89	0	104	34	19	645	0	8	0	22	0	2231	0	12466	0	0	880	0	0	0	2	0
179	Trial_B_51	C43	CC026	M	8	18	25.44	95.12	626.98	11.89	6.7388	2	22712	0	0	0	0	0	0	0	0	0	0	11	0	0	281	49	0	1192	0	1	352	0	0	0	2	0	909	0	1449	0	0	451	0	0	1	0	0
180	Trial_B_52	C43	CC026	M	7	17	39.84	120	731.9	17.143	6.1984	2	22712	0	0	0	0	0	0	0	0	0	0	11	0	0	281	49	0	1192	0	1	352	0	0	0	2	0	909	0	1449	0	0	451	0	0	1	0	0
181	Trial_B_53	C43	CC026	M	8	20	10.88	83.24	569.47	10.405	7.0305	2	22712	0	0	0	0	0	0	0	0	0	0	11	0	0	281	49	0	1192	0	1	352	0	0	0	2	0	909	0	1449	0	0	451	0	0	1	0	0
182	Trial_B_54	C43	CC026	M	13	14	11.52	118.04	809.17	9.08	6.9828	1	22712	0	0	0	0	0	0	0	0	0	0	11	0	0	281	49	0	1192	0	1	352	0	0	0	2	0	909	0	1449	0	0	451	0	0	1	0	0
183	Trial_B_55	C44	CC026	M	3	6	21.56	64.84	344.55	21.613	5.3736	2	23322	0	0	0	0	0	0	0	0	0	0	57	3	0	108	1	0	99	0	4	7	2	0	0	17	0	898	1	2429	0	0	4	0	0	0	0	0
184	Trial_B_56	C44	CC026	M	11	13	8.72	88.92	724.28	8.0836	8.325	1	23322	0	0	0	0	0	0	0	0	0	0	57	3	0	108	1	0	99	0	4	7	2	0	0	17	0	898	1	2429	0	0	4	0	0	0	0	0
185	Trial_B_57	C44	CC026	M	13	15	18.12	106.84	528.59	8.2185	5.0534	1	23322	0	0	0	0	0	0	0	0	0	0	57	3	0	108	1	0	99	0	4	7	2	0	0	17	0	898	1	2429	0	0	4	0	0	0	0	0
186	Trial_B_58	C44	CC026	M	10	18	7.92	76.96	524.85	7.696	7.0242	1	23322	0	0	0	0	0	0	0	0	0	0	57	3	0	108	1	0	99	0	4	7	2	0	0	17	0	898	1	2429	0	0	4	0	0	0	0	0
187	Trial_B_60	C45	CC026	F	5	13	8.36	75.56	434.91	15.112	5.8677	2	19553	0	0	0	0	1	0	0	0	0	0	22	1	0	325	146	0	531	0	3	497	0	0	0	4	0	1388	0	1812	0	0	2665	0	0	0	0	0
188	Trial_B_62	C45	CC026	F	3	15	20.84	45.6	138.23	15.2	3.1303	2	19553	0	0	0	0	1	0	0	0	0	0	22	1	0	325	146	0	531	0	3	497	0	0	0	4	0	1388	0	1812	0	0	2665	0	0	0	0	0
189	Trial_B_63	C45	CC026	F	6	25	16.32	66.12	459.71	11.02	7.2235	2	19553	0	0	0	0	1	0	0	0	0	0	22	1	0	325	146	0	531	0	3	497	0	0	0	4	0	1388	0	1812	0	0	2665	0	0	0	0	0
190	Trial_B_64	C45	CC026	F	9	17	14.48	76.68	536.4	8.52	7.1904	1	19553	0	0	0	0	1	0	0	0	0	0	22	1	0	325	146	0	531	0	3	497	0	0	0	4	0	1388	0	1812	0	0	2665	0	0	0	0	0
191	Trial_B_65	C46	CC026	F	8	13	3.44	87.84	560.42	10.98	6.5045	1	22315	0	0	0	0	2	0	1	0	0	0	89	2	5	308	15	0	218	0	1	205	0	0	0	19	0	1487	0	780	0	0	1561	0	0	0	0	0
192	Trial_B_66	C46	CC026	F	8	23	23.68	88	539.95	11	6.3137	2	22315	0	0	0	0	2	0	1	0	0	0	89	2	5	308	15	0	218	0	1	205	0	0	0	19	0	1487	0	780	0	0	1561	0	0	0	0	0
193	Trial_B_67	C46	CC026	F	9	13	6.68	71.84	519.55	7.9822	7.4137	1	22315	0	0	0	0	2	0	1	0	0	0	89	2	5	308	15	0	218	0	1	205	0	0	0	19	0	1487	0	780	0	0	1561	0	0	0	0	0
194	Trial_B_68	C46	CC026	F	8	21	13.12	73.88	481.85	9.235	6.7335	2	22315	0	0	0	0	2	0	1	0	0	0	89	2	5	308	15	0	218	0	1	205	0	0	0	19	0	1487	0	780	0	0	1561	0	0	0	0	0
135	Trial_B_2	C22	CC028	M	5	12	1.52	39.04	157.25	7.808	4.1734	2	14240	0	0	0	126	0	0	64	0	0	0	50	8	0	259	102	0	68	0	3	359	0	2	0	27	0	1864	0	7558	0	0	1336	0	0	0	0	0
136	Trial_B_3	C22	CC028	M	16	20	0.92	128.88	1121.6	8.055	8.9013	1	14240	0	0	0	126	0	0	64	0	0	0	50	8	0	259	102	0	68	0	3	359	0	2	0	27	0	1864	0	7558	0	0	1336	0	0	0	0	0
137	Trial_B_4	C23	CC028	M	12	13	7.08	126.08	963.35	10.507	7.7639	1	9344	0	8	0	104	0	0	261	0	0	0	51	15	2	295	164	0	48	60	12	1689	0	4	0	51	0	3338	0	7012	0	0	2269	0	0	0	1	0
138	Trial_B_5	C23	CC028	M	11	12	12.88	117.4	1096.3	10.673	9.487	1	9344	0	8	0	104	0	0	261	0	0	0	51	15	2	295	164	0	48	60	12	1689	0	4	0	51	0	3338	0	7012	0	0	2269	0	0	0	1	0
139	Trial_B_6	C23	CC028	M	5	8	8.64	107.52	365.09	21.504	3.4287	2	9344	0	8	0	104	0	0	261	0	0	0	51	15	2	295	164	0	48	60	12	1689	0	4	0	51	0	3338	0	7012	0	0	2269	0	0	0	1	0
140	Trial_B_7	C24	CC028	F	14	15	24.92	114.76	1051.1	8.1971	9.3483	1	18956	0	0	0	65	0	0	185	0	0	0	42	18	2	72	54	0	131	1	0	1281	0	7	0	26	0	1970	0	2876	0	0	520	0	0	0	0	0
141	Trial_B_8	C24	CC028	F	9	11	38.32	81.52	437.24	9.0578	5.4709	1	18956	0	0	0	65	0	0	185	0	0	0	42	18	2	72	54	0	131	1	0	1281	0	7	0	26	0	1970	0	2876	0	0	520	0	0	0	0	0
213	Trial_B_108	C62	CC028	F	15	1	7.88	143.16	1394.1	9.544	9.8263	1	10032	0	0	0	82	1	0	140	0	0	0	122	5	21	205	67	0	62	0	23	877	17	6	0	12	0	1839	0	9119	0	0	1560	0	0	0	0	0
214	Trial_B_109	C62	CC028	F	14	10	9.52	181.04	1498.5	12.931	8.366	1	10032	0	0	0	82	1	0	140	0	0	0	122	5	21	205	67	0	62	0	23	877	17	6	0	12	0	1839	0	9119	0	0	1560	0	0	0	0	0
215	Trial_B_111	C63	CC028	F	7	8	11.32	180.72	2057.8	25.817	11.463	1	13197	1	8	0	62	0	0	44	0	0	0	8	9	0	126	2	0	130	0	13	744	11	2	0	20	0	1694	0	5909	0	0	2873	0	0	0	0	0
216	Trial_B_112	C63	CC028	F	8	16	14.28	72.68	527.28	9.085	7.4516	1	13197	1	8	0	62	0	0	44	0	0	0	8	9	0	126	2	0	130	0	13	744	11	2	0	20	0	1694	0	5909	0	0	2873	0	0	0	0	0
217	Trial_B_113	C63	CC028	F	13	14	10.44	185	1350.3	14.231	7.3852	1	13197	1	8	0	62	0	0	44	0	0	0	8	9	0	126	2	0	130	0	13	744	11	2	0	20	0	1694	0	5909	0	0	2873	0	0	0	0	0
218	Trial_B_114	C64	CC028	M	11	34	21.6	117.16	951.4	10.651	8.3779	2	3450	1	0	0	41	0	0	29	0	0	0	9	11	5	83	7	0	19	3	23	5599	0	3	0	11	0	440	0	13185	0	0	2682	0	0	0	0	0
219	Trial_B_115	C64	CC028	M	14	23	34.04	140.88	1397.6	10.063	10.134	1	3450	1	0	0	41	0	0	29	0	0	0	9	11	5	83	7	0	19	3	23	5599	0	3	0	11	0	440	0	13185	0	0	2682	0	0	0	0	0
220	Trial_B_116	C64	CC028	M	15	2	40.6	202.04	2015.4	13.469	10.043	1	3450	1	0	0	41	0	0	29	0	0	0	9	11	5	83	7	0	19	3	23	5599	0	3	0	11	0	440	0	13185	0	0	2682	0	0	0	0	0
221	Trial_B_117	C65	CC028	M	20	9	8.64	174.52	1604.7	8.726	9.3191	1	10927	2	20	0	0	0	0	0	0	0	0	33	0	0	105	0	0	123	2	28	781	28	2	0	14	0	1686	0	9674	0	0	1840	0	0	0	0	0
222	Trial_B_118	C65	CC028	M	13	16	9.04	123.04	1204.1	9.4646	9.9743	1	10927	2	20	0	0	0	0	0	0	0	0	33	0	0	105	0	0	123	2	28	781	28	2	0	14	0	1686	0	9674	0	0	1840	0	0	0	0	0
223	Trial_B_119	C65	CC028	M	19	1	6.04	165.96	1506.6	8.7347	9.1662	1	10927	2	20	0	0	0	0	0	0	0	0	33	0	0	105	0	0	123	2	28	781	28	2	0	14	0	1686	0	9674	0	0	1840	0	0	0	0	0
334	Trial_B_239	C113	CC028	M	17	13	133.84	228.44	1656.4	13.438	7.3281	2	7693	9	56	0	48	0	0	0	0	0	0	28	7	2	113	4	0	94	0	2382	1713	9	1	0	15	0	611	0	10307	0	0	1495	0	0	0	0	2
335	Trial_B_240	C113	CC028	M	24	12	12.04	184.96	1916.5	7.7067	10.526	1	7693	9	56	0	48	0	0	0	0	0	0	28	7	2	113	4	0	94	0	2382	1713	9	1	0	15	0	611	0	10307	0	0	1495	0	0	0	0	2
336	Trial_B_241	C113	CC028	M	19	3	19.8	190.04	1709.5	10.002	9.0796	1	7693	9	56	0	48	0	0	0	0	0	0	28	7	2	113	4	0	94	0	2382	1713	9	1	0	15	0	611	0	10307	0	0	1495	0	0	0	0	2
337	Trial_B_242	C114	CC028	F	16	10	13.96	153.64	1290.9	9.6025	8.5171	1	9265	0	12	0	0	0	0	0	0	0	0	144	5	0	46	2	0	110	0	16	298	15	1	0	18	0	1735	0	8437	0	0	1205	0	0	0	11	0
338	Trial_B_244	C114	CC028	F	13	6	2.88	178.04	1497.1	13.695	8.4814	1	9265	0	12	0	0	0	0	0	0	0	0	144	5	0	46	2	0	110	0	16	298	15	1	0	18	0	1735	0	8437	0	0	1205	0	0	0	11	0
339	Trial_B_245	C114	CC028	F	18	4	6.6	186.24	1497.6	10.347	8.118	1	9265	0	12	0	0	0	0	0	0	0	0	144	5	0	46	2	0	110	0	16	298	15	1	0	18	0	1735	0	8437	0	0	1205	0	0	0	11	0
340	Trial_B_246	C114	CC028	F	16	18	48	162.28	1520.4	10.143	9.5284	1	9265	0	12	0	0	0	0	0	0	0	0	144	5	0	46	2	0	110	0	16	298	15	1	0	18	0	1735	0	8437	0	0	1205	0	0	0	11	0
369	Trial_B_281	C128	CC003	M	14	10	14.04	102.84	872.3	7.3457	8.6435	1	4165	2	0	17	2	38	0	0	0	0	0	199	3	2985	39	204	2	136	56	17	839	8	4	96	24	0	1133	1	7185	0	0	1542	0	1	0	2	0
370	Trial_B_282	C128	CC003	M	15	17	19.32	125.56	1154.2	8.3707	9.3835	1	4165	2	0	17	2	38	0	0	0	0	0	199	3	2985	39	204	2	136	56	17	839	8	4	96	24	0	1133	1	7185	0	0	1542	0	1	0	2	0
371	Trial_B_283	C128	CC003	M	17	10	11.6	124.2	1233.8	7.3059	10.11	1	4165	2	0	17	2	38	0	0	0	0	0	199	3	2985	39	204	2	136	56	17	839	8	4	96	24	0	1133	1	7185	0	0	1542	0	1	0	2	0
372	Trial_B_284	C129	CC003	F	14	19	24.32	92.84	784.06	6.6314	8.6925	1	2360	4	2	7	1	29	0	0	0	0	0	100	3	12022	31	87	3	56	33	25	712	1	0	15	25	0	468	11	5739	0	0	1417	0	0	0	0	0
373	Trial_B_285	C129	CC003	F	19	13	16.16	126.12	1182.7	6.6379	9.5721	1	2360	4	2	7	1	29	0	0	0	0	0	100	3	12022	31	87	3	56	33	25	712	1	0	15	25	0	468	11	5739	0	0	1417	0	0	0	0	0
374	Trial_B_286	C129	CC003	F	11	17	16.4	105.8	835.94	9.6182	8.072	1	2360	4	2	7	1	29	0	0	0	0	0	100	3	12022	31	87	3	56	33	25	712	1	0	15	25	0	468	11	5739	0	0	1417	0	0	0	0	0
375	Trial_B_287	C129	CC003	F	11	19	16.04	110.76	982.76	10.069	9.0694	1	2360	4	2	7	1	29	0	0	0	0	0	100	3	12022	31	87	3	56	33	25	712	1	0	15	25	0	468	11	5739	0	0	1417	0	0	0	0	0
435	Trial_B_349	C161	CC003	F	9	8	49.36	100.4	717.91	11.156	7.2487	1	5260	0	0	0	0	304	0	0	0	0	0	1201	0	436	144	114	2	98	81	11	1425	10	5	29	36	0	2241	4	9656	0	0	1810	0	1	0	2	0
436	Trial_B_350	C161	CC003	F	18	18	21.2	125.84	1110.7	6.9911	9.0328	1	5260	0	0	0	0	304	0	0	0	0	0	1201	0	436	144	114	2	98	81	11	1425	10	5	29	36	0	2241	4	9656	0	0	1810	0	1	0	2	0
437	Trial_B_351	C161	CC003	F	11	19	18.52	91.92	794.01	8.3564	8.8696	1	5260	0	0	0	0	304	0	0	0	0	0	1201	0	436	144	114	2	98	81	11	1425	10	5	29	36	0	2241	4	9656	0	0	1810	0	1	0	2	0
438	Trial_B_352	C161	CC003	F	12	17	31.44	109.28	763.05	9.1067	7.1339	1	5260	0	0	0	0	304	0	0	0	0	0	1201	0	436	144	114	2	98	81	11	1425	10	5	29	36	0	2241	4	9656	0	0	1810	0	1	0	2	0
439	Trial_B_353	C162	CC003	M	5	25	26.24	87.76	473.63	17.552	5.5487	2	5730	0	0	2	0	99	0	0	0	0	0	205	0	289	112	13	0	78	43	38	3732	2	16	14	19	0	978	0	11594	0	0	826	0	0	0	1	0
440	Trial_B_355	C162	CC003	M	14	32	19.92	110.36	756.38	7.8829	7.0901	1	5730	0	0	2	0	99	0	0	0	0	0	205	0	289	112	13	0	78	43	38	3732	2	16	14	19	0	978	0	11594	0	0	826	0	0	0	1	0
441	Trial_B_356	C163	CC003	M	13	10	28.4	109.04	831.7	8.3877	7.7584	1	4185	1	1	2	0	104	0	1	0	0	0	430	1	1964	158	118	3	187	219	11	951	23	0	65	33	0	2377	2	9038	0	0	1801	0	0	0	0	0
442	Trial_B_357	C163	CC003	M	18	9	16.52	117.08	1087.1	6.5044	9.4595	1	4185	1	1	2	0	104	0	1	0	0	0	430	1	1964	158	118	3	187	219	11	951	23	0	65	33	0	2377	2	9038	0	0	1801	0	0	0	0	0
150	Trial_B_17	C28	CC030	M	5	11	7.72	29.88	102.39	5.976	3.5799	2	3927	0	88	0	29	0	0	1	0	6	0	79	52	5	109	78	0	35	6	6885	187	40	36	0	19	0	2107	0	9353	0	0	1951	0	0	0	4	6
151	Trial_B_18	C28	CC030	M	6	22	2	47.44	286.55	7.9067	6.3396	2	3927	0	88	0	29	0	0	1	0	6	0	79	52	5	109	78	0	35	6	6885	187	40	36	0	19	0	2107	0	9353	0	0	1951	0	0	0	4	6
152	Trial_B_19	C28	CC030	M	4	8	8.24	29.96	167.76	7.49	5.7847	2	3927	0	88	0	29	0	0	1	0	6	0	79	52	5	109	78	0	35	6	6885	187	40	36	0	19	0	2107	0	9353	0	0	1951	0	0	0	4	6
153	Trial_B_20	C28	CC030	M	8	4	2.16	85.24	507.42	10.655	6.0207	1	3927	0	88	0	29	0	0	1	0	6	0	79	52	5	109	78	0	35	6	6885	187	40	36	0	19	0	2107	0	9353	0	0	1951	0	0	0	4	6
154	Trial_B_21	C29	CC030	M	2	2	9.24	22.52	116.75	11.26	5.2591	2	10202	2	0	0	0	0	0	1	0	1	0	231	13	17	38	27	0	117	2	2706	579	29	34	0	57	0	3233	0	7545	0	0	688	0	0	0	5	2
155	Trial_B_22	C29	CC030	M	3	7	7.84	25.4	113.21	8.4667	4.602	2	10202	2	0	0	0	0	0	1	0	1	0	231	13	17	38	27	0	117	2	2706	579	29	34	0	57	0	3233	0	7545	0	0	688	0	0	0	5	2
156	Trial_B_23	C29	CC030	M	4	6	6.48	23.6	127.68	5.9	5.6001	2	10202	2	0	0	0	0	0	1	0	1	0	231	13	17	38	27	0	117	2	2706	579	29	34	0	57	0	3233	0	7545	0	0	688	0	0	0	5	2
157	Trial_B_24	C30	CC030	F	4	6	9.8	55.08	337.05	13.77	6.2094	2	14627	5	23	0	73	1	0	0	0	5	0	78	30	5	83	72	0	78	6	11	625	54	7	0	45	0	3496	0	5631	0	0	1245	2	0	0	1	0
158	Trial_B_25	C30	CC030	F	5	4	4.56	54.68	334.97	10.936	6.2078	2	14627	5	23	0	73	1	0	0	0	5	0	78	30	5	83	72	0	78	6	11	625	54	7	0	45	0	3496	0	5631	0	0	1245	2	0	0	1	0
159	Trial_B_26	C30	CC030	F	6	10	7.48	66.6	424.19	11.1	6.494	2	14627	5	23	0	73	1	0	0	0	5	0	78	30	5	83	72	0	78	6	11	625	54	7	0	45	0	3496	0	5631	0	0	1245	2	0	0	1	0
160	Trial_B_28	C31	CC030	F	5	14	3.64	51.04	212.38	10.208	4.2887	2	7785	19	39	0	4	0	0	2	0	8	0	324	358	2	31	85	0	61	20	2502	699	38	18	0	28	0	2271	1	9062	1	0	883	0	0	0	0	4
161	Trial_B_29	C31	CC030	F	5	9	9.88	68.52	392.71	13.704	5.8265	2	7785	19	39	0	4	0	0	2	0	8	0	324	358	2	31	85	0	61	20	2502	699	38	18	0	28	0	2271	1	9062	1	0	883	0	0	0	0	4
162	Trial_B_30	C31	CC030	F	4	15	8.36	51.76	289.99	12.94	5.7721	2	7785	19	39	0	4	0	0	2	0	8	0	324	358	2	31	85	0	61	20	2502	699	38	18	0	28	0	2271	1	9062	1	0	883	0	0	0	0	4
211	Trial_B_106	C61	CC030	F	9	12	5.28	100.76	796.36	11.196	8.0376	1	7053	10	13	0	45	0	0	0	0	16	0	46	12	4	99	87	0	94	5	4452	1608	51	4	0	27	0	2708	0	6944	0	0	2048	0	0	0	0	1
212	Trial_B_107	C61	CC030	F	10	17	3.92	78.56	708	7.856	9.267	1	7053	10	13	0	45	0	0	0	0	16	0	46	12	4	99	87	0	94	5	4452	1608	51	4	0	27	0	2708	0	6944	0	0	2048	0	0	0	0	1
353	Trial_B_263	C118	CC032	M	3	5	143.64	211.12	1156.9	70.373	5.4965	2	1309	2	50	0	59	12	0	5	0	7	0	208	0	2007	43	35	1	29	35	2886	820	5	143	0	9	0	752	0	10156	0	0	1222	1	0	0	0	0
366	Trial_B_278	C127	CC032	M	2	11	91.52	175.64	1691.2	87.82	9.686	1	5730	0	13	0	132	96	0	188	0	2	0	99	1	1408	71	33	1	71	3	3183	360	3	54	0	33	0	1672	7	6657	0	0	1932	0	0	0	5	1
367	Trial_B_279	C127	CC032	M	3	13	124.96	174.8	903	58.267	5.204	2	5730	0	13	0	132	96	0	188	0	2	0	99	1	1408	71	33	1	71	3	3183	360	3	54	0	33	0	1672	7	6657	0	0	1932	0	0	0	5	1
368	Trial_B_280	C127	CC032	M	3	6	149	225.72	1115.4	75.24	4.9571	2	5730	0	13	0	132	96	0	188	0	2	0	99	1	1408	71	33	1	71	3	3183	360	3	54	0	33	0	1672	7	6657	0	0	1932	0	0	0	5	1
384	Trial_B_296	C133	CC032	F	8	8	25.8	112.52	726.8	14.065	6.5336	1	5825	0	32	0	65	124	0	0	0	8	0	366	1	380	6	57	3	89	15	2053	1617	3	81	0	30	0	1292	5	8318	0	0	162	0	0	0	4	0
385	Trial_B_297	C133	CC032	F	10	13	66	142.92	800.92	14.292	5.6771	2	5825	0	32	0	65	124	0	0	0	8	0	366	1	380	6	57	3	89	15	2053	1617	3	81	0	30	0	1292	5	8318	0	0	162	0	0	0	4	0
386	Trial_B_298	C133	CC032	F	15	12	15.2	124.68	1206	8.312	9.8432	1	5825	0	32	0	65	124	0	0	0	8	0	366	1	380	6	57	3	89	15	2053	1617	3	81	0	30	0	1292	5	8318	0	0	162	0	0	0	4	0
387	Trial_B_299	C133	CC032	F	7	23	8.04	72.44	509.48	10.349	7.2742	2	5825	0	32	0	65	124	0	0	0	8	0	366	1	380	6	57	3	89	15	2053	1617	3	81	0	30	0	1292	5	8318	0	0	162	0	0	0	4	0
388	Trial_B_300	C134	CC032	F	1	7	105.24	111.6	357.69	111.6	3.2236	2	9036	3	50	0	112	6	0	0	0	5	0	180	4	0	53	0	0	63	8	1082	1074	20	5	0	80	0	1197	0	11267	0	0	421	0	0	0	1	0
389	Trial_B_301	C134	CC032	F	3	8	177.04	206.48	651.17	68.827	3.1672	2	9036	3	50	0	112	6	0	0	0	5	0	180	4	0	53	0	0	63	8	1082	1074	20	5	0	80	0	1197	0	11267	0	0	421	0	0	0	1	0
390	Trial_B_302	C134	CC032	F	6	22	56.92	175.8	853.02	29.3	4.9148	2	9036	3	50	0	112	6	0	0	0	5	0	180	4	0	53	0	0	63	8	1082	1074	20	5	0	80	0	1197	0	11267	0	0	421	0	0	0	1	0
391	Trial_B_303	C134	CC032	F	8	16	65.08	136.2	815.76	17.025	6.075	2	9036	3	50	0	112	6	0	0	0	5	0	180	4	0	53	0	0	63	8	1082	1074	20	5	0	80	0	1197	0	11267	0	0	421	0	0	0	1	0
444	Trial_B-261	C118	CC032	M	3	4	91.52	178.92	719.29	59.64	4.0328	2	1309	2	50	0	59	12	0	5	0	7	0	208	0	2007	43	35	1	29	35	2886	820	5	143	0	9	0	752	0	10156	0	0	1222	1	0	0	0	0
224	Trial_B_120	C66	CC033	F	6	7	37.4	112.88	821.68	18.813	7.347	1	1843	2	43	0	0	0	0	0	0	0	0	15	0	0	12	9	0	71	0	1864	6672	0	0	0	9	0	400	0	14982	0	0	297	0	0	0	0	4
225	Trial_B_121	C66	CC033	F	8	9	10.72	83.56	569.88	10.445	6.9328	1	1843	2	43	0	0	0	0	0	0	0	0	15	0	0	12	9	0	71	0	1864	6672	0	0	0	9	0	400	0	14982	0	0	297	0	0	0	0	4
226	Trial_B_122	C66	CC033	F	11	3	31.8	94	791.31	8.5455	8.5197	1	1843	2	43	0	0	0	0	0	0	0	0	15	0	0	12	9	0	71	0	1864	6672	0	0	0	9	0	400	0	14982	0	0	297	0	0	0	0	4
227	Trial_B_123	C67	CC033	F	2	7	61.44	83.32	317.62	41.66	3.8452	2	5160	2	8	0	112	1	0	0	0	0	0	10	3	0	11	1	0	238	0	97	3775	1	0	0	18	0	915	0	15909	0	0	267	0	0	0	0	1
228	Trial_B_124	C67	CC033	F	6	9	27.24	105.48	533.96	17.58	5.1205	2	5160	2	8	0	112	1	0	0	0	0	0	10	3	0	11	1	0	238	0	97	3775	1	0	0	18	0	915	0	15909	0	0	267	0	0	0	0	1
229	Trial_B_125	C68	CC033	M	7	15	7.04	80	538.99	11.429	6.889	2	8714	2	115	0	36	0	0	0	0	36	0	484	3	0	90	22	0	189	6	995	882	0	1	0	68	0	1420	0	11387	0	0	774	0	0	0	0	0
230	Trial_B_126	C68	CC033	M	8	5	33.84	99.84	740.75	12.48	7.4974	1	8714	2	115	0	36	0	0	0	0	36	0	484	3	0	90	22	0	189	6	995	882	0	1	0	68	0	1420	0	11387	0	0	774	0	0	0	0	0
231	Trial_B_127	C69	CC033	M	11	6	3.28	134.44	923.66	12.222	6.9406	1	8528	0	137	0	169	0	0	0	0	5	0	25	4	0	45	11	0	148	1	3046	3722	6	2	0	36	0	1127	0	7641	0	0	865	0	0	0	0	2
232	Trial_B_128	C69	CC033	M	7	9	16	104.96	557.76	14.994	5.3797	2	8528	0	137	0	169	0	0	0	0	5	0	25	4	0	45	11	0	148	1	3046	3722	6	2	0	36	0	1127	0	7641	0	0	865	0	0	0	0	2
233	Trial_B_129	C69	CC033	M	7	12	26.4	125.04	626.08	17.863	5.0686	2	8528	0	137	0	169	0	0	0	0	5	0	25	4	0	45	11	0	148	1	3046	3722	6	2	0	36	0	1127	0	7641	0	0	865	0	0	0	0	2
1	Trial_W_2	C14	CC036	M	6	4	11	97.68	578.91	16.28	5.9756	1	3764	28	234	1	17	7	0	2	0	174	0	24	19	648	374	79	0	30	88	32	1399	41	78	0	23	0	1153	15	6417	0	0	2438	0	0	0	4	0
2	Trial_W_3	C14	CC036	M	8	6	26.88	116.24	656.4	14.53	5.7018	1	3764	28	234	1	17	7	0	2	0	174	0	24	19	648	374	79	0	30	88	32	1399	41	78	0	23	0	1153	15	6417	0	0	2438	0	0	0	4	0
3	Trial_W_4	C14	CC036	M	6	25	52.16	120.04	474.95	20.007	4.0401	2	3764	28	234	1	17	7	0	2	0	174	0	24	19	648	374	79	0	30	88	32	1399	41	78	0	23	0	1153	15	6417	0	0	2438	0	0	0	4	0
4	Trial_W_5	C15	CC036	M	9	11	6.72	102.88	531.74	11.431	5.2502	1	5135	0	89	36	38	84	0	0	0	46	0	156	9	7	109	127	0	405	63	33	455	13	77	0	25	0	3698	0	5630	0	0	1154	0	1	0	12	0
5	Trial_W_6	C15	CC036	M	2	12	15.8	48.08	179.49	24.04	3.8222	2	5135	0	89	36	38	84	0	0	0	46	0	156	9	7	109	127	0	405	63	33	455	13	77	0	25	0	3698	0	5630	0	0	1154	0	1	0	12	0
6	Trial_W_7	C15	CC036	M	7	14	13.64	61.76	251.25	8.8229	4.1819	2	5135	0	89	36	38	84	0	0	0	46	0	156	9	7	109	127	0	405	63	33	455	13	77	0	25	0	3698	0	5630	0	0	1154	0	1	0	12	0
7	Trial_W_8	C15	CC036	M	4	11	14.08	65.52	198.32	16.38	3.0833	2	5135	0	89	36	38	84	0	0	0	46	0	156	9	7	109	127	0	405	63	33	455	13	77	0	25	0	3698	0	5630	0	0	1154	0	1	0	12	0
8	Trial_W_9	C16	CC036	F	5	9	8.56	44.2	162.6	8.84	3.7743	2	3324	1	117	146	11	0	0	1	0	47	0	298	4	4	58	116	0	163	66	1535	299	46	126	0	27	0	2674	138	5112	0	0	640	0	13	0	9	0
9	Trial_W_10	C16	CC036	F	2	2	137.6	144.28	277.31	72.14	1.9263	2	3324	1	117	146	11	0	0	1	0	47	0	298	4	4	58	116	0	163	66	1535	299	46	126	0	27	0	2674	138	5112	0	0	640	0	13	0	9	0
10	Trial_W_11	C16	CC036	F	9	14	29.4	129.08	689.73	14.342	5.4207	1	3324	1	117	146	11	0	0	1	0	47	0	298	4	4	58	116	0	163	66	1535	299	46	126	0	27	0	2674	138	5112	0	0	640	0	13	0	9	0
11	Trial_W_12	C16	CC036	F	5	13	12.96	60.04	259.69	12.008	4.4315	2	3324	1	117	146	11	0	0	1	0	47	0	298	4	4	58	116	0	163	66	1535	299	46	126	0	27	0	2674	138	5112	0	0	640	0	13	0	9	0
12	Trial_W_13	C17	CC036	F	2	11	31.52	48.32	120.23	24.16	2.543	2	5606	1	15	23	25	0	0	0	0	5	0	144	65	0	136	62	0	37	4	2959	425	0	10	0	20	0	2656	20	5514	0	0	367	0	1	0	3	0
13	Trial_W_14	C17	CC036	F	5	16	3.36	56.64	181.07	11.328	3.2946	2	5606	1	15	23	25	0	0	0	0	5	0	144	65	0	136	62	0	37	4	2959	425	0	10	0	20	0	2656	20	5514	0	0	367	0	1	0	3	0
14	Trial_W_15	C17	CC036	F	1	15	126.32	146.88	334.99	146.88	2.3007	2	5606	1	15	23	25	0	0	0	0	5	0	144	65	0	136	62	0	37	4	2959	425	0	10	0	20	0	2656	20	5514	0	0	367	0	1	0	3	0
15	Trial_W_16	C17	CC036	F	7	21	22.68	69.08	262.6	9.8686	3.9288	2	5606	1	15	23	25	0	0	0	0	5	0	144	65	0	136	62	0	37	4	2959	425	0	10	0	20	0	2656	20	5514	0	0	367	0	1	0	3	0
254	Trial_B_152	C80	CC037	M	4	9	21.68	61.56	335.32	15.39	5.5406	2	8823	0	42	0	0	143	0	290	0	0	0	115	6	2	157	7	0	113	0	101	1323	153	5	0	47	0	2159	0	8513	0	0	1732	0	0	0	0	0
255	Trial_B_153	C80	CC037	M	3	13	38.04	104.88	621.38	34.96	5.9979	2	8823	0	42	0	0	143	0	290	0	0	0	115	6	2	157	7	0	113	0	101	1323	153	5	0	47	0	2159	0	8513	0	0	1732	0	0	0	0	0
256	Trial_B_154	C80	CC037	M	7	9	52.72	122.52	948.48	17.503	7.8232	1	8823	0	42	0	0	143	0	290	0	0	0	115	6	2	157	7	0	113	0	101	1323	153	5	0	47	0	2159	0	8513	0	0	1732	0	0	0	0	0
257	Trial_B_155	C81	CC037	M	2	13	55.24	86.36	496.71	43.18	5.8326	2	10395	0	6	0	1	1	0	0	0	0	0	42	0	0	129	32	0	86	4	37	1184	31	0	0	21	0	1720	0	11306	1	0	729	0	0	0	0	0
258	Trial_B_156	C81	CC037	M	10	15	10.88	95.28	774.99	9.528	8.3082	1	10395	0	6	0	1	1	0	0	0	0	0	42	0	0	129	32	0	86	4	37	1184	31	0	0	21	0	1720	0	11306	1	0	729	0	0	0	0	0
259	Trial_B_157	C81	CC037	M	10	15	38.2	102.36	795.72	10.236	7.9286	1	10395	0	6	0	1	1	0	0	0	0	0	42	0	0	129	32	0	86	4	37	1184	31	0	0	21	0	1720	0	11306	1	0	729	0	0	0	0	0
260	Trial_B_158	C82	CC037	F	7	8	50.32	124.6	935.37	17.8	7.58	1	11093	0	6	0	0	0	0	0	0	0	0	124	3	0	83	39	0	97	7	24	1558	38	1	0	48	0	1832	3	9222	0	0	903	0	0	0	1	0
261	Trial_B_159	C82	CC037	F	2	12	14.56	36.12	210.92	18.06	6.0264	2	11093	0	6	0	0	0	0	0	0	0	0	124	3	0	83	39	0	97	7	24	1558	38	1	0	48	0	1832	3	9222	0	0	903	0	0	0	1	0
262	Trial_B_160	C82	CC037	F	4	14	167.72	203.4	1472	50.85	7.2884	2	11093	0	6	0	0	0	0	0	0	0	0	124	3	0	83	39	0	97	7	24	1558	38	1	0	48	0	1832	3	9222	0	0	903	0	0	0	1	0
263	Trial_B_161	C82	CC037	F	4	10	7.4	59.76	380.78	14.94	6.4935	2	11093	0	6	0	0	0	0	0	0	0	0	124	3	0	83	39	0	97	7	24	1558	38	1	0	48	0	1832	3	9222	0	0	903	0	0	0	1	0
264	Trial_B_162	C83	CC037	F	9	11	86.16	138.72	1051.5	15.413	7.6684	1	13480	0	16	0	0	0	0	0	0	0	0	261	3	0	27	68	0	90	0	6	424	11	0	0	21	0	1903	2	3486	0	0	492	0	0	0	4	0
265	Trial_B_163	C83	CC037	F	9	13	22.6	112.04	978.38	12.449	8.8717	1	13480	0	16	0	0	0	0	0	0	0	0	261	3	0	27	68	0	90	0	6	424	11	0	0	21	0	1903	2	3486	0	0	492	0	0	0	4	0
266	Trial_B_164	C83	CC037	F	10	11	36.6	105.08	1004.7	10.508	9.7163	1	13480	0	16	0	0	0	0	0	0	0	0	261	3	0	27	68	0	90	0	6	424	11	0	0	21	0	1903	2	3486	0	0	492	0	0	0	4	0
267	Trial_B_165	C83	CC037	F	6	13	26.84	98.24	765.14	16.373	7.9109	2	13480	0	16	0	0	0	0	0	0	0	0	261	3	0	27	68	0	90	0	6	424	11	0	0	21	0	1903	2	3486	0	0	492	0	0	0	4	0
163	Trial_B_35	C39	CC038	M	6	17	10.52	63.32	390.58	10.553	6.3529	2	10262	0	14	14	9	0	0	78	0	0	0	473	2	3	94	20	0	70	1	2563	1281	3	13	0	26	0	2182	0	5905	0	0	416	0	0	0	0	5
164	Trial_B_36	C39	CC038	M	4	21	7.56	71.68	315.08	17.92	4.5219	2	10262	0	14	14	9	0	0	78	0	0	0	473	2	3	94	20	0	70	1	2563	1281	3	13	0	26	0	2182	0	5905	0	0	416	0	0	0	0	5
165	Trial_B_37	C39	CC038	M	3	11	5.84	37	201.15	12.333	5.6063	2	10262	0	14	14	9	0	0	78	0	0	0	473	2	3	94	20	0	70	1	2563	1281	3	13	0	26	0	2182	0	5905	0	0	416	0	0	0	0	5
166	Trial_B_38	C39	CC038	M	4	13	5.64	67.36	342.94	16.84	5.1961	2	10262	0	14	14	9	0	0	78	0	0	0	473	2	3	94	20	0	70	1	2563	1281	3	13	0	26	0	2182	0	5905	0	0	416	0	0	0	0	5
167	Trial_B_39	C40	CC038	M	5	19	132.64	176.4	682.22	35.28	3.91	2	7501	2	59	0	5	0	0	120	0	0	0	373	6	9	91	76	0	73	4	2515	659	20	9	0	47	0	2631	1	5357	0	0	587	0	0	0	10	0
168	Trial_B_40	C40	CC038	M	7	34	31.72	151	1012.7	21.571	6.8557	2	7501	2	59	0	5	0	0	120	0	0	0	373	6	9	91	76	0	73	4	2515	659	20	9	0	47	0	2631	1	5357	0	0	587	0	0	0	10	0
169	Trial_B_41	C40	CC038	M	4	25	5.84	48.2	337.23	12.05	7.3502	2	7501	2	59	0	5	0	0	120	0	0	0	373	6	9	91	76	0	73	4	2515	659	20	9	0	47	0	2631	1	5357	0	0	587	0	0	0	10	0
170	Trial_B_42	C40	CC038	M	4	13	1.68	82.32	401.68	20.58	4.9614	2	7501	2	59	0	5	0	0	120	0	0	0	373	6	9	91	76	0	73	4	2515	659	20	9	0	47	0	2631	1	5357	0	0	587	0	0	0	10	0
171	Trial_B_43	C41	CC038	F	2	10	76.08	106.28	484.93	53.14	4.6044	2	6875	2	68	0	7	0	0	6	0	14	0	272	4	2	36	82	0	50	0	2456	677	2	13	0	34	0	2414	0	8356	0	0	660	0	0	0	2	1
172	Trial_B_44	C41	CC038	F	4	21	49.56	89.68	453.84	22.42	5.1761	2	6875	2	68	0	7	0	0	6	0	14	0	272	4	2	36	82	0	50	0	2456	677	2	13	0	34	0	2414	0	8356	0	0	660	0	0	0	2	1
173	Trial_B_45	C41	CC038	F	6	27	13.8	95.52	587.66	15.92	6.3271	2	6875	2	68	0	7	0	0	6	0	14	0	272	4	2	36	82	0	50	0	2456	677	2	13	0	34	0	2414	0	8356	0	0	660	0	0	0	2	1
174	Trial_B_46	C41	CC038	F	3	14	28.44	78.2	392.92	26.067	5.1135	2	6875	2	68	0	7	0	0	6	0	14	0	272	4	2	36	82	0	50	0	2456	677	2	13	0	34	0	2414	0	8356	0	0	660	0	0	0	2	1
175	Trial_B_47	C42	CC038	F	3	7	2.32	8.36	56.687	2.7867	7.4982	2	10885	0	74	0	21	0	0	170	0	20	0	128	1	2	130	44	0	53	1	2684	1142	1	3	0	31	0	3938	0	5072	0	0	1064	0	0	0	1	1
176	Trial_B_48	C42	CC038	F	2	9	3.16	19.32	84.57	9.66	4.5862	2	10885	0	74	0	21	0	0	170	0	20	0	128	1	2	130	44	0	53	1	2684	1142	1	3	0	31	0	3938	0	5072	0	0	1064	0	0	0	1	1
177	Trial_B_49	C42	CC038	F	4	16	5.16	60.44	350.37	15.11	5.9546	2	10885	0	74	0	21	0	0	170	0	20	0	128	1	2	130	44	0	53	1	2684	1142	1	3	0	31	0	3938	0	5072	0	0	1064	0	0	0	1	1
178	Trial_B_50	C42	CC038	F	7	24	16.2	112.96	735.79	16.137	6.6599	2	10885	0	74	0	21	0	0	170	0	20	0	128	1	2	130	44	0	53	1	2684	1142	1	3	0	31	0	3938	0	5072	0	0	1064	0	0	0	1	1
16	Trial_W_17	C18	CC039	M	1	6	48.6	58.32	243.3	58.32	4.2122	2	23076	0	0	4	0	0	0	9	0	0	0	18	5	0	322	7	0	163	0	19	67	3	3	0	29	0	1433	0	562	0	0	1042	0	0	0	0	0
17	Trial_W_18	C18	CC039	M	1	7	6.32	10.88	44.93	10.88	4.3877	2	23076	0	0	4	0	0	0	9	0	0	0	18	5	0	322	7	0	163	0	19	67	3	3	0	29	0	1433	0	562	0	0	1042	0	0	0	0	0
18	Trial_W_19	C18	CC039	M	1	12	11.92	21.08	126.17	21.08	6.296	2	23076	0	0	4	0	0	0	9	0	0	0	18	5	0	322	7	0	163	0	19	67	3	3	0	29	0	1433	0	562	0	0	1042	0	0	0	0	0
19	Trial_W_20	C18	CC039	M	1	14	4.36	16.12	34.474	16.12	2.3106	2	23076	0	0	4	0	0	0	9	0	0	0	18	5	0	322	7	0	163	0	19	67	3	3	0	29	0	1433	0	562	0	0	1042	0	0	0	0	0
20	Trial_W_21	C19	CC039	M	1	1	2.52	2.56	20.138	2.56	8.3907	2	23894	7	1	1	0	0	0	18	0	0	0	23	2	0	136	9	0	185	0	11	47	5	0	0	18	0	1590	0	325	0	0	612	0	0	0	0	0
21	Trial_W_22	C19	CC039	M	3	4	1.96	7.68	32.96	2.56	4.6292	2	23894	7	1	1	0	0	0	18	0	0	0	23	2	0	136	9	0	185	0	11	47	5	0	0	18	0	1590	0	325	0	0	612	0	0	0	0	0
22	Trial_W_23	C19	CC039	M	3	8	28.68	75.4	369	25.133	4.9517	2	23894	7	1	1	0	0	0	18	0	0	0	23	2	0	136	9	0	185	0	11	47	5	0	0	18	0	1590	0	325	0	0	612	0	0	0	0	0
23	Trial_W_24	C19	CC039	M	5	32	27.44	103.4	708.83	20.68	7.0573	2	23894	7	1	1	0	0	0	18	0	0	0	23	2	0	136	9	0	185	0	11	47	5	0	0	18	0	1590	0	325	0	0	612	0	0	0	0	0
24	Trial_W_25	C20	CC039	F	1	3	5.68	8.2	98.047	8.2	12.443	2	17819	65	1	18	0	0	0	61	1	0	0	109	9	0	667	60	0	134	0	29	295	22	0	0	13	0	1502	0	966	0	0	3304	0	0	0	0	0
25	Trial_W_26	C20	CC039	F	1	8	5.56	12.72	32.553	12.72	2.7127	2	17819	65	1	18	0	0	0	61	1	0	0	109	9	0	667	60	0	134	0	29	295	22	0	0	13	0	1502	0	966	0	0	3304	0	0	0	0	0
26	Trial_W_27	C20	CC039	F	5	1	3.16	79	587.62	15.8	7.4838	1	17819	65	1	18	0	0	0	61	1	0	0	109	9	0	667	60	0	134	0	29	295	22	0	0	13	0	1502	0	966	0	0	3304	0	0	0	0	0
27	Trial_W_28	C20	CC039	F	3	10	0.28	4.76	9.2525	1.5867	2.4872	2	17819	65	1	18	0	0	0	61	1	0	0	109	9	0	667	60	0	134	0	29	295	22	0	0	13	0	1502	0	966	0	0	3304	0	0	0	0	0
28	Trial_W_30	C21	CC039	F	1	0	4.96	4.96	32.482	4.96	6.6562	2	19123	6	0	0	0	0	0	77	0	0	0	29	0	0	1352	41	0	173	0	13	115	11	0	0	21	0	1198	0	1375	0	0	3340	0	0	0	0	0
29	Trial_W_32	C21	CC039	F	1	4	1.12	4.12	15.355	4.12	4.1278	2	19123	6	0	0	0	0	0	77	0	0	0	29	0	0	1352	41	0	173	0	13	115	11	0	0	21	0	1198	0	1375	0	0	3340	0	0	0	0	0
30	Trial_W_33	C21	CC039	F	2	14	6.36	19.52	119.19	9.76	6.5344	2	19123	6	0	0	0	0	0	77	0	0	0	29	0	0	1352	41	0	173	0	13	115	11	0	0	21	0	1198	0	1375	0	0	3340	0	0	0	0	0
242	Trial_B_139	C76	CC004	F	11	6	2.92	78.36	833.87	7.1236	10.829	1	11839	0	3	0	6	0	0	0	0	0	0	43	3	0	41	10	0	103	0	30	3672	2	19	3	29	0	1656	0	4615	0	0	1957	0	0	0	2	0
243	Trial_B_140	C76	CC004	F	16	34	8.92	180.24	1615.9	11.265	9.169	1	11839	0	3	0	6	0	0	0	0	0	0	43	3	0	41	10	0	103	0	30	3672	2	19	3	29	0	1656	0	4615	0	0	1957	0	0	0	2	0
244	Trial_B_141	C77	CC004	M	12	6	6.68	98.52	727.75	8.21	7.4964	1	16174	1	0	0	0	0	0	0	0	0	0	74	2	0	30	1	0	113	0	13	1422	0	12	2	25	0	1387	0	5717	0	0	339	0	0	0	0	0
245	Trial_B_142	C77	CC004	M	14	5	3.56	173.96	1483.5	12.426	8.6031	1	16174	1	0	0	0	0	0	0	0	0	0	74	2	0	30	1	0	113	0	13	1422	0	12	2	25	0	1387	0	5717	0	0	339	0	0	0	0	0
246	Trial_B_143	C77	CC004	M	15	19	6	121.36	1435.1	8.0907	12.096	1	16174	1	0	0	0	0	0	0	0	0	0	74	2	0	30	1	0	113	0	13	1422	0	12	2	25	0	1387	0	5717	0	0	339	0	0	0	0	0
297	Trial_B_201	C98	CC004	M	10	2	5.6	124.96	937.07	12.496	7.557	1	6521	0	0	0	0	0	0	51	0	0	0	93	0	6	125	15	0	63	0	18	700	0	9	1	34	0	937	0	14292	0	0	1516	0	0	0	1	0
298	Trial_B_202	C98	CC004	M	9	3	2.36	141.92	1075.3	15.769	7.6287	1	6521	0	0	0	0	0	0	51	0	0	0	93	0	6	125	15	0	63	0	18	700	0	9	1	34	0	937	0	14292	0	0	1516	0	0	0	1	0
299	Trial_B_203	C98	CC004	M	9	4	14.52	127.76	971.64	14.196	7.6676	1	6521	0	0	0	0	0	0	51	0	0	0	93	0	6	125	15	0	63	0	18	700	0	9	1	34	0	937	0	14292	0	0	1516	0	0	0	1	0
300	Trial_B_204	C98	CC004	M	14	13	5.4	160.88	1618.9	11.491	10.2	1	6521	0	0	0	0	0	0	51	0	0	0	93	0	6	125	15	0	63	0	18	700	0	9	1	34	0	937	0	14292	0	0	1516	0	0	0	1	0
349	Trial_B_255	C117	CC004	F	10	5	16.88	90.76	856.41	9.076	9.5625	1	9770	1	0	0	36	1	0	7	0	0	0	50	1	0	22	1	0	82	0	53	5268	6	8	7	21	0	1408	0	8438	0	0	645	1	0	0	0	0
350	Trial_B_256	C117	CC004	F	17	27	7.36	167.56	1439	9.8565	8.7724	1	9770	1	0	0	36	1	0	7	0	0	0	50	1	0	22	1	0	82	0	53	5268	6	8	7	21	0	1408	0	8438	0	0	645	1	0	0	0	0
351	Trial_B_259	C117	CC004	F	16	7	5.8	173.76	1531.4	10.86	8.9076	1	9770	1	0	0	36	1	0	7	0	0	0	50	1	0	22	1	0	82	0	53	5268	6	8	7	21	0	1408	0	8438	0	0	645	1	0	0	0	0
352	Trial_B_260	C117	CC004	F	24	1	13.08	437.64	6678.7	18.235	15.331	1	9770	1	0	0	36	1	0	7	0	0	0	50	1	0	22	1	0	82	0	53	5268	6	8	7	21	0	1408	0	8438	0	0	645	1	0	0	0	0
294	Trial_B_197	C97	CC040	M	5	25	36.4	91.6	493.8	18.32	5.5359	2	5654	0	23	0	1	0	0	26	0	5	0	73	5	11	11	63	0	67	15	61	195	13	31	0	16	0	1047	0	12869	0	0	832	0	0	0	2	0
295	Trial_B_199	C97	CC040	M	13	20	22.12	134.32	1207.2	10.332	9.1679	1	5654	0	23	0	1	0	0	26	0	5	0	73	5	11	11	63	0	67	15	61	195	13	31	0	16	0	1047	0	12869	0	0	832	0	0	0	2	0
296	Trial_B_200	C97	CC040	M	13	8	23	133.96	1185.5	10.305	8.9622	1	5654	0	23	0	1	0	0	26	0	5	0	73	5	11	11	63	0	67	15	61	195	13	31	0	16	0	1047	0	12869	0	0	832	0	0	0	2	0
307	Trial_B_211	C105	CC040	M	10	9	28.92	122.48	682.32	12.248	5.6409	1	3303	0	43	0	192	86	1	4	0	0	0	163	2	1	74	51	0	59	6	2558	694	0	5	0	59	0	852	4	14528	0	0	352	0	0	0	0	4
308	Trial_B_212	C105	CC040	M	14	16	39.44	177.36	1315.2	12.669	7.5173	1	3303	0	43	0	192	86	1	4	0	0	0	163	2	1	74	51	0	59	6	2558	694	0	5	0	59	0	852	4	14528	0	0	352	0	0	0	0	4
309	Trial_B_213	C105	CC040	M	13	6	37.68	173.72	1243.2	13.363	7.2193	1	3303	0	43	0	192	86	1	4	0	0	0	163	2	1	74	51	0	59	6	2558	694	0	5	0	59	0	852	4	14528	0	0	352	0	0	0	0	4
310	Trial_B_214	C105	CC040	M	11	15	44.2	130.48	930.01	11.862	7.2431	1	3303	0	43	0	192	86	1	4	0	0	0	163	2	1	74	51	0	59	6	2558	694	0	5	0	59	0	852	4	14528	0	0	352	0	0	0	0	4
311	Trial_B_215	C106	CC040	F	12	221	30.16	165.16	919.82	13.763	6.2778	2	4708	8	260	0	0	0	0	24	0	15	0	22	3	1	29	1	0	44	0	60	318	36	18	0	4	0	846	0	11659	0	0	630	0	0	0	0	0
312	Trial_B_216	C106	CC040	F	11	18	24.68	119.52	846.06	10.865	7.2189	1	4708	8	260	0	0	0	0	24	0	15	0	22	3	1	29	1	0	44	0	60	318	36	18	0	4	0	846	0	11659	0	0	630	0	0	0	0	0
313	Trial_B_217	C106	CC040	F	10	17	28.52	129.72	846.61	12.972	6.637	1	4708	8	260	0	0	0	0	24	0	15	0	22	3	1	29	1	0	44	0	60	318	36	18	0	4	0	846	0	11659	0	0	630	0	0	0	0	0
341	Trial_B_247	C115	CC040	F	13	9	10.64	103.96	900.52	7.9969	8.8113	1	7941	3	34	0	0	1	0	17	1	6	0	213	3	0	55	3	0	91	0	43	471	13	45	0	28	0	2020	5	8887	0	0	259	0	0	0	2	0
342	Trial_B_248	C115	CC040	F	16	13	16.88	142.44	1317.6	8.9025	9.4034	1	7941	3	34	0	0	1	0	17	1	6	0	213	3	0	55	3	0	91	0	43	471	13	45	0	28	0	2020	5	8887	0	0	259	0	0	0	2	0
343	Trial_B_249	C115	CC040	F	21	18	13.64	189.04	1798.1	9.0019	9.6713	1	7941	3	34	0	0	1	0	17	1	6	0	213	3	0	55	3	0	91	0	43	471	13	45	0	28	0	2020	5	8887	0	0	259	0	0	0	2	0
344	Trial_B_250	C115	CC040	F	25	24	5.12	155.8	1553.1	6.232	10.226	1	7941	3	34	0	0	1	0	17	1	6	0	213	3	0	55	3	0	91	0	43	471	13	45	0	28	0	2020	5	8887	0	0	259	0	0	0	2	0
314	Trial_B_218	C107	CC041	M	7	15	54.88	145.32	725.64	20.76	5.0546	2	7411	3	110	0	0	0	0	30	0	56	0	25	3	7	95	0	0	56	0	41	334	42	47	0	26	0	1931	0	9920	0	0	716	0	0	0	0	0
315	Trial_B_219	C107	CC041	M	5	20	37.6	84.04	499.15	16.808	6.0843	2	7411	3	110	0	0	0	0	30	0	56	0	25	3	7	95	0	0	56	0	41	334	42	47	0	26	0	1931	0	9920	0	0	716	0	0	0	0	0
316	Trial_B_220	C108	CC041	F	3	12	105.04	128.24	468.39	42.747	3.687	2	14901	0	35	0	233	0	0	0	0	2	0	17	0	5	47	0	0	136	12	808	921	26	3	0	13	0	1198	0	5414	0	0	1186	0	0	0	0	0
317	Trial_B_221	C108	CC041	F	1	0	193.68	193.68	653.47	193.68	3.3753	2	14901	0	35	0	233	0	0	0	0	2	0	17	0	5	47	0	0	136	12	808	921	26	3	0	13	0	1198	0	5414	0	0	1186	0	0	0	0	0
318	Trial_B_222	C108	CC041	F	4	8	84.52	144.76	625.5	36.19	4.3498	2	14901	0	35	0	233	0	0	0	0	2	0	17	0	5	47	0	0	136	12	808	921	26	3	0	13	0	1198	0	5414	0	0	1186	0	0	0	0	0
319	Trial_B_223	C108	CC041	F	4	12	11.8	81.72	487.52	20.43	6.0606	2	14901	0	35	0	233	0	0	0	0	2	0	17	0	5	47	0	0	136	12	808	921	26	3	0	13	0	1198	0	5414	0	0	1186	0	0	0	0	0
322	Trial_B_226	C110	CC041	M	4	14	57.92	130.36	557.46	32.59	4.3241	2	1342	0	30	0	133	36	0	0	0	0	0	105	2	7	15	0	0	2	20	2700	472	0	9	0	5	0	109	0	13769	1	0	263	0	0	0	0	0
323	Trial_B_227	C110	CC041	M	8	15	45.4	165.24	878.05	20.655	5.3736	2	1342	0	30	0	133	36	0	0	0	0	0	105	2	7	15	0	0	2	20	2700	472	0	9	0	5	0	109	0	13769	1	0	263	0	0	0	0	0
324	Trial_B_228	C110	CC041	M	6	9	79.92	130	664.73	21.667	5.161	2	1342	0	30	0	133	36	0	0	0	0	0	105	2	7	15	0	0	2	20	2700	472	0	9	0	5	0	109	0	13769	1	0	263	0	0	0	0	0
325	Trial_B_229	C110	CC041	M	6	16	38.32	112.68	789.84	18.78	7.1208	1	1342	0	30	0	133	36	0	0	0	0	0	105	2	7	15	0	0	2	20	2700	472	0	9	0	5	0	109	0	13769	1	0	263	0	0	0	0	0
326	Trial_B_230	C111	CC041	F	3	12	161.36	202.72	881.3	67.573	4.3733	2	9990	0	88	0	166	0	0	0	0	2	0	50	1	8	28	0	0	334	14	1521	725	6	17	0	18	0	796	0	7389	0	0	1148	0	0	0	0	3
327	Trial_B_231	C111	CC041	F	5	14	90	164.2	846.58	32.84	5.2039	2	9990	0	88	0	166	0	0	0	0	2	0	50	1	8	28	0	0	334	14	1521	725	6	17	0	18	0	796	0	7389	0	0	1148	0	0	0	0	3
328	Trial_B_232	C111	CC041	F	4	19	94.2	138.72	555.65	34.68	4.0594	2	9990	0	88	0	166	0	0	0	0	2	0	50	1	8	28	0	0	334	14	1521	725	6	17	0	18	0	796	0	7389	0	0	1148	0	0	0	0	3
329	Trial_B_234	C111	CC041	F	8	15	5.32	60.16	220.67	7.52	3.7837	2	9990	0	88	0	166	0	0	0	0	2	0	50	1	8	28	0	0	334	14	1521	725	6	17	0	18	0	796	0	7389	0	0	1148	0	0	0	0	3
330	Trial_B_235	C112	CC041	F	5	14	41.36	117.64	590.01	23.528	5.0811	2	13040	0	24	1	138	0	0	0	0	3	0	77	4	16	38	2	0	49	1	1240	1125	2	3	0	35	0	1332	4	5352	0	0	911	0	0	0	0	3
331	Trial_B_236	C112	CC041	F	2	8	73.76	102.8	407.8	51.4	3.998	2	13040	0	24	1	138	0	0	0	0	3	0	77	4	16	38	2	0	49	1	1240	1125	2	3	0	35	0	1332	4	5352	0	0	911	0	0	0	0	3
332	Trial_B_237	C112	CC041	F	7	14	31.44	117.44	679.03	16.777	5.8658	2	13040	0	24	1	138	0	0	0	0	3	0	77	4	16	38	2	0	49	1	1240	1125	2	3	0	35	0	1332	4	5352	0	0	911	0	0	0	0	3
333	Trial_B_238	C112	CC041	F	8	29	73.24	186.96	947.77	23.37	5.1509	2	13040	0	24	1	138	0	0	0	0	3	0	77	4	16	38	2	0	49	1	1240	1125	2	3	0	35	0	1332	4	5352	0	0	911	0	0	0	0	3
345	Trial_B_251	C116	CC041	M	1	1	97.48	97.56	402.11	97.56	4.1285	2	16209	0	113	0	56	0	0	12	0	0	0	84	3	1	85	0	0	108	17	11	588	9	8	0	38	0	2237	0	4978	0	0	531	0	0	0	0	0
346	Trial_B_252	C116	CC041	M	5	19	49.64	118.96	649.17	23.792	5.5465	2	16209	0	113	0	56	0	0	12	0	0	0	84	3	1	85	0	0	108	17	11	588	9	8	0	38	0	2237	0	4978	0	0	531	0	0	0	0	0
347	Trial_B_253	C116	CC041	M	9	13	43.6	165.2	879.15	18.356	5.379	2	16209	0	113	0	56	0	0	12	0	0	0	84	3	1	85	0	0	108	17	11	588	9	8	0	38	0	2237	0	4978	0	0	531	0	0	0	0	0
348	Trial_B_254	C116	CC041	M	3	12	20.92	60.2	272.49	20.067	4.6185	2	16209	0	113	0	56	0	0	12	0	0	0	84	3	1	85	0	0	108	17	11	588	9	8	0	38	0	2237	0	4978	0	0	531	0	0	0	0	0
247	Trial_B_144	C78	CC042	F	13	13	9.72	87.6	561.47	6.7385	6.5653	1	16096	0	0	0	0	0	0	140	0	0	0	206	2	0	107	0	0	72	0	6	96	0	0	0	51	0	1645	0	7228	0	0	743	0	0	0	0	0
248	Trial_B_145	C78	CC042	F	16	6	7.32	90.84	728.81	5.6775	8.1815	1	16096	0	0	0	0	0	0	140	0	0	0	206	2	0	107	0	0	72	0	6	96	0	0	0	51	0	1645	0	7228	0	0	743	0	0	0	0	0
249	Trial_B_146	C78	CC042	F	15	12	18.2	139.52	1115.1	9.3013	8.1183	1	16096	0	0	0	0	0	0	140	0	0	0	206	2	0	107	0	0	72	0	6	96	0	0	0	51	0	1645	0	7228	0	0	743	0	0	0	0	0
250	Trial_B_147	C78	CC042	F	28	7	6.04	384.44	5273.4	13.73	13.818	1	16096	0	0	0	0	0	0	140	0	0	0	206	2	0	107	0	0	72	0	6	96	0	0	0	51	0	1645	0	7228	0	0	743	0	0	0	0	0
251	Trial_B_149	C79	CC042	M	14	21	8.64	112.68	658.59	8.0486	5.9938	1	9838	1	4	0	0	0	0	52	0	0	0	286	4	0	52	6	0	33	0	45	308	0	0	0	15	0	856	0	13686	0	0	1318	0	0	0	0	0
252	Trial_B_150	C79	CC042	M	2	2	81.56	255	864.21	127.5	3.3933	2	9838	1	4	0	0	0	0	52	0	0	0	286	4	0	52	6	0	33	0	45	308	0	0	0	15	0	856	0	13686	0	0	1318	0	0	0	0	0
253	Trial_B_151	C79	CC042	M	12	12	38.08	111.92	846.01	9.3267	7.691	1	9838	1	4	0	0	0	0	52	0	0	0	286	4	0	52	6	0	33	0	45	308	0	0	0	15	0	856	0	13686	0	0	1318	0	0	0	0	0
271	Trial_B_169	C88	CC042	M	19	14	18.28	198.64	1792.5	10.455	9.1455	1	15325	1	4	0	0	0	0	100	0	0	0	631	6	1	279	65	0	87	0	19	12	5	0	0	23	0	2365	0	7108	0	0	991	0	0	0	0	0
272	Trial_B_170	C88	CC042	M	17	21	7.12	145.56	1251.9	8.5624	8.7843	1	15325	1	4	0	0	0	0	100	0	0	0	631	6	1	279	65	0	87	0	19	12	5	0	0	23	0	2365	0	7108	0	0	991	0	0	0	0	0
273	Trial_B_171	C88	CC042	M	17	16	10.56	114.68	862.38	6.7459	7.697	1	15325	1	4	0	0	0	0	100	0	0	0	631	6	1	279	65	0	87	0	19	12	5	0	0	23	0	2365	0	7108	0	0	991	0	0	0	0	0
274	Trial_B_172	C89	CC042	M	13	3	46.84	184	1670.1	14.154	9.1403	1	15554	0	5	0	0	0	0	97	0	0	0	53	0	0	27	0	0	28	0	17	27	0	0	0	22	0	729	0	10266	0	0	445	0	0	0	0	0
275	Trial_B_173	C89	CC042	M	12	24	21.4	101.24	961.57	8.4367	9.776	1	15554	0	5	0	0	0	0	97	0	0	0	53	0	0	27	0	0	28	0	17	27	0	0	0	22	0	729	0	10266	0	0	445	0	0	0	0	0
276	Trial_B_174	C90	CC042	F	11	23	29.36	126.16	1058.2	11.469	8.5723	1	10555	5	3	0	0	0	0	12	0	0	0	117	1	1	36	0	0	28	0	35	358	0	0	0	8	0	425	0	14046	0	0	1264	0	0	0	0	0
277	Trial_B_175	C90	CC042	F	20	25	10.92	115.12	969.97	5.756	8.6977	1	10555	5	3	0	0	0	0	12	0	0	0	117	1	1	36	0	0	28	0	35	358	0	0	0	8	0	425	0	14046	0	0	1264	0	0	0	0	0
278	Trial_B_176	C90	CC042	F	12	20	12.76	86.4	535.52	7.2	6.3874	1	10555	5	3	0	0	0	0	12	0	0	0	117	1	1	36	0	0	28	0	35	358	0	0	0	8	0	425	0	14046	0	0	1264	0	0	0	0	0
279	Trial_B_177	C90	CC042	F	21	13	42.64	166.28	1501.9	7.9181	9.1829	1	10555	5	3	0	0	0	0	12	0	0	0	117	1	1	36	0	0	28	0	35	358	0	0	0	8	0	425	0	14046	0	0	1264	0	0	0	0	0
63	Trial_W_66	C73	CC051	F	2	2	4.44	13.08	55.932	6.54	4.3834	2	8788	0	69	0	89	12	0	87	0	0	0	37	2	0	78	6	0	66	13	54	1295	10	12	0	21	0	1266	0	13089	0	0	1209	0	0	0	1	0
64	Trial_W_67	C73	CC051	F	1	4	20.68	23.56	131.51	23.56	5.6785	2	8788	0	69	0	89	12	0	87	0	0	0	37	2	0	78	6	0	66	13	54	1295	10	12	0	21	0	1266	0	13089	0	0	1209	0	0	0	1	0
65	Trial_W_68	C74	CC051	M	8	25	3.28	120.8	705.8	15.1	5.9732	2	6963	0	33	0	48	46	0	95	0	0	0	768	11	2	69	48	0	206	112	61	879	5	115	0	38	0	2350	1	10996	0	0	776	0	0	0	5	0
66	Trial_W_69	C74	CC051	M	4	17	9.88	41.72	177.37	10.43	4.4299	2	6963	0	33	0	48	46	0	95	0	0	0	768	11	2	69	48	0	206	112	61	879	5	115	0	38	0	2350	1	10996	0	0	776	0	0	0	5	0
67	Trial_W_70	C74	CC051	M	5	12	2.36	60.72	435.57	12.144	7.3377	2	6963	0	33	0	48	46	0	95	0	0	0	768	11	2	69	48	0	206	112	61	879	5	115	0	38	0	2350	1	10996	0	0	776	0	0	0	5	0
68	Trial_W_71	C75	CC051	M	5	19	7.28	51.96	382.58	10.392	7.6455	2	3756	0	79	0	22	0	0	29	0	0	0	239	22	10	23	30	0	501	10	167	939	1	38	0	11	1	1277	14	11530	0	0	708	0	0	0	1	0
69	Trial_W_72	C75	CC051	M	4	19	19.44	45.08	267.59	11.27	6.1884	2	3756	0	79	0	22	0	0	29	0	0	0	239	22	10	23	30	0	501	10	167	939	1	38	0	11	1	1277	14	11530	0	0	708	0	0	0	1	0
70	Trial_W_73	C75	CC051	M	1	6	12.4	22.2	119.29	22.2	5.5127	2	3756	0	79	0	22	0	0	29	0	0	0	239	22	10	23	30	0	501	10	167	939	1	38	0	11	1	1277	14	11530	0	0	708	0	0	0	1	0
71	Trial_W_78	C86	CC051	F	2	5	7.28	16.48	90.051	8.24	5.6564	2	11548	0	66	0	0	0	0	19	0	0	0	45	2	6	77	6	0	78	47	43	1037	19	2	0	23	0	1606	0	9293	0	0	1234	0	0	0	0	0
72	Trial_W_79	C86	CC051	F	2	12	8.76	41.08	245.85	20.54	6.1525	2	11548	0	66	0	0	0	0	19	0	0	0	45	2	6	77	6	0	78	47	43	1037	19	2	0	23	0	1606	0	9293	0	0	1234	0	0	0	0	0
73	Trial_W_80	C86	CC051	F	2	22	3.92	17.4	101.39	8.7	6.5498	2	11548	0	66	0	0	0	0	19	0	0	0	45	2	6	77	6	0	78	47	43	1037	19	2	0	23	0	1606	0	9293	0	0	1234	0	0	0	0	0
74	Trial_W_82	C87	CC051	F	1	11	20.32	27.8	143.45	27.8	5.3447	2	6804	0	137	0	0	0	0	176	0	0	0	39	10	2	118	11	0	87	58	68	2638	1	4	0	41	0	1012	0	12602	0	0	1152	0	0	0	0	0
75	Trial_W_83	C87	CC051	F	4	15	10.2	58.44	322.32	14.61	5.6627	2	6804	0	137	0	0	0	0	176	0	0	0	39	10	2	118	11	0	87	58	68	2638	1	4	0	41	0	1012	0	12602	0	0	1152	0	0	0	0	0
76	Trial_W_84	C87	CC051	F	2	9	5.4	16.36	77.875	8.18	5.0307	2	6804	0	137	0	0	0	0	176	0	0	0	39	10	2	118	11	0	87	58	68	2638	1	4	0	41	0	1012	0	12602	0	0	1152	0	0	0	0	0
77	Trial_W_85	C87	CC051	F	3	8	9.68	21.36	115.74	7.12	5.6515	2	6804	0	137	0	0	0	0	176	0	0	0	39	10	2	118	11	0	87	58	68	2638	1	4	0	41	0	1012	0	12602	0	0	1152	0	0	0	0	0
100	Trial_W_109	C137	CC052	M	7	7	10.96	81.04	365.82	11.577	4.5774	1	23932	13	2	0	89	1	0	0	0	0	0	28	98	19	27	1	0	206	0	7	391	0	2	0	26	0	1385	0	489	0	0	225	0	0	0	0	0
392	Trial_B_304	C135	CC052	M	8	80	33.08	185.2	855.13	23.15	4.7998	2	20177	2	0	0	102	0	0	0	0	0	1	3	45	2	187	0	0	37	0	10	3565	0	1	0	10	0	338	0	471	0	0	612	0	0	0	0	0
393	Trial_B_305	C136	CC052	F	11	27	9.2	116.04	824.92	10.549	7.3002	2	9219	13	3	0	43	0	0	0	0	0	0	19	24	2	19	0	0	65	0	16	11439	0	8	0	7	0	621	0	3165	0	0	1302	0	0	0	0	0
394	Trial_B_306	C136	CC052	F	8	12	10.8	128.92	730.42	16.115	5.7369	1	9219	13	3	0	43	0	0	0	0	0	0	19	24	2	19	0	0	65	0	16	11439	0	8	0	7	0	621	0	3165	0	0	1302	0	0	0	0	0
395	Trial_B_307	C136	CC052	F	2	3	223.64	246.88	607.02	123.44	2.4627	2	9219	13	3	0	43	0	0	0	0	0	0	19	24	2	19	0	0	65	0	16	11439	0	8	0	7	0	621	0	3165	0	0	1302	0	0	0	0	0
396	Trial_B_308	C136	CC052	F	8	10	4.12	68.68	361.89	8.585	5.3821	1	9219	13	3	0	43	0	0	0	0	0	0	19	24	2	19	0	0	65	0	16	11439	0	8	0	7	0	621	0	3165	0	0	1302	0	0	0	0	0
397	Trial_B_310	C137	CC052	M	7	49	6.96	114.32	633.21	16.331	5.7648	2	23932	13	2	0	89	1	0	0	0	0	0	28	98	19	27	1	0	206	0	7	391	0	2	0	26	0	1385	0	489	0	0	225	0	0	0	0	0
445	Trial_B-309	C137	CC052	M	2	1	146.92	245.52	1435.3	122.76	5.8515	2	23932	13	2	0	89	1	0	0	0	0	0	28	98	19	27	1	0	206	0	7	391	0	2	0	26	0	1385	0	489	0	0	225	0	0	0	0	0
108	Trial_W_118	C140	CC055	M	12	15	17.28	141.6	1136	11.8	8.1469	1	5833	1	0	0	0	56	0	0	0	0	0	240	4	23	88	35	0	165	40	25	797	17	27	10	13	0	1732	2	12465	0	0	1350	0	0	0	0	0
109	Trial_W_119	C140	CC055	M	13	5	14.12	125.16	1161	9.6277	9.3842	1	5833	1	0	0	0	56	0	0	0	0	0	240	4	23	88	35	0	165	40	25	797	17	27	10	13	0	1732	2	12465	0	0	1350	0	0	0	0	0
110	Trial_W_120	C141	CC055	M	14	8	23.36	152.16	1169.4	10.869	7.7754	1	5462	0	0	0	0	397	0	0	0	0	0	36	1	1	86	24	0	101	133	57	1960	22	22	2	21	0	1225	20	12776	0	0	852	0	0	0	0	0
111	Trial_W_121	C141	CC055	M	13	11	9.24	188.92	1609.1	14.532	8.605	1	5462	0	0	0	0	397	0	0	0	0	0	36	1	1	86	24	0	101	133	57	1960	22	22	2	21	0	1225	20	12776	0	0	852	0	0	0	0	0
112	Trial_W_122	C142	CC055	F	9	14	13.16	109	500.33	12.111	4.669	1	7893	2	1	0	0	207	0	0	0	0	0	88	3	2	118	21	0	175	109	13	1982	22	5	12	65	0	2524	6	10437	0	0	969	0	0	0	5	0
113	Trial_W_123	C142	CC055	F	6	12	17.08	131.4	541.56	21.9	4.1671	2	7893	2	1	0	0	207	0	0	0	0	0	88	3	2	118	21	0	175	109	13	1982	22	5	12	65	0	2524	6	10437	0	0	969	0	0	0	5	0
114	Trial_W_124	C142	CC055	F	10	12	7.24	89.64	487.19	8.964	5.5438	1	7893	2	1	0	0	207	0	0	0	0	0	88	3	2	118	21	0	175	109	13	1982	22	5	12	65	0	2524	6	10437	0	0	969	0	0	0	5	0
115	Trial_W_125	C142	CC055	F	18	22	11.16	124.64	985.08	6.9244	8.1117	1	7893	2	1	0	0	207	0	0	0	0	0	88	3	2	118	21	0	175	109	13	1982	22	5	12	65	0	2524	6	10437	0	0	969	0	0	0	5	0
412	Trial_B_325	C155	CC057	F	9	4	3.2	95.16	642.19	10.573	6.8231	1	3940	0	55	5	25	40	0	0	0	70	0	441	2	3	6	0	0	47	87	25	1009	0	0	0	26	0	947	4	7356	0	0	206	0	0	0	0	0
413	Trial_B_326	C155	CC057	F	11	8	9.16	97.12	781.99	8.8291	8.1799	1	3940	0	55	5	25	40	0	0	0	70	0	441	2	3	6	0	0	47	87	25	1009	0	0	0	26	0	947	4	7356	0	0	206	0	0	0	0	0
414	Trial_B_327	C155	CC057	F	7	7	5.64	88.96	632.88	12.709	7.2049	1	3940	0	55	5	25	40	0	0	0	70	0	441	2	3	6	0	0	47	87	25	1009	0	0	0	26	0	947	4	7356	0	0	206	0	0	0	0	0
415	Trial_B_328	C155	CC057	F	7	4	12.44	91.8	601.68	13.114	6.6177	1	3940	0	55	5	25	40	0	0	0	70	0	441	2	3	6	0	0	47	87	25	1009	0	0	0	26	0	947	4	7356	0	0	206	0	0	0	0	0
416	Trial_B_329	C156	CC057	F	9	11	31.24	105.96	829.13	11.773	7.9449	1	7971	0	26	0	30	3	0	0	0	39	0	52	0	0	68	57	0	212	134	32	2139	11	0	0	26	0	1504	0	11541	0	0	649	0	0	0	0	0
417	Trial_B_330	C156	CC057	F	9	6	5.44	78.92	544.98	8.7689	7.0121	1	7971	0	26	0	30	3	0	0	0	39	0	52	0	0	68	57	0	212	134	32	2139	11	0	0	26	0	1504	0	11541	0	0	649	0	0	0	0	0
418	Trial_B_331	C156	CC057	F	4	10	4.72	46.48	251.6	11.62	5.5468	2	7971	0	26	0	30	3	0	0	0	39	0	52	0	0	68	57	0	212	134	32	2139	11	0	0	26	0	1504	0	11541	0	0	649	0	0	0	0	0
419	Trial_B_332	C156	CC057	F	18	9	9.44	165.52	1385.6	9.1956	8.4816	1	7971	0	26	0	30	3	0	0	0	39	0	52	0	0	68	57	0	212	134	32	2139	11	0	0	26	0	1504	0	11541	0	0	649	0	0	0	0	0
420	Trial_B_333	C157	CC057	M	14	13	15.32	120.76	942.74	8.6257	7.9489	1	11505	0	52	0	18	18	0	0	0	26	0	451	6	1	113	155	0	155	36	19	1012	1	3	0	12	0	1319	0	9134	0	0	955	0	0	0	0	0
421	Trial_B_334	C157	CC057	M	12	5	2.2	87.64	690.27	7.3033	8.0004	1	11505	0	52	0	18	18	0	0	0	26	0	451	6	1	113	155	0	155	36	19	1012	1	3	0	12	0	1319	0	9134	0	0	955	0	0	0	0	0
422	Trial_B_335	C157	CC057	M	8	12	5.08	66.88	430.3	8.36	6.5916	1	11505	0	52	0	18	18	0	0	0	26	0	451	6	1	113	155	0	155	36	19	1012	1	3	0	12	0	1319	0	9134	0	0	955	0	0	0	0	0
423	Trial_B_336	C157	CC057	M	14	16	6	110.36	659.56	7.8829	6.1093	1	11505	0	52	0	18	18	0	0	0	26	0	451	6	1	113	155	0	155	36	19	1012	1	3	0	12	0	1319	0	9134	0	0	955	0	0	0	0	0
424	Trial_B_337	C157	CC057	M	12	8	3.96	120.92	916.53	10.077	7.6812	1	11505	0	52	0	18	18	0	0	0	26	0	451	6	1	113	155	0	155	36	19	1012	1	3	0	12	0	1319	0	9134	0	0	955	0	0	0	0	0
425	Trial_B_338	C158	CC057	M	6	9	5.84	85.2	540.4	14.2	6.4334	2	3621	0	2	0	28	0	0	0	0	0	0	39	1	0	13	42	0	19	2	39	1655	0	0	0	7	0	599	0	17737	0	0	346	0	0	0	0	0
426	Trial_B_339	C158	CC057	M	2	6	11.24	37.96	161.71	18.98	4.3331	2	3621	0	2	0	28	0	0	0	0	0	0	39	1	0	13	42	0	19	2	39	1655	0	0	0	7	0	599	0	17737	0	0	346	0	0	0	0	0
427	Trial_B_340	C158	CC057	M	13	14	5.88	113.84	930.75	8.7569	8.3341	1	3621	0	2	0	28	0	0	0	0	0	0	39	1	0	13	42	0	19	2	39	1655	0	0	0	7	0	599	0	17737	0	0	346	0	0	0	0	0
116	Trial_W_126	C143	CC059	M	5	11	20.36	86.48	459.64	17.296	5.3948	2	9885	7	0	0	0	12	0	133	0	0	0	161	5	5	170	116	0	184	49	25	1015	61	13	16	35	0	2334	5	7838	0	0	1752	0	0	0	3	0
117	Trial_W_127	C143	CC059	M	7	13	22.08	129.92	592.41	18.56	4.6167	2	9885	7	0	0	0	12	0	133	0	0	0	161	5	5	170	116	0	184	49	25	1015	61	13	16	35	0	2334	5	7838	0	0	1752	0	0	0	3	0
118	Trial_W_128	C144	CC059	F	3	14	18	71.32	350.59	23.773	5.0113	2	8661	0	0	0	0	4	0	23	0	0	0	43	1	0	36	15	0	138	60	54	2813	7	6	3	27	0	1769	6	8642	0	0	977	0	0	0	0	0
119	Trial_W_130	C150	CC059	F	6	20	71.2	124.8	380.75	20.8	3.1026	2	8224	1	0	0	0	2	0	18	0	0	0	9	1	0	111	29	0	130	15	47	2652	15	3	2	27	0	903	0	13106	0	0	1824	0	0	0	0	0
120	Trial_W_132	C150	CC059	F	3	6	57.08	79.2	540.56	26.4	6.8879	1	8224	1	0	0	0	2	0	18	0	0	0	9	1	0	111	29	0	130	15	47	2652	15	3	2	27	0	903	0	13106	0	0	1824	0	0	0	0	0
121	Trial_W_133	C150	CC059	F	1	13	180.64	188.76	743.19	188.76	3.9607	2	8224	1	0	0	0	2	0	18	0	0	0	9	1	0	111	29	0	130	15	47	2652	15	3	2	27	0	903	0	13106	0	0	1824	0	0	0	0	0
122	Trial_W_135	C151	CC059	M	2	10	57.4	72.8	207.45	36.4	2.8876	2	4652	0	0	0	0	67	0	31	0	0	0	12	0	1	77	42	0	119	18	66	793	24	0	6	14	0	1583	0	17688	0	0	1650	0	0	0	0	0
123	Trial_W_136	C151	CC059	M	5	19	23.56	80.8	449.71	16.16	5.7012	2	4652	0	0	0	0	67	0	31	0	0	0	12	0	1	77	42	0	119	18	66	793	24	0	6	14	0	1583	0	17688	0	0	1650	0	0	0	0	0
124	Trial_W_137	C151	CC059	M	2	7	24.32	37.28	150.37	18.64	4.113	2	4652	0	0	0	0	67	0	31	0	0	0	12	0	1	77	42	0	119	18	66	793	24	0	6	14	0	1583	0	17688	0	0	1650	0	0	0	0	0
125	Trial_W_138	C151	CC059	M	5	16	9.12	85.36	440.59	17.072	5.2652	2	4652	0	0	0	0	67	0	31	0	0	0	12	0	1	77	42	0	119	18	66	793	24	0	6	14	0	1583	0	17688	0	0	1650	0	0	0	0	0
398	Trial_B_311	C143	CC059	M	4	18	23.72	62.8	194.16	15.7	3.1809	2	9885	7	0	0	0	12	0	133	0	0	0	161	5	5	170	116	0	184	49	25	1015	61	13	16	35	0	2334	5	7838	0	0	1752	0	0	0	3	0
399	Trial_B_312	C143	CC059	M	5	25	11.44	110.4	404.05	22.08	3.7412	2	9885	7	0	0	0	12	0	133	0	0	0	161	5	5	170	116	0	184	49	25	1015	61	13	16	35	0	2334	5	7838	0	0	1752	0	0	0	3	0
400	Trial_B_313	C144	CC059	F	6	32	9.92	101.4	555.38	16.9	5.6464	2	8661	0	0	0	0	4	0	23	0	0	0	43	1	0	36	15	0	138	60	54	2813	7	6	3	27	0	1769	6	8642	0	0	977	0	0	0	0	0
401	Trial_B_314	C144	CC059	F	6	47	12.12	76.6	393.84	12.767	5.4427	2	8661	0	0	0	0	4	0	23	0	0	0	43	1	0	36	15	0	138	60	54	2813	7	6	3	27	0	1769	6	8642	0	0	977	0	0	0	0	0
402	Trial_B_315	C144	CC059	F	5	22	15.36	91.04	374.36	18.208	4.212	2	8661	0	0	0	0	4	0	23	0	0	0	43	1	0	36	15	0	138	60	54	2813	7	6	3	27	0	1769	6	8642	0	0	977	0	0	0	0	0
403	Trial_B_316	C150	CC059	F	5	27	2.16	74.72	355.32	14.944	4.9241	2	8224	1	0	0	0	2	0	18	0	0	0	9	1	0	111	29	0	130	15	47	2652	15	3	2	27	0	903	0	13106	0	0	1824	0	0	0	0	0
268	Trial_B_166	C84	CC061	M	11	7	6.4	81.16	667.94	7.3782	8.3786	1	13416	0	35	0	218	2	0	0	0	0	0	61	2	5	28	0	0	56	20	2220	1095	0	4	0	12	0	878	0	7672	0	0	483	0	0	0	0	0
269	Trial_B_167	C84	CC061	M	12	13	5.88	95.8	778.14	7.9833	8.2957	1	13416	0	35	0	218	2	0	0	0	0	0	61	2	5	28	0	0	56	20	2220	1095	0	4	0	12	0	878	0	7672	0	0	483	0	0	0	0	0
270	Trial_B_168	C84	CC061	M	10	13	18.24	90.12	718.14	9.012	8.1348	1	13416	0	35	0	218	2	0	0	0	0	0	61	2	5	28	0	0	56	20	2220	1095	0	4	0	12	0	878	0	7672	0	0	483	0	0	0	0	0
354	Trial_B_264	C123	CC061	M	8	6	4.72	84.04	644.51	10.505	7.7727	1	1959	0	266	0	247	63	0	1	0	0	0	116	0	1	35	1	0	24	15	3867	937	19	40	0	11	0	701	1	11814	0	0	615	0	0	0	1	2
355	Trial_B_265	C123	CC061	M	12	17	4.76	122.56	997.52	10.213	8.296	1	1959	0	266	0	247	63	0	1	0	0	0	116	0	1	35	1	0	24	15	3867	937	19	40	0	11	0	701	1	11814	0	0	615	0	0	0	1	2
356	Trial_B_267	C123	CC061	M	5	17	55.84	89.8	519.21	17.96	5.8974	2	1959	0	266	0	247	63	0	1	0	0	0	116	0	1	35	1	0	24	15	3867	937	19	40	0	11	0	701	1	11814	0	0	615	0	0	0	1	2
357	Trial_B_268	C124	CC061	M	9	16	23.16	115.48	935.72	12.831	8.2456	1	2943	0	129	0	276	59	0	0	0	0	0	161	9	1	24	0	0	40	10	4023	1469	0	31	0	15	0	767	0	10800	0	0	336	0	0	0	4	1
358	Trial_B_269	C124	CC061	M	3	7	92.72	118.48	682.28	39.493	5.7977	2	2943	0	129	0	276	59	0	0	0	0	0	161	9	1	24	0	0	40	10	4023	1469	0	31	0	15	0	767	0	10800	0	0	336	0	0	0	4	1
359	Trial_B_270	C124	CC061	M	10	5	52.52	135.44	1317.3	13.544	9.8134	1	2943	0	129	0	276	59	0	0	0	0	0	161	9	1	24	0	0	40	10	4023	1469	0	31	0	15	0	767	0	10800	0	0	336	0	0	0	4	1
360	Trial_B_271	C124	CC061	M	11	7	22.48	96.52	850.8	8.7745	8.9483	1	2943	0	129	0	276	59	0	0	0	0	0	161	9	1	24	0	0	40	10	4023	1469	0	31	0	15	0	767	0	10800	0	0	336	0	0	0	4	1
361	Trial_B_272	C125	CC061	F	2	0	19.56	74.92	468.72	37.46	6.2696	1	3518	0	19	0	62	24	0	0	0	0	0	58	2	1	4	0	0	19	20	3757	960	9	19	0	12	0	607	0	15753	0	0	547	0	0	0	0	4
362	Trial_B_273	C125	CC061	F	9	12	40.88	141.36	1077	15.707	7.7102	1	3518	0	19	0	62	24	0	0	0	0	0	58	2	1	4	0	0	19	20	3757	960	9	19	0	12	0	607	0	15753	0	0	547	0	0	0	0	4
363	Trial_B_274	C126	CC061	F	7	22	12.48	82.6	589.27	11.8	7.3402	2	1779	0	203	0	149	28	0	0	0	0	0	13	3	1	10	1	0	23	8	3363	1346	1	9	0	4	0	343	0	17070	0	0	255	0	0	0	0	3
364	Trial_B_275	C126	CC061	F	5	1	49.8	151.96	1043.2	30.392	6.8868	1	1779	0	203	0	149	28	0	0	0	0	0	13	3	1	10	1	0	23	8	3363	1346	1	9	0	4	0	343	0	17070	0	0	255	0	0	0	0	3
365	Trial_B_276	C126	CC061	F	2	8	37.52	66.2	391.61	33.1	5.9879	2	1779	0	203	0	149	28	0	0	0	0	0	13	3	1	10	1	0	23	8	3363	1346	1	9	0	4	0	343	0	17070	0	0	255	0	0	0	0	3
240	Trial_B_137	C72	CC008	M	8	3	23.56	122.92	1029.3	15.365	8.4344	1	7242	22	60	1	40	0	0	13	0	0	0	78	2	0	71	18	0	51	2	4799	791	1	23	0	47	0	1549	0	8162	0	0	412	0	0	0	0	1
241	Trial_B_138	C72	CC008	M	12	24	6.64	138.04	1343.6	11.503	9.9405	1	7242	22	60	1	40	0	0	13	0	0	0	78	2	0	71	18	0	51	2	4799	791	1	23	0	47	0	1549	0	8162	0	0	412	0	0	0	0	1
283	Trial_B_184	C93	CC008	F	13	10	41.6	197.2	1612.2	15.169	8.2525	1	8350	0	12	0	17	151	0	0	0	0	0	222	1	1	26	0	1	23	3	1215	542	2	7	0	15	0	314	75	6596	0	0	358	0	0	0	0	4
284	Trial_B_186	C93	CC008	F	10	19	30	182.08	1486.5	18.208	8.2694	1	8350	0	12	0	17	151	0	0	0	0	0	222	1	1	26	0	1	23	3	1215	542	2	7	0	15	0	314	75	6596	0	0	358	0	0	0	0	4
285	Trial_B_187	C94	CC008	F	15	12	7.36	163.8	1464.2	10.92	9.0582	1	15806	0	19	0	64	72	0	1	0	0	0	111	3	3	15	0	0	17	2	1519	440	0	0	0	31	0	408	17	4321	0	0	282	0	0	0	0	0
286	Trial_B_188	C94	CC008	F	14	9	3.96	136.04	1276.3	9.7171	9.5107	1	15806	0	19	0	64	72	0	1	0	0	0	111	3	3	15	0	0	17	2	1519	440	0	0	0	31	0	408	17	4321	0	0	282	0	0	0	0	0
301	Trial_B_205	C103	CC008	M	14	9	4.48	134.16	1483.4	9.5829	11.21	1	11481	0	66	0	123	0	0	0	0	0	0	29	0	0	84	1	0	111	5	4380	708	0	0	0	28	0	900	0	7069	0	0	423	0	0	0	0	6
302	Trial_B_206	C103	CC008	M	7	10	3.16	114.88	822.79	16.411	7.248	1	11481	0	66	0	123	0	0	0	0	0	0	29	0	0	84	1	0	111	5	4380	708	0	0	0	28	0	900	0	7069	0	0	423	0	0	0	0	6
303	Trial_B_207	C104	CC008	F	9	23	20.44	150.48	1262.1	16.72	8.532	1	3504	0	20	1	162	122	0	8	0	0	0	217	1	0	38	22	0	89	2	3125	589	0	2	0	27	0	549	40	12420	0	0	309	0	0	0	0	3
304	Trial_B_208	C104	CC008	F	7	11	26.68	193.56	1605.4	27.651	8.3564	1	3504	0	20	1	162	122	0	8	0	0	0	217	1	0	38	22	0	89	2	3125	589	0	2	0	27	0	549	40	12420	0	0	309	0	0	0	0	3
305	Trial_B_209	C104	CC008	F	10	11	2.08	154.04	1141	15.404	7.4887	1	3504	0	20	1	162	122	0	8	0	0	0	217	1	0	38	22	0	89	2	3125	589	0	2	0	27	0	549	40	12420	0	0	309	0	0	0	0	3
306	Trial_B_210	C104	CC008	F	15	11	3.44	173.56	1535.1	11.571	8.9521	1	3504	0	20	1	162	122	0	8	0	0	0	217	1	0	38	22	0	89	2	3125	589	0	2	0	27	0	549	40	12420	0	0	309	0	0	0	0	3
320	Trial_B_224	C109	CC008	M	13	9	2.2	136.48	1000.8	10.498	7.4287	1	9634	0	84	0	160	0	0	10	0	1	0	14	0	4	94	17	0	122	2	4111	750	15	6	0	27	0	2011	0	7598	0	0	750	0	0	0	0	1
321	Trial_B_225	C109	CC008	M	12	7	84.52	191.08	1650.6	15.923	8.7073	1	9634	0	84	0	160	0	0	10	0	1	0	14	0	4	94	17	0	122	2	4111	750	15	6	0	27	0	2011	0	7598	0	0	750	0	0	0	0	1
101	Trial_W_110	C138	CC009	M	4	5	5.24	40.84	261.03	10.21	6.5063	2	21840	0	0	0	58	15	0	19	0	0	0	19	0	0	95	33	0	345	0	23	26	0	1	0	35	0	2278	0	1575	0	0	976	0	0	0	0	0
102	Trial_W_111	C138	CC009	M	5	18	6.08	75.96	426.94	15.192	5.7601	2	21840	0	0	0	58	15	0	19	0	0	0	19	0	0	95	33	0	345	0	23	26	0	1	0	35	0	2278	0	1575	0	0	976	0	0	0	0	0
103	Trial_W_112	C138	CC009	M	2	10	6.32	18.44	102.29	9.22	5.8518	2	21840	0	0	0	58	15	0	19	0	0	0	19	0	0	95	33	0	345	0	23	26	0	1	0	35	0	2278	0	1575	0	0	976	0	0	0	0	0
104	Trial_W_113	C139	CC009	F	5	11	15.48	32.04	180.72	6.408	5.8751	2	12135	1	0	0	0	0	0	1	0	0	0	12	0	3	284	50	0	148	0	16	760	0	1	0	55	0	3123	0	8589	0	0	1624	0	0	0	0	0
105	Trial_W_115	C139	CC009	F	2	9	124.88	135.2	480.86	67.6	3.58	2	12135	1	0	0	0	0	0	1	0	0	0	12	0	3	284	50	0	148	0	16	760	0	1	0	55	0	3123	0	8589	0	0	1624	0	0	0	0	0
106	Trial_W_116	C139	CC009	F	5	10	7.84	25.4	125.11	5.08	5.1699	2	12135	1	0	0	0	0	0	1	0	0	0	12	0	3	284	50	0	148	0	16	760	0	1	0	55	0	3123	0	8589	0	0	1624	0	0	0	0	0
107	Trial_W_117	C139	CC009	F	4	10	15.32	35.68	172.53	8.92	4.9921	2	12135	1	0	0	0	0	0	1	0	0	0	12	0	3	284	50	0	148	0	16	760	0	1	0	55	0	3123	0	8589	0	0	1624	0	0	0	0	0
126	Trial_W_139	C164	CC009	F	5	14	43.36	367.88	2315.8	73.576	6.3212	1	11964	1	0	0	0	16	0	0	0	0	0	141	0	2	228	124	0	112	2	34	58	2	3	0	30	0	1799	0	8879	0	0	2451	0	0	0	0	0
127	Trial_W_140	C164	CC009	F	4	20	4.96	39.32	308.19	9.83	8.2402	2	11964	1	0	0	0	16	0	0	0	0	0	141	0	2	228	124	0	112	2	34	58	2	3	0	30	0	1799	0	8879	0	0	2451	0	0	0	0	0
128	Trial_W_142	C164	CC009	F	9	9	6	78.72	540.47	8.7467	6.9936	1	11964	1	0	0	0	16	0	0	0	0	0	141	0	2	228	124	0	112	2	34	58	2	3	0	30	0	1799	0	8879	0	0	2451	0	0	0	0	0
129	Trial_W_143	C164	CC009	F	6	7	4.44	30.52	155.35	5.0867	5.2697	2	11964	1	0	0	0	16	0	0	0	0	0	141	0	2	228	124	0	112	2	34	58	2	3	0	30	0	1799	0	8879	0	0	2451	0	0	0	0	0
130	Trial_W_144	C165	CC009	M	4	15	12.8	56.36	328.23	14.09	5.9852	2	8180	497	1	0	0	17	0	30	0	0	0	125	6	5	162	118	0	158	53	47	282	0	2	0	29	0	3363	1	11074	0	0	464	0	0	0	3	0
131	Trial_W_145	C165	CC009	M	5	17	10.8	50.48	301.88	10.096	6.1963	2	8180	497	1	0	0	17	0	30	0	0	0	125	6	5	162	118	0	158	53	47	282	0	2	0	29	0	3363	1	11074	0	0	464	0	0	0	3	0
132	Trial_W_146	C165	CC009	M	1	9	208.92	212.68	448.84	212.68	2.1183	2	8180	497	1	0	0	17	0	30	0	0	0	125	6	5	162	118	0	158	53	47	282	0	2	0	29	0	3363	1	11074	0	0	464	0	0	0	3	0
133	Trial_W_147	C166	CC009	M	5	12	21.12	56.64	351.45	11.328	6.3576	2	10951	23	0	0	0	0	0	0	0	0	0	171	1	1	75	53	0	221	28	15	351	0	5	0	35	0	2622	1	10867	0	0	1015	0	0	0	0	0
134	Trial_W_149	C166	CC009	M	8	12	6.04	116.08	774.29	14.51	6.7635	1	10951	23	0	0	0	0	0	0	0	0	0	171	1	1	75	53	0	221	28	15	351	0	5	0	35	0	2622	1	10867	0	0	1015	0	0	0	0	0
[truncated: 34 more columns]
