# Supplementary material for: Gut microbiome partially mediates and coordinates the effects of genetics on anxiety-like behavior in Collaborative Cross mice
Source: Sci Rep. 2021 Jan 11;11:270. doi: 10.1038/s41598-020-79538-x (PMC7801399; doi:10.1038/s41598-020-79538-x)
Supplement: Supplementary file 6 — Supplementary Information 6. [file 41598_2020_79538_MOESM6_ESM.xlsx]

## Sheet: Table S2
Tabel S2. Multivariate logistic regression between anxiety classification and seven anxiety-related phenotypes
	Estimate	95% CI		p value
		Lower	Upper
(Intercept)	5.50711	0.151393	10.8628	0.0438662
Number of full transitions	-1.20169	-1.62987	-0.773502	3.79e-08
Number of partial transitions	0.377177	0.260905	0.493448	2.04e-10
Latency time for the first time (s)	0.0669389	0.0343816	0.0994961	5.58e-05
Total time in light (s)	0.0755129	0.0160956	0.13493	0.012742
Traveling distance in light (cm)	-0.0135169	-0.0226205	-0.00441336	0.00361263
Average time in light (s)	-0.0691917	-0.157883	0.0195001	0.126255
Average speed (cm/s)	-0.186937	-0.986372	0.612499	0.64673
Abbrevations: CI: Confidence Interval.
