# Supplementary material for: Gut microbiome partially mediates and coordinates the effects of genetics on anxiety-like behavior in Collaborative Cross mice
Source: Sci Rep. 2021 Jan 11;11:270. doi: 10.1038/s41598-020-79538-x (PMC7801399; doi:10.1038/s41598-020-79538-x)
Supplement: Supplementary file 7 — Supplementary Information 7. [file 41598_2020_79538_MOESM7_ESM.xlsx]

## Sheet: Sheet1
Table S3. Significance level of association between each SNP and anxiety.
marker	chromosone	position	genotype_1	genotype_2	p_value	gene
UNCHS002865	1	155857391	A	C	4.97e-17	Cep350
UNC2003272	1	155958848	C	T	4.97e-17	Cep350
JAX00272605	1	156647355	A	G	7.95e-25	Abl2
UNC2011321	1	156648888	A	G	3.39e-16	Abl2
UNCHS002948	1	159695997	A	C	7.17e-20	Tnr
JAX00273330	1	159738298	A	G	9.75e-20	Tnr
UNCHS002949	1	159749549	A	G	7.17e-20	Tnr
UNCHS002960	1	160071276	A	G	3.39e-16	4930523C07Rik
UNCHS002972	1	160225556	C	T	7.17e-20	Rabgap1l
UNCHS002976	1	160248555	A	C	3.52e-17	Rabgap1l
UNCHS002987	1	160435162	C	T	3.52e-17	Rabgap1l
UNCHS002990	1	160524383	C	T	3.52e-17	Rabgap1l
UNCHS002992	1	160528967	A	G	3.52e-17	Rabgap1l
UNCHS002994	1	160531745	C	T	3.52e-17	Rabgap1l
UNCHS003002	1	160673735	A	G	3.52e-17	Rabgap1l
UNCHS003004	1	160685582	A	G	3.52e-17	Rabgap1l
UNC2058346	1	160733209	A	C	9.75e-20	Rabgap1l
UNC2059926	1	160940901	C	T	1.7e-17	Rc3h1
UNCHS003009	1	160964599	A	G	1.7e-17	Rc3h1
UNCHS003024	1	161585957	C	T	8.02e-19	Gm31815
UNCHS007513	2	158005173	A	G	1.71e-14	Tti1
UNC4344025	2	160307122	A	C	1.07e-17	LOC108168810
UNCHS008042	3	7630063	C	T	9.41e-16	LOC102634900
JAX00104515	3	13479082	G	T	4.38e-16	Ralyl
UNCHS008080	3	13761255	C	T	5.51e-14	Ralyl
UNC4747642	3	14069916	C	T	4.38e-16	Ralyl
UNCHS008098	3	16832423	A	G	5.51e-14	Gm30223
JAX00515772	3	16893286	A	G	5.51e-14	Gm42184
UNC4790705	3	17775177	A	C	1.06e-15	Gm30340
UNC4896957	3	25681185	C	T	7.4e-14	Nlgn1
UNC4923398	3	27960656	C	T	2.72e-21	Pld1
JAX00517674	3	28018212	C	T	2.72e-21	Pld1
UNC4945938	3	29574105	A	C	8e-16	Egfem1
JAX00107652	3	55732065	A	G	4.03e-14	Nbea
UNC5350829	3	58685361	A	C	4.03e-14	Siah2
JAX00107878	3	58728817	A	G	4.03e-14	4930593A02Rik
UNC5351446	3	58748525	C	T	1.01e-15	4930593A02Rik
UNCHS008809	3	59050935	A	C	1.01e-15	Med12l
UNCHS008815	3	59186472	C	T	1.01e-14	Med12l;Gpr87
UNCHS008817	3	59202609	G	T	1.01e-14	Med12l
ICR5318	3	62498830	C	T	4.03e-14	Dhx36
UNC5603578	3	79098890	C	T	1.53e-15	Rapgef2
UNC5614480	3	79877730	C	T	2e-17	Gm36569
JAX00116452	4	17493603	C	T	1.65e-17	Gm42257
backupUNC040076737	4	55988838	C	T	5.51e-14	Gm12519
UNCHS012110	4	97606069	G	T	8.18e-14	Nfia
UNC7813920	4	98650629	C	T	8.18e-14	Inadl
UNC7818612	4	98954282	A	C	8.18e-14	Dock7
UNC8189762	4	128220964	A	G	8.69e-14	Csmd2
UNC8193685	4	128444328	C	T	8.69e-14	Csmd2
UNC8197773	4	128657030	C	T	3.29e-14	Phc2
UNCHS012912	4	132703361	A	C	8.94e-18	Eya3
JAX00124816	4	133173165	A	G	6.12e-19	Wasf2
UNC8252746	4	133173753	A	G	8.94e-18	Wasf2
UNCHS012922	4	133179681	C	T	2.83e-14	Wasf2
UNC8254067	4	133275933	A	G	8.94e-18	Tmem222
UNC8257810	4	133575597	C	T	2.68e-16	Gpatch3
UNC8258983	4	133650139	C	T	8.94e-18	Gm13213
UNC8271952	4	134636570	G	T	6.12e-19	Man1c1
UNC8283899	4	135384976	A	C	2.83e-14	Ncmap
UNCHS013185	4	143354666	A	G	3.45e-15	Lrrc38
UNC8538643	4	156196088	A	G	2.03e-18	Agrn;LOC108168990
UNC9360404	5	66027260	A	C	2.6e-14	Rbm47
UNC10079627	5	124477975	C	T	3.8e-15	Rilpl2
UNCHS015771	5	124768078	A	G	3.8e-15	Dnah10
UNCHS015789	5	125328370	C	T	3.8e-15	Scarb1
JAX00595720	5	125591192	A	G	3.8e-15	Tmem132b
JAX00596134	5	126858206	A	C	9.31e-15	Gm40331
JAX00596304	5	127413043	C	T	9.31e-15	Tmem132c
UNC10124846	5	127552865	C	T	9.31e-15	Tmem132c
UNC10126476	5	127658277	C	T	9.31e-15	Glt1d1
JAX00596378	5	127660678	C	T	2.66e-14	Glt1d1
UNC10251451	5	136104286	G	T	7.61e-15	Rasa4
UNCHS016095	5	136218220	A	G	7.61e-15	Sh2b2
UNC10253248	5	136262552	A	C	7.61e-15	Cux1
JAX00148222	7	3135504	A	G	4.05e-18	Speer9-ps1
UNCHS019420	7	3157679	C	T	4.48e-16	AU018091
UNCHS019421	7	3230605	A	G	3.29e-16	Nlrp12
ICR5817	7	13273685	G	T	1.27e-14	6330408A02Rik
UNCHS020378	7	78571558	C	T	1.96e-15	Ntrk3;Gm39038
UNC13205501	7	79343014	A	G	1.59e-14	Abhd2
UNC13216571	7	80377827	C	T	1.44e-14	Fes
UNC13217714	7	80494341	C	T	1.44e-14	Blm
UNCHS020459	7	81490795	C	T	1.44e-14	Ap3b2
UNC13229802	7	81491493	G	T	1.44e-14	Ap3b2
UNC13235033	7	81844232	C	T	1.44e-14	Gm32695
UNCHS020470	7	81973170	C	T	1.44e-14	LOC108167484;Bnc1
UNC13240349	7	82243962	A	G	6e-15	Gm32903
JAX00153527	7	82393790	A	C	3.59e-22	Adamtsl3
UNCHS020509	7	83633301	C	T	6e-15	Stard5
UNC13333620	7	89662982	C	T	1.44e-14	Me3
UNC13333957	7	89678450	G	T	1.44e-14	Me3
JAX00154072	7	89715622	G	T	1.44e-14	Me3
UNC13334406	7	89720970	A	G	3.8e-15	Me3
UNC13337712	7	89968638	A	G	1.14e-15	Eed
UNC13340223	7	90157366	C	T	9.95e-20	Picalm
UNCHS020620	7	90157366	C	T	9.95e-20	Picalm
UNC13340388	7	90177869	A	G	1.14e-15	Picalm
UNCHS020629	7	90660923	G	T	1.53e-15	Dlg2
UNCHS020640	7	91368900	C	T	3.14e-19	Dlg2
UNC13358086	7	91405145	A	G	2.04e-15	Dlg2
UNC070603817	7	91570525	C	T	1.65e-15	Dlg2
UNCHS020644	7	91680989	A	G	3.14e-19	Dlg2
UNC13362944	7	91704496	A	G	3.14e-19	Dlg2
UNCHS020648	7	91711294	C	T	2.04e-15	Dlg2
UNCHS020656	7	92032330	A	G	3.14e-19	Dlg2
UNC13367155	7	92040900	A	G	1e-13	Dlg2
UNCHS020657	7	92273254	A	G	3.14e-19	Dlg2
UNC13372499	7	92413942	C	T	1.65e-15	Dlg2
UNCHS020689	7	94303983	A	G	1.65e-15	Gm32647
UNC15533186	8	114017778	C	T	1.11e-15	Gm30107
UNC15535570	8	114143165	A	G	1.11e-15	Nudt7
UNCHS024286	8	115139468	C	T	1.18e-14	Wwox
UNC15553224	8	115144412	A	G	1.18e-14	Wwox
UNCHS026760	9	97476780	C	T	3.64e-14	Clstn2
UNC16952919	9	98030851	A	C	5.32e-17	Clstn2
UNC16988126	9	100523422	C	T	2.15e-16	Nck1
UNCHS026843	9	100779436	A	G	2.79e-20	Stag1
UNCHS026848	9	100820087	G	T	2.79e-20	Stag1
UNCHS026852	9	100873043	G	T	2.79e-20	Stag1
UNCHS026854	9	100879951	A	G	2.79e-20	Stag1
UNC16992494	9	100944216	A	G	1.16e-14	Stag1
UNCHS026906	9	102591986	A	G	3.73e-19	Cep63
UNC17013438	9	102614504	C	T	4.2e-15	Cep63
UNCHS026907	9	102621104	C	T	1.21e-15	Cep63
UNCHS026908	9	102623495	A	G	4.2e-15	Cep63
UNC17014564	9	102718833	C	T	7.99e-20	Amotl2
UNC17014762	9	102747215	A	G	9.96e-14	Gm5627
UNCHS026913	9	102846622	C	T	3.73e-19	Ryk
UNCHS026914	9	102848992	C	T	4.2e-15	Ryk
UNC17015791	9	102851089	A	G	3.73e-19	Ryk
JAX00175034	9	102881018	A	G	2.99e-15	Ryk
UNC17016530	9	102901996	G	T	2.99e-15	Ryk
UNCHS026936	9	103361130	C	T	4.95e-18	Cdv3
UNC17028433	9	103619541	A	G	9.96e-14	Tmem108
UNC17064503	9	105745030	A	G	2.9e-17	Col6a6
UNCHS027014	9	105749905	A	G	2.9e-17	Col6a6
UNC17066820	9	105857250	C	T	2.9e-17	Col6a5
JAX00175265	9	105944676	A	G	9.96e-14	Col6a5
UNC17070697	9	106058631	C	H	9.96e-14	Col6a4
UNCHS027022	9	106187558	A	G	9.96e-14	Wdr82
UNCHS027024	9	106297375	A	G	9.96e-14	Poc1a
UNCHS027030	9	106520045	A	G	2.9e-17	Iqcf3
UNC17160534	9	113452621	A	G	2.08e-16	Gm39438
UNC17160564	9	113454633	C	T	2.08e-16	Gm39438
UNC17160693	9	113460556	A	G	2.08e-16	Gm36540
JAX00175840	9	113691060	A	G	2.08e-16	Pdcd6ip
JAX00175843	9	113743662	C	T	5.39e-17	Clasp2
UNC17180772	9	114995611	A	G	2.08e-16	Osbpl10
UNC17183149	9	115102295	A	G	1.6e-14	Osbpl10
UNC17183172	9	115103122	C	T	1.6e-14	Osbpl10
UNC17183260	9	115107639	A	G	1.6e-14	Osbpl10
UNC17183404	9	115114129	A	C	1.6e-14	Osbpl10
UNC17183508	9	115119091	A	G	1.6e-14	Osbpl10
UNC17183561	9	115121837	A	G	1.6e-14	Osbpl10
UNC17186575	9	115280336	A	G	6.78e-14	Stt3b
UNCHS027248	9	115292774	C	T	6.78e-14	Stt3b
UNC17190246	9	115500741	C	T	6.78e-14	Gm39447
UNC17232156	9	118190886	A	G	1.6e-14	Gm17399
UNCHS027432	10	4308259	A	G	1.94e-18	Akap12;Gm40592
UNCHS027429	10	4406403	C	T	1.94e-18	Rmnd1
UNCHS027425	10	4703618	A	C	9.17e-21	Esr1
UNC17378460	10	8207948	C	T	4.18e-14	Ust
UNC17381028	10	8368168	C	T	5.26e-20	Ust
UNCHS027474	10	8860499	A	G	3.88e-18	Sash1
UNC17442067	10	12862160	C	T	3.88e-18	Utrn
UNC17465536	10	14407764	A	G	2.74e-14	Adgrg6
UNC17507041	10	17820266	C	T	5.27e-21	Txlnb
UNCHS027586	10	17911945	A	C	3.69e-15	Heca
UNC21432515	12	76590521	C	T	5.5e-20	Sptb
UNC21435862	12	76863251	C	T	6.37e-15	Fntb;LOC108168008
UNC21436192	12	76887732	C	T	6.37e-15	Fntb
UNC21548704	12	86434358	A	G	1.1e-14	Esrrb
UNC21553406	12	86681898	C	T	1.1e-14	Vash1
UNC21557027	12	86946040	A	C	1.1e-14	Gm32934
JAX00340569	12	86960134	C	T	1.1e-14	Cipc
UNC21558149	12	87024714	G	T	1.1e-14	Tmem63c
UNC21558822	12	87061588	C	T	1.1e-14	Tmem63c
JAX00340592	12	87061857	G	T	1.1e-14	Tmem63c
UNCHS034275	12	87062788	C	T	1.1e-14	Tmem63c
UNC21559085	12	87077991	C	T	4.66e-16	Tmem63c
UNCHS034282	12	87170490	C	T	1.1e-14	Tmed8;Gm40496
UNC21560651	12	87247223	A	G	1.1e-14	Vipas39
UNC21560800	12	87264923	A	G	4.66e-16	Vipas39
UNC21560981	12	87281201	C	T	1.1e-14	Ism2
UNC21565652	12	88390277	A	G	1.1e-14	Adck1
UNCHS034362	12	91576666	G	T	1.1e-14	Gtf2a1
UNC21607890	12	91666671	A	G	1.1e-14	Ston2
JAX00041308	13	5259845	A	G	1.04e-19	Gm40659
UNCHS035122	13	15540179	A	C	3.51e-16	Gli3
UNC23185084	13	98316357	C	T	4.27e-14	Btf3
UNC23251471	13	103111301	C	T	5.63e-14	Mast4
UNC23251652	13	103122950	A	G	3.28e-19	Mast4
UNCHS036980	13	103262186	A	G	5.63e-14	Mast4
UNC23303262	13	106892013	C	T	7.68e-15	Ipo11
UNC23311991	13	107526700	A	G	6.63e-15	Gm32004
JAX00369680	13	108377094	G	T	8.17e-14	Depdc1b
UNC23398571	13	112816933	A	G	6.63e-15	Plpp1
UNCHS037190	13	112831086	C	T	6.63e-15	Plpp1
UNC23454152	13	116301343	C	T	2.74e-23	Isl1
UNC24603504	14	99990725	C	T	6.37e-16	Klf12
JAX00205587	14	100083745	A	G	6.37e-16	Klf12
UNCHS041682	16	10422227	C	T	5.94e-14	Nubp1;Tvp23a
JAX00413717	16	10445617	A	G	5.94e-14	Tvp23a
JAX00413834	16	10967558	A	G	5.94e-14	Litaf
UNCHS041708	16	10986249	C	T	5.94e-14	Litaf
UNC26336811	16	11169199	C	T	5.94e-14	Zc3h7a
UNCHS041728	16	11462720	A	G	2.03e-15	Snx29
UNCHS041734	16	11544874	C	T	1.01e-16	Snx29
UNC26341978	16	11573267	A	C	2.03e-15	Snx29
UNCHS041735	16	11598058	A	G	1.01e-16	Snx29
UNCHS041742	16	11820829	G	T	1.01e-16	Cpped1
UNCHS041747	16	11920122	A	G	1.01e-16	Gm9961
UNCHS041753	16	12011429	G	T	1.01e-16	Shisa9
UNCHS041755	16	12029187	A	G	2.03e-15	Shisa9
UNC26349705	16	12137711	A	G	2.03e-15	Shisa9
UNC26349935	16	12152965	G	T	2.03e-15	Shisa9
UNC26350917	16	12231459	A	G	2.03e-15	Shisa9
UNCHS041763	16	12232149	C	T	1.01e-16	Shisa9
UNCHS041777	16	12819026	A	G	2.03e-15	1700003L19Rik;4930414F18Rik
UNCHS043866	17	23719964	C	T	5.69e-15	1520401A03Rik
UNC27681173	17	23764616	C	T	5.69e-15	Flywch1
UNCHS043867	17	23767516	C	T	5.69e-15	Flywch1
UNCHS043872	17	24059103	A	G	5.69e-15	Kctd5
UNC27684390	17	24090018	A	G	5.69e-15	Pdpk1
UNCHS043880	17	24290582	A	G	5.69e-15	Abca17
UNCHS043885	17	24345663	C	T	5.69e-15	Abca17
UNC27690069	17	24584627	C	T	5.69e-15	Pkd1
JAX00074527	17	24678731	C	T	5.69e-15	Zfp598
UNC27694572	17	25017061	C	T	5.69e-15	Ift140
UNCHS043913	17	25405710	A	C	5.69e-15	Cacna1h
JAX00434437	17	26282787	A	G	5.69e-15	Luc7l
UNC27960506	17	48473857	C	T	4.32e-18	Unc5cl
UNCHS044421	17	49484189	C	T	1.44e-14	Daam2
UNCHS044466	17	50952667	A	C	7.94e-15	Tbc1d5
UNCHS044472	17	51128295	C	T	7.94e-15	Tbc1d5
UNC28005450	17	51802246	A	G	7.94e-15	Satb1
JAX00445197	17	70612601	G	T	6.51e-16	Dlgap1
UNCHS046091	18	41945612	C	T	6.76e-15	Prelid2
UNCHS046116	18	43051993	C	T	6.76e-15	Ppp2r2b
backupUNC180117139	18	58026578	A	G	2.5e-16	Fbn2
UNCHS047189	19	12466918	C	T	1.95e-16	Dtx4
UNC29909826	19	12608560	G	T	7.74e-22	Gm4952
UNC29946873	19	15652159	A	G	6.34e-21	LOC108168427
UNC29951460	19	15962368	C	T	3.42e-15	Cep78
UNC29958374	19	16443692	A	G	1.12e-16	Gna14
JAX00471977	19	16921129	A	G	1.98e-22	Gm32341
UNC29967020	19	16993620	C	T	1.51e-15	Prune2
UNC29969287	19	17122189	A	G	8.96e-18	Prune2
UNC29971338	19	17221707	C	T	1.43e-22	Prune2
UNC30064318	19	22503954	G	T	7.46e-16	Trpm3
UNC30066561	19	22593008	A	G	7.46e-16	Trpm3
UNC30066989	19	22616516	A	G	7.46e-16	Trpm3
UNC30068568	19	22755385	G	T	1.65e-15	Trpm3
JAX00473523	19	22780737	C	T	1.65e-15	Trpm3
UNC30069398	19	22802275	A	G	7.46e-16	Trpm3
UNC30425927	19	48341949	A	G	4.36e-16	Sorcs3
UNC30427502	19	48450287	A	G	2.97e-14	Sorcs3
UNC30427664	19	48475256	C	T	4.36e-16	Sorcs3
UNC30522937	19	54581577	G	T	1.94e-15	Gm31301
UNC30539898	19	55734596	C	T	1.94e-15	Gm31734
UNCHS049653	X	159942571	A	G	1.68e-14	Sh3kbp1
UNCHS049659	X	160060867	C	T	1.68e-14	Map3k15
UNCHS049664	X	160118299	A	C	1.68e-14	Map3k15
UNC4925052	3	28057600	A	G	1.02e-13	Pld1
UNC4941893	3	29271303	C	T	1.02e-13	Egfem1
UNC17183072	9	115100027	C	T	1.02e-13	Osbpl10
UNC17514992	10	18384499	G	T	1.04e-13	Nhsl1
UNC30065348	19	22554684	A	G	1.27e-13	Trpm3
ICR222	10	7178718	C	T	1.4e-13	Cnksr3
UNC17076236	9	106483062	A	G	1.41e-13	Rrp9
UNC21420131	12	75641601	G	T	1.73e-13	Wdr89
UNC8327934	4	138437897	A	G	2.27e-13	Mul1
UNCHS026870	9	101175522	C	T	2.31e-13	Ppp2r3a
UNC16995747	9	101183414	A	G	2.31e-13	Ppp2r3a
UNCHS040861	15	76171725	C	T	2.42e-13	Plec
JAX00564316	4	123377715	A	G	2.57e-13	Macf1
UNCHS012688	4	123922333	C	T	2.57e-13	Rragc
UNC30277066	19	37645344	A	G	2.72e-13	Exoc6
JAX00077958	17	71090236	A	C	2.99e-13	Myom1
UNC30081265	19	23639751	C	T	3.02e-13	1700028P14Rik
UNC30087193	19	23979210	A	G	3.02e-13	Fam189a2
JAX00176957	X	9837787	A	G	3.23e-13	Sytl5
JAX00709041	X	9858449	C	T	3.23e-13	Sytl5
UNCHS020472	7	81979151	A	G	3.24e-13	LOC108167484;Bnc1
JAX00644653	7	79026759	A	G	3.32e-13	Gm26633
UNC31460803	X	151403716	C	T	3.33e-13	Fam120c
UNC31461134	X	151450150	C	T	3.33e-13	Fam120c
JAX00543696	4	4063331	C	T	3.54e-13	Sdr16c6
JAX00544168	4	6854495	C	T	3.54e-13	Tox
JAX00544345	4	7595986	G	T	3.54e-13	Gm33752
JAX00544562	4	8787992	A	C	3.54e-13	Chd7
UNC6705634	4	9200446	C	T	3.54e-13	Clvs1
JAX00544725	4	9383273	A	G	3.54e-13	Clvs1
JAX00544768	4	9559571	A	G	3.54e-13	Asph
UNC6716635	4	9858468	C	T	3.54e-13	Gdf6
JAX00545047	4	10670770	A	G	3.54e-13	1700123O12Rik
UNC6733314	4	11208105	C	T	3.54e-13	Ints8
JAX00545289	4	12095524	A	G	3.54e-13	Rbm12b2
JAX00545531	4	13573200	C	T	3.54e-13	Gm36488
JAX00545583	4	13851801	C	T	3.54e-13	Runx1t1
JAX00545658	4	14270098	A	G	3.54e-13	Gm2560
UNC6778138	4	14754086	A	G	3.54e-13	Lrrc69
UNC6781206	4	14962779	A	G	3.54e-13	Necab1
JAX00116355	4	16214785	A	G	3.54e-13	A530072M11Rik
JAX00546198	4	17912878	A	C	3.54e-13	Mmp16
JAX00546340	4	19329973	A	G	3.54e-13	Cngb3
UNC6840833	4	19551022	C	T	3.54e-13	Cpne3
UNC6842089	4	19630331	A	C	3.54e-13	Wwp1
UNCHS040677	15	71439174	A	G	3.69e-13	Fam135b
JAX00349671	13	8679924	C	T	4.13e-13	Adarb2
UNCHS034990	13	9335976	C	T	4.13e-13	Dip2c
UNCHS034996	13	9563321	G	T	4.13e-13	Dip2c
JAX00349819	13	9567274	C	T	4.13e-13	Dip2c
UNCHS035000	13	9587606	A	C	4.13e-13	Dip2c
UNCHS035012	13	10135404	G	T	4.13e-13	Chrm3
JAX00041671	13	10139010	G	T	4.13e-13	Chrm3
UNC18344369	10	84781059	A	G	5.23e-13	Rfx4
UNC30401037	19	46842148	A	G	5.26e-13	Cnnm2
JAX00702853	9	97488609	A	G	5.36e-13	Clstn2
UNC17047988	9	104783218	A	G	5.36e-13	Cpne4
UNC17051957	9	105001883	C	T	5.36e-13	Cpne4
UNC17056765	9	105280530	A	C	5.36e-13	Nek11
UNCHS026988	9	105295132	G	T	5.36e-13	Nek11
UNC30119513	19	25825704	C	T	5.78e-13	Gm34516
UNCHS046436	18	61154624	C	T	5.94e-13	Hmgxb3
UNC17183348	9	115111169	C	T	6.26e-13	Osbpl10
UNC17183415	9	115114579	G	T	6.26e-13	Osbpl10
JAX00706483	9	115146025	G	T	6.26e-13	Osbpl10
UNCHS047850	19	44939894	G	T	6.59e-13	Fam178a
UNC4414459	2	165224124	A	G	6.65e-13	Cdh22;Gm36748
UNC8315554	4	137578846	C	T	6.94e-13	Ldlrad2
UNCHS013033	4	137695528	G	T	6.94e-13	Rap1gap
UNC8317138	4	137711849	A	C	6.94e-13	Rap1gap
UNCHS013035	4	137746663	C	T	6.94e-13	Alpl
UNC8317850	4	137770280	A	G	6.94e-13	Alpl
UNC8319316	4	137862319	C	T	6.94e-13	Ece1
UNC8319885	4	137891974	C	T	6.94e-13	Ece1
UNC8320404	4	137921599	A	G	6.94e-13	Ece1
UNC8321908	4	138013857	C	T	6.94e-13	Eif4g3;Gm32394
UNC8322352	4	138044968	G	T	6.94e-13	Eif4g3
UNC8322836	4	138076210	A	G	6.94e-13	Eif4g3
UNCHS013038	4	138085587	A	G	6.94e-13	Eif4g3
UNC8324137	4	138166237	A	G	6.94e-13	Eif4g3
UNCHS013040	4	138175569	C	T	6.94e-13	Eif4g3
UNC8324551	4	138197416	A	C	6.94e-13	Eif4g3
UNC6712029	4	9569324	G	T	7e-13	Asph
UNCHS010658	4	9570246	A	G	7e-13	Asph
UNCHS010733	4	14955839	A	G	7e-13	Necab1
UNCHS020324	7	74297198	A	G	7.2e-13	Slco3a1
UNC13136603	7	74298401	A	G	7.2e-13	Slco3a1
UNCHS020346	7	75681210	A	G	7.2e-13	Akap13
UNC17460473	10	14071881	C	T	7.23e-13	Hivep2
UNCHS046392	18	58024014	C	T	7.26e-13	Fbn2
UNC21559153	12	87082927	C	T	7.3e-13	Tmem63c
UNC21559805	12	87146116	G	T	7.3e-13	Pomt2
JAX00340772	12	88433531	A	G	7.3e-13	Adck1;4930473H19Rik
JAX00340781	12	88450554	A	G	7.3e-13	Adck1
UNCHS012997	4	136670518	C	T	7.43e-13	Ephb2
UNCHS013006	4	136984209	C	T	7.43e-13	Zbtb40
UNC8307432	4	136998434	G	T	7.43e-13	Zbtb40
UNC8307892	4	137025568	A	G	7.43e-13	Zbtb40
UNCHS013010	4	137088660	C	T	7.43e-13	Gm31648
UNCHS013012	4	137171996	C	T	7.43e-13	LOC108168981
UNCHS013015	4	137188420	A	C	7.43e-13	Gm31820
JAX00125120	4	137231749	C	T	7.43e-13	Gm31820
UNC8311234	4	137243060	A	G	7.43e-13	Gm31820
UNC8312309	4	137347319	C	T	7.43e-13	Cdc42;LOC108168959
UNCHS013024	4	137354541	A	G	7.43e-13	Cdc42;LOC108168959
UNCJPD001986	4	137402293	A	C	7.43e-13	Cela3a
UNC8313526	4	137441165	G	T	7.43e-13	Gm13010
JAX00568226	4	137443787	C	T	7.43e-13	Gm13010
UNC8313863	4	137469507	A	G	7.43e-13	Hspg2
UNC8314292	4	137497710	C	T	7.43e-13	Hspg2
UNC8315334	4	137562197	A	G	7.43e-13	Hspg2
UNCHS013027	4	137574133	G	T	7.43e-13	Ldlrad2
UNCHS013028	4	137576863	C	T	7.43e-13	Ldlrad2
UNCHS013030	4	137627683	A	C	7.43e-13	Usp48
UNC8316283	4	137649971	G	T	7.43e-13	Usp48
UNCHS013034	4	137698391	A	G	7.43e-13	Rap1gap;Rap1gapos
UNCHS013037	4	138083314	C	T	7.43e-13	Eif4g3
UNC8323552	4	138135114	C	T	7.43e-13	Eif4g3
UNCHS013041	4	138203605	C	T	7.43e-13	Eif4g3
UNC30940781	X	70474586	A	C	7.53e-13	BC023829
UNCHS029964	11	20707699	A	G	9.69e-13	Aftph
UNCHS029966	11	20732494	C	T	9.69e-13	Aftph
UNC6737276	4	11503919	A	G	1.07e-12	1110037F02Rik
UNC29078061	18	38845779	C	T	1.08e-12	Arhgap26;Fgf1
JAX00456916	18	39366188	C	T	1.08e-12	Arhgap26;Gm15337
UNC29086887	18	39487194	G	T	1.08e-12	Nr3c1
JAX00457102	18	40311718	C	T	1.08e-12	Kctd16
UNC23179863	13	98007515	A	G	1.11e-12	Arhgef28
UNCHS040837	15	75710562	A	C	1.11e-12	Rhpn1
UNC25907578	15	75774255	A	G	1.11e-12	Zc3h3
UNC17172892	9	114538148	A	G	1.17e-12	Trim71
UNC17177077	9	114810779	A	G	1.17e-12	Cmtm8
UNC17210933	9	116819370	A	G	1.17e-12	Rbms3
JAX00706910	9	116824112	C	T	1.17e-12	Rbms3
UNCHS027262	9	116839119	A	G	1.17e-12	Rbms3
UNCHS027263	9	116842318	C	T	1.17e-12	Rbms3
JAX00166541	8	115102191	A	G	1.29e-12	Wwox
UNC15552475	8	115105017	C	T	1.29e-12	Wwox
JAX00166542	8	115131897	C	T	1.29e-12	Wwox
UNC15553042	8	115135115	C	T	1.29e-12	Wwox
UNC8524862	4	155287039	C	T	1.32e-12	Prkcz
UNC8532558	4	155807510	A	G	1.32e-12	Mrpl20
JAX00572159	4	155902410	C	T	1.32e-12	Acap3
UNCHS013407	4	155964548	A	G	1.32e-12	Fam132a
UNC8536472	4	156059951	A	G	1.32e-12	Ttll10
backupJAX00153545	7	82611924	C	T	1.5e-12	Adamtsl3
UNC8203070	4	128995244	C	T	1.51e-12	Ak2
UNC8216581	4	130021842	C	T	1.51e-12	Adgrb2
UNC8223677	4	130793448	A	G	1.51e-12	Sdc3
UNC8234514	4	131411599	G	T	1.51e-12	Gm35634
UNC8234713	4	131423720	A	G	1.51e-12	Gm35634
UNC8235143	4	131457391	A	G	1.51e-12	LOC108168711
UNC8235183	4	131461364	A	C	1.51e-12	LOC108168711;Gm35779
UNC8235306	4	131470469	A	G	1.51e-12	LOC108168711;Gm35779
UNC8235333	4	131471996	A	G	1.51e-12	LOC108168711;Gm35779
UNC8235383	4	131475948	A	G	1.51e-12	LOC108168711;Gm35779
UNCHS012884	4	131491583	A	G	1.51e-12	Gm831
JAX00566743	4	131929504	C	T	1.51e-12	Epb41
UNC8240426	4	131974301	C	T	1.51e-12	Epb41
UNC8242779	4	132240713	A	C	1.51e-12	Gmeb1
UNCHS012904	4	132281123	C	T	1.51e-12	Taf12
UNCHS012905	4	132364429	A	G	1.51e-12	Phactr4
UNCHS012908	4	132409184	C	T	1.51e-12	Phactr4
UNCHS008528	3	41605202	C	T	1.66e-12	Jade1
UNCHS008530	3	41650351	A	G	1.66e-12	Sclt1
UNCHS039184	14	101464810	C	T	1.7e-12	Tbc1d4
UNC24627143	14	101517379	A	G	1.7e-12	Tbc1d4
UNC26364589	16	13321955	C	T	1.78e-12	Mkl2
UNCHS041788	16	13323326	A	G	1.78e-12	Mkl2
UNC26364949	16	13364272	C	T	1.78e-12	Mkl2
UNCHS041791	16	13377225	C	T	1.78e-12	Mkl2
JAX00066615	16	13399745	A	G	1.78e-12	Mkl2;Gm15738
UNC26365660	16	13438844	G	T	1.78e-12	Gm41421
JAX00066632	16	13593489	A	G	1.78e-12	Parn
UNCHS041799	16	13619567	C	T	1.78e-12	Parn
UNC26368582	16	13639221	G	T	1.78e-12	Parn
UNCHS041803	16	13652319	C	T	1.78e-12	Parn
UNCHS041807	16	13675033	A	G	1.78e-12	Bfar;3110001I22Rik
UNCHS041806	16	13675375	A	G	1.78e-12	Bfar;3110001I22Rik
UNCHS041810	16	13680301	C	T	1.78e-12	Bfar
UNC26369362	16	13724795	C	T	1.78e-12	Pla2g10
UNC26371086	16	13915866	A	G	1.78e-12	Mpv17l
UNCHS041831	16	14223957	A	G	1.78e-12	Myh11
UNC12577879	7	30861261	C	T	1.79e-12	Ffar1
UNC29962120	19	16688760	A	C	1.99e-12	Vps13a
UNC12529846	7	27221872	A	G	2.15e-12	Itpkc
UNC15553333	8	115152031	C	T	2.17e-12	Wwox
UNC13611899	7	111030073	C	T	2.25e-12	Ctr9
UNC31409692	X	143058378	A	G	2.31e-12	Rgag1
UNCHS007837	2	172874809	A	C	2.54e-12	Bmp7
UNC17301714	9	123214695	C	T	2.9e-12	Cdcp1
UNC27977255	17	49480562	C	T	2.9e-12	Daam2
UNC27977521	17	49505247	G	T	2.9e-12	Daam2
UNCHS028813	10	78249036	A	C	2.91e-12	Gm40708;Gm30122
JAX00126382	4	155296710	C	T	2.93e-12	Prkcz
UNCHS013402	4	155314916	C	T	2.93e-12	Prkcz
UNC8525710	4	155338471	C	T	2.93e-12	Prkcz
UNCHS005443	2	75850499	C	T	2.96e-12	Agps
UNCHS005516	2	77802475	A	C	2.96e-12	Zfp385b
UNCHS005517	2	77812338	C	T	2.96e-12	Zfp385b
UNC26287331	16	7135872	C	T	2.96e-12	Rbfox1
UNCHS041498	16	7169189	A	G	2.96e-12	Rbfox1
JAX00413771	16	10710445	C	T	2.96e-12	Clec16a
JAX00066446	16	11109898	C	T	2.96e-12	Txndc11
UNCHS041804	16	13655192	A	G	2.96e-12	Parn
JAX00067034	16	18941055	A	C	2.96e-12	Hira
JAX00415241	16	19948896	C	T	2.96e-12	Klhl6
JAX00415262	16	20150681	C	T	2.96e-12	Yeats2
UNC28222503	17	67085355	C	T	3.01e-12	Ptprm
UNC28223981	17	67173841	A	G	3.01e-12	Ptprm
UNC28224408	17	67195921	C	T	3.01e-12	Ptprm
UNC28224740	17	67212142	C	T	3.01e-12	Ptprm
UNC28226018	17	67274035	A	C	3.01e-12	Ptprm
UNC28226466	17	67299224	A	G	3.01e-12	Ptprm
UNC28226775	17	67313198	C	T	3.01e-12	Ptprm
UNCHS040750	15	73213280	G	T	3.09e-12	Ptk2
UNCHS040753	15	73383162	A	G	3.09e-12	Ptk2
UNC29750589	18	84289786	C	T	3.09e-12	Zfp407
UNCHS012817	4	128503557	A	G	3.17e-12	Csmd2
JAX00598764	5	137137161	A	G	3.17e-12	Muc3
JAX00598769	5	137137962	A	G	3.17e-12	Muc3
UNC7301504	4	56294976	C	T	3.25e-12	Gm42291
UNC8326311	4	138322803	C	T	3.3e-12	Pink1
UNC13220576	7	80724280	A	G	3.38e-12	Iqgap1
UNC13222428	7	80862170	A	G	3.38e-12	Zscan2
UNCHS020454	7	81355577	C	T	3.38e-12	Cpeb1
UNC13236685	7	81975037	A	G	3.38e-12	LOC108167484;Bnc1
UNC13245138	7	82562428	C	T	3.38e-12	Adamtsl3
UNCHS020508	7	83621972	A	G	3.38e-12	Tmc3;Gm16638
UNC13264473	7	83982412	C	T	3.38e-12	Cemip;Gm30440
UNCHS020568	7	87464127	A	G	3.38e-12	Tyr
UNC26375618	16	14311334	C	T	3.42e-12	Fopnl
UNCHS041843	16	14436972	A	G	3.42e-12	Abcc1
UNC26378561	16	14610641	A	G	3.42e-12	A630010A05Rik
UNCHS009061	3	75139381	C	T	3.51e-12	Zbbx
UNCHS026523	9	86345168	A	G	3.65e-12	Ube2cbp
JAX00175949	9	115120794	A	G	3.71e-12	Osbpl10
JAX00706862	9	116533168	C	T	3.71e-12	Gm39449
UNC22166313	13	15513095	G	T	3.87e-12	Gli3
UNC6872017	4	21884154	A	G	4.06e-12	Coq3
UNC3204528	2	64385021	A	G	4.09e-12	Gm13575
UNC23462791	13	116886139	A	G	4.21e-12	Parp8
UNC23464165	13	116968075	C	T	4.21e-12	Parp8
JAX00460754	18	59074211	A	G	4.24e-12	A730017C20Rik
UNC29362526	18	59187970	A	G	4.24e-12	Chsy3
UNC29364496	18	59312882	G	T	4.24e-12	Chsy3
UNC29365613	18	59377861	G	T	4.24e-12	Chsy3
JAX00460916	18	59861419	C	T	4.24e-12	Gm35234
UNCHS047450	19	26868454	G	T	4.41e-12	LOC108168409
UNC13168442	7	76545472	A	G	4.47e-12	Agbl1
UNCHS035148	13	17120970	A	G	4.62e-12	Sugct
UNCHS035149	13	17165786	A	C	4.62e-12	Sugct
UNC22196688	13	18142547	C	T	4.62e-12	Pou6f2
UNC27721435	17	27165895	C	T	4.66e-12	Ip6k3
UNC8325248	4	138255627	A	G	4.83e-12	Sh2d5
UNC30561916	19	57231541	C	T	4.9e-12	Ablim1
UNC30563645	19	57343957	A	G	4.9e-12	B230217O12Rik
UNC8088980	4	119833841	C	T	5.28e-12	Hivep3
UNC8097673	4	120567767	A	C	5.28e-12	Ctps
UNC11968472	6	120255293	C	T	5.34e-12	B4galnt3
UNCHS018865	6	120338774	A	G	5.34e-12	Ccdc77
UNCHS018888	6	120972836	G	T	5.34e-12	Mical3
UNCHS018898	6	121424071	C	T	5.34e-12	Iqsec3
UNC11983122	6	121446159	C	T	5.34e-12	Iqsec3
UNC11995020	6	122581172	A	G	5.34e-12	Apobec1
UNCHS018913	6	122758575	C	T	5.34e-12	Slc2a3
UNC11997671	6	122823169	A	G	5.34e-12	Foxj2
JAX00624738	6	122830200	A	G	5.34e-12	Foxj2
UNC11997937	6	122844168	A	G	5.34e-12	Foxj2
UNC11997994	6	122855937	C	T	5.34e-12	C3ar1
UNC11998209	6	122882724	A	G	5.34e-12	Necap1
UNC11998599	6	122927103	G	T	5.34e-12	Clec4a1
UNC11999028	6	122967464	C	T	5.34e-12	Clec4a3
UNC11999211	6	123004231	A	C	5.34e-12	Clec4a4
UNCHS018919	6	123327221	C	T	5.34e-12	Vmn2r19
JAX00146327	6	124328502	G	T	5.34e-12	Cd163
UNCrs220581746	6	124537295	G	H	5.34e-12	C1s1
UNC12014770	6	124859657	A	C	5.34e-12	Gpr162;LOC108169168
UNC12027716	6	125917712	A	G	5.34e-12	Ano2
JAX00625183	6	125943494	C	T	5.34e-12	Ano2
UNC12028710	6	125979765	A	G	5.34e-12	Ano2
UNC12031600	6	126163038	C	T	5.34e-12	Ntf3
UNCHS018962	6	126725087	C	T	5.34e-12	Gm33581;Kcna6
UNC12039987	6	126725087	C	T	5.34e-12	Gm33581;Kcna6
JAX00663998	8	27372054	C	T	5.49e-12	Chrnb3
UNC23317840	13	107953184	C	T	5.81e-12	Gm38557
JAX00510836q	2	166892220	C	T	6.08e-12	Arfgef2
UNC4443934	2	167225898	C	T	6.08e-12	Ptgis
UNC4453570	2	168228504	A	C	6.08e-12	Dpm1-adnp;Dpm1
UNC17511186	10	18144599	C	T	6.08e-12	Ect2l
UNCHS041787	16	13320292	A	G	6.15e-12	Mkl2
UNC29979011	19	17576749	C	T	6.22e-12	Pcsk5;Gm41812
JAX00473009	19	20912434	A	G	6.22e-12	Tmc1
UNC25909655	15	76013450	A	G	7.21e-12	K230010J24Rik;Fam83h;LOC108168259
UNC17511821	10	18190512	A	G	7.41e-12	Ect2l
UNC27984190	17	50040917	C	T	7.41e-12	Rftn1
UNCHS044455	17	50798230	A	G	7.41e-12	Tbc1d5
UNC7691665	4	88331432	A	G	7.79e-12	Focad
UNC7703009	4	89347662	A	G	7.79e-12	Gm12610
UNC7707589	4	89689215	G	T	7.79e-12	Dmrta1
UNCHS011997	4	91277939	C	T	7.79e-12	Elavl2
UNC17005803	9	101956633	A	G	8.44e-12	Ephb1
UNC17006238	9	101994955	A	G	8.44e-12	Ephb1;Gm31326
UNCHS026891	9	102008046	A	G	8.44e-12	Ephb1
UNC17006878	9	102038990	A	G	8.44e-12	Ephb1
JAX00025093	11	20717656	A	C	8.58e-12	Aftph
UNCHS029965	11	20728173	C	T	8.58e-12	Aftph
UNCHS011409	4	58323784	A	G	8.62e-12	Musk
JAX00176930	X	9443499	A	G	9.49e-12	Cybb
UNCHS048240	X	9839515	A	G	9.49e-12	Sytl5
UNC30635548	X	9840307	C	T	9.49e-12	Sytl5
UNC_rs50627251	X	9939436	A	G	9.49e-12	Sytl5
JAX00176979	X	10088765	A	G	9.49e-12	Srpx
UNCHS048244	X	10186502	A	G	9.49e-12	Rpgr
UNC30638980	X	10199382	C	T	9.49e-12	Rpgr
UNCHS014779	5	75639820	C	T	1e-11	Kit
UNCHS014782	5	75645575	C	T	1e-11	Kit
UNC9489306	5	75676743	C	T	1e-11	Gm32558
UNC9493489	5	75939853	A	G	1e-11	Kdr
UNC30450661	19	50215215	A	G	1.08e-11	Sorcs1
JAX00345694	12	109633544	G	T	1.12e-11	Rian
UNC21881822	12	110451479	C	T	1.12e-11	Ppp2r5c
JAX00346109	12	110908730	A	G	1.12e-11	Tecpr2
JAX00346451	12	112011751	G	T	1.12e-11	Tdrd9
JAX00346457	12	112063027	A	C	1.12e-11	Tdrd9
UNC21909408	12	112429350	C	T	1.12e-11	B020018J22Rik
UNCHS043869	17	24051618	A	G	1.12e-11	Kctd5
UNCHS043874	17	24065013	C	T	1.12e-11	Kctd5
UNCHS043883	17	24335089	C	T	1.12e-11	Abca17
UNCHS043886	17	24348258	A	G	1.12e-11	Abca17
UNCHS043888	17	24577647	A	G	1.12e-11	Pkd1
UNCHS043890	17	24593103	G	T	1.12e-11	Pkd1
UNCHS043891	17	24733365	C	T	1.12e-11	Rpl3l
UNCHS043895	17	24859062	A	G	1.12e-11	Hagh
UNCHS043897	17	24872879	A	G	1.12e-11	Gm41549
UNCHS043899	17	24905612	C	T	1.12e-11	Mapk8ip3
UNCHS043901	17	24924302	C	T	1.12e-11	Mapk8ip3
UNCHS043906	17	25093792	A	G	1.12e-11	Ift140
UNCHS043908	17	25155744	C	T	1.12e-11	Clcn7
UNCHS043911	17	25381858	A	G	1.12e-11	Cacna1h
UNC17161351	9	113502227	G	T	1.14e-11	AU023762
UNCHS027195	9	113507320	A	G	1.14e-11	AU023762
UNC28272327	17	70110197	C	T	1.14e-11	Dlgap1
UNCHS044928	17	74543224	A	C	1.14e-11	Birc6
UNC28344787	17	74639515	C	T	1.14e-11	Birc6
UNC28352162	17	75101819	C	T	1.14e-11	Ltbp1
UNC5567230	3	76609413	G	T	1.18e-11	Fstl5
UNC5604131	3	79127791	A	G	1.18e-11	Rapgef2
JAX00038106	12	78927621	A	G	1.19e-11	LOC108168010
UNCHS034054	12	79499820	C	T	1.19e-11	Rad51b
JAX00368612	13	103151983	A	G	1.19e-11	Mast4
UNC23252383	13	103168398	A	G	1.19e-11	Mast4
UNC28251047	17	68724497	C	T	1.19e-11	L3mbtl4
UNC8326822	4	138359862	A	G	1.2e-11	Cda
UNC10262279	5	136985864	A	G	1.23e-11	Znhit1
UNCHS016107	5	137003596	C	T	1.23e-11	Gm7284
JAX00124926	4	134634211	A	G	1.34e-11	Man1c1
UNC8272439	4	134661708	A	G	1.34e-11	Man1c1
JAX00087243	19	15999046	A	G	1.34e-11	C130060C02Rik
UNC2322479	1	181510678	A	G	1.35e-11	Ccdc121
UNC10126765	5	127674808	C	T	1.39e-11	Glt1d1
JAX00515880	3	17737001	G	T	1.4e-11	Gm30340
UNCHS008125	3	18475212	A	G	1.4e-11	4930433B08Rik
UNCHS008142	3	19519818	A	C	1.4e-11	Dnajc5b
UNCHS031635	11	83600895	C	T	1.4e-11	E230016K23Rik;Gm38933
UNCHS031665	11	84854875	C	T	1.4e-11	Ggnbp2
JAX00148996	7	16674160	A	G	1.41e-11	Ceacam15
JAX00149009	7	16844636	A	G	1.41e-11	Prkd2
UNC12459172	7	17014559	A	G	1.41e-11	Ppp5c
UNC12464446	7	17815354	C	T	1.41e-11	Ceacam14
JAX00632720	7	17975919	A	G	1.41e-11	Ceacam11
UNC12467217	7	18019188	C	T	1.41e-11	Ceacam13
UNC12512388	7	25245811	C	T	1.41e-11	Erf
UNC12514337	7	25452769	C	T	1.41e-11	4732471J01Rik
UNC25465701	15	43066939	A	G	1.41e-11	Rspo2
UNCHS040220	15	47725342	G	T	1.41e-11	Csmd3
UNCHS040230	15	48287791	A	C	1.41e-11	Csmd3
UNCHS040235	15	48453173	A	G	1.41e-11	Csmd3
UNC21775378	12	102993012	A	C	1.48e-11	Unc79
UNCHS034589	12	103006632	C	T	1.48e-11	Unc79
UNC11981912	6	121334907	C	T	1.53e-11	Slc6a13
JAX00624580	6	121642728	C	T	1.53e-11	A2m
UNC25858557	15	71953390	G	T	1.56e-11	Col22a1
UNCHS047285	19	17558988	A	G	1.63e-11	Pcsk5
UNC29981183	19	17728917	A	G	1.63e-11	Pcsk5
UNCHS027523	10	12446263	A	G	1.74e-11	Utrn
UNCHS003493	1	181175465	C	T	1.79e-11	Wdr26
UNCHS003495	1	181186609	A	G	1.79e-11	Wdr26
UNC2318075	1	181204921	G	T	1.79e-11	Wdr26
UNC2323986	1	181658518	C	T	1.79e-11	Dnah14
UNCHS013050	4	138504578	C	T	1.79e-11	Gm32549
UNCHS013054	4	138586412	A	G	1.79e-11	Vwa5b1
UNC8329707	4	138590263	C	T	1.79e-11	Vwa5b1
UNC8330182	4	138617665	A	G	1.79e-11	Vwa5b1
UNC8331384	4	138679582	A	G	1.79e-11	Gm32770
UNC8332408	4	138741396	A	G	1.79e-11	Pla2g2c
UNC8333943	4	138832938	C	T	1.79e-11	Pla2g5;Pla2g2a
UNC8334909	4	138892743	A	G	1.79e-11	Otud3
UNC8336109	4	138984665	A	C	1.79e-11	Tmco4
UNC8337241	4	139072292	A	G	1.79e-11	Htr6
UNCHS013069	4	139200629	C	T	1.79e-11	Capzb
UNCHS013068	4	139207651	A	G	1.79e-11	Capzb
UNC8338977	4	139231056	A	C	1.79e-11	Capzb
UNCHS013071	4	139231988	A	G	1.79e-11	Capzb
UNCHS013073	4	139278616	A	G	1.79e-11	Capzb
UNC8339494	4	139285980	A	G	1.79e-11	Capzb
UNCHS013078	4	139369004	A	G	1.79e-11	Emc1
UNCHS013079	4	139413216	C	T	1.79e-11	Ubr4
UNCHS013082	4	139422331	C	T	1.79e-11	Ubr4
UNC8341111	4	139440102	C	T	1.79e-11	Ubr4
UNCHS013083	4	139449425	A	G	1.79e-11	Ubr4
UNC8343218	4	139591236	A	G	1.79e-11	Iffo2
JAX00568686	4	139752706	A	G	1.79e-11	Pax7
UNC8346423	4	139803776	A	G	1.79e-11	Pax7
UNCHS013088	4	139817240	A	C	1.79e-11	Pax7
UNC8346676	4	139834618	A	G	1.79e-11	LOC108168982
UNC8348167	4	139924895	A	G	1.79e-11	LOC102636380
UNCHS013094	4	140028458	C	T	1.79e-11	Igsf21
UNC8350598	4	140076074	G	T	1.79e-11	Igsf21
UNC8351549	4	140136138	C	T	1.79e-11	Igsf21;Gm33676
UNC8355585	4	140384855	A	C	1.79e-11	Gm13016
UNC8358427	4	140532080	A	G	1.79e-11	Arhgef10l
UNCHS013099	4	140566717	C	T	1.79e-11	Arhgef10l
UNCHS026928	9	103281545	A	G	1.79e-11	1300017J02Rik
JAX00300163	10	119049850	C	T	1.81e-11	Gm33677
UNCHS033867	12	72770114	A	G	1.81e-11	Ppm1a
UNC17240211	9	118766009	A	G	2.02e-11	Itga9
JAX00176220	9	118766528	A	G	2.02e-11	Itga9
JAX00707427	9	118898170	A	G	2.02e-11	Itga9
UNC15041252	8	77347129	A	G	2.03e-11	Arhgap10
UNC6705127	4	9172327	A	G	2.11e-11	Clvs1
UNC6709218	4	9398134	G	T	2.11e-11	Clvs1
JAX00175401	9	107752631	G	T	2.16e-11	Rbm5
UNCHS027087	9	107781873	A	C	2.16e-11	Rbm6
UNC4952889	3	30092712	C	T	2.27e-11	Mecom
UNC30066540	19	22591364	C	T	2.3e-11	Trpm3
UNC30066724	19	22601389	A	G	2.3e-11	Trpm3
UNC30066767	19	22604846	A	G	2.3e-11	Trpm3
UNC30066797	19	22606154	A	G	2.3e-11	Trpm3
UNC30066875	19	22609643	C	T	2.3e-11	Trpm3
UNC30066899	19	22610839	A	G	2.3e-11	Trpm3
UNCHS047351	19	22617717	A	G	2.3e-11	Trpm3
JAX00509348	2	160355322	C	T	2.34e-11	LOC108168810
UNC4415216	2	165289259	C	T	2.34e-11	Elmo2
UNC4418595	2	165513362	C	T	2.34e-11	Slc2a10
UNCHS008713	3	55068766	C	T	2.38e-11	4931419H13Rik
UNCHS015757	5	124072380	G	T	2.41e-11	Abcb9
UNC10076846	5	124170404	C	T	2.41e-11	Pitpnm2
UNCHS015759	5	124194870	A	C	2.41e-11	Pitpnm2;Gm34166
UNC8487062	4	152852881	C	T	2.46e-11	Gm30911
UNC8495629	4	153399130	C	T	2.46e-11	Ajap1
JAX00571627	4	153999664	A	C	2.46e-11	Cep104
UNC8508284	4	154147610	A	G	2.46e-11	Wrap73
UNC3278066	2	69517912	A	G	2.53e-11	Lrp2
UNC3284740	2	70054248	C	T	2.53e-11	Myo3b
UNCHS005297	2	71006942	A	C	2.53e-11	Mettl8
UNC3298386	2	71076900	A	G	2.53e-11	Dcaf17
UNC3304401	2	71516423	A	G	2.53e-11	Metap1d
JAX00492862	2	71836026	C	T	2.53e-11	Itga6
UNC21453430	12	78422500	A	G	2.53e-11	Gphn
UNCHS034034	12	78814576	C	T	2.53e-11	Mpp5
UNCHS041612	16	7189683	G	T	2.53e-11	Rbfox1
UNC26288144	16	7191505	A	G	2.53e-11	Rbfox1
UNCHS041631	16	8350423	A	G	2.53e-11	Gm29936
UNCHS041639	16	8660383	C	T	2.53e-11	Carhsp1
UNCHS041643	16	8727437	A	G	2.53e-11	Usp7
UNCHS041649	16	9003160	C	T	2.53e-11	Gm30444
UNCHS041660	16	9771246	A	G	2.53e-11	Grin2a
UNCHS041665	16	9975289	C	T	2.53e-11	Grin2a
UNCHS041668	16	9981059	C	T	2.53e-11	Grin2a
UNCHS041722	16	11382565	C	T	2.53e-11	Snx29
UNCHS041729	16	11500171	C	T	2.53e-11	Snx29
UNCHS041732	16	11514434	G	T	2.53e-11	Snx29
UNCHS041733	16	11537836	C	T	2.53e-11	Snx29
UNCHS041737	16	11703125	A	G	2.53e-11	Snx29
UNCHS041739	16	11709898	A	G	2.53e-11	Snx29
UNCHS041741	16	11818428	C	H	2.53e-11	Cpped1
UNCHS041746	16	11903834	C	T	2.53e-11	Gm9961;Cpped1
UNC26346683	16	11907839	A	G	2.53e-11	Gm9961;Cpped1
UNCHS041754	16	12014177	A	G	2.53e-11	Shisa9
UNCHS041757	16	12048350	C	T	2.53e-11	Shisa9
UNC26349513	16	12125150	A	G	2.53e-11	Shisa9
UNCHS041764	16	12235485	A	G	2.53e-11	Shisa9
UNCHS041770	16	12585610	G	T	2.53e-11	LOC105242421
UNCHS041773	16	12710944	A	G	2.53e-11	Gm38619
UNC26357744	16	12768860	A	G	2.53e-11	4930414F18Rik
UNCHS041775	16	12777553	C	T	2.53e-11	4930414F18Rik
UNC26362308	16	13125527	C	T	2.53e-11	Ercc4
UNCHS041792	16	13381949	C	T	2.53e-11	Mkl2
UNCHS041793	16	13391872	A	G	2.53e-11	Mkl2
UNCHS041794	16	13394467	G	T	2.53e-11	Mkl2;Gm15738
UNCHS041796	16	13402059	A	G	2.53e-11	Mkl2;Gm15738
UNCHS041800	16	13621731	C	T	2.53e-11	Parn
UNCHS041809	16	13676636	A	G	2.53e-11	Bfar;3110001I22Rik
UNC26368926	16	13676937	C	T	2.53e-11	Bfar;3110001I22Rik
UNCHS041811	16	13694503	A	G	2.53e-11	Bfar
UNCHS041815	16	13723577	C	T	2.53e-11	Pla2g10
UNCHS041816	16	13726311	G	T	2.53e-11	Pla2g10
UNCHS041817	16	13821963	C	T	2.53e-11	Ntan1
UNCHS041819	16	13849634	C	T	2.53e-11	Pdxdc1
UNCHS041824	16	14056685	A	C	2.53e-11	2900011O08Rik
UNC26372804	16	14075639	A	G	2.53e-11	2900011O08Rik
UNCHS041825	16	14084518	G	T	2.53e-11	2900011O08Rik
UNCHS041826	16	14087009	A	C	2.53e-11	2900011O08Rik
UNCHS041827	16	14127386	C	T	2.53e-11	Marf1
UNCHS041828	16	14130443	G	T	2.53e-11	Marf1
UNC26373573	16	14151479	C	T	2.53e-11	Marf1
UNCHS041830	16	14168499	A	G	2.53e-11	Nde1
UNCHS041832	16	14228983	C	T	2.53e-11	Myh11
UNC26374481	16	14233558	A	G	2.53e-11	Myh11
UNCHS041834	16	14237722	A	G	2.53e-11	Myh11
UNC10395913	5	147351982	C	T	2.54e-11	Flt3
UNC13453446	7	98414295	C	T	2.63e-11	LOC108167447
UNC20215476	11	98309255	C	T	2.7e-11	Gm31317
UNC23188636	13	98559320	C	T	2.7e-11	Gm41033
UNC30070776	19	22902386	A	G	2.71e-11	Trpm3
JAX00703889	9	101968811	A	G	2.78e-11	Ephb1
UNC17005988	9	101979182	C	T	2.78e-11	Ephb1
UNC17007733	9	102115726	C	T	2.78e-11	Ephb1
UNC27697216	17	25252971	A	G	2.91e-11	Baiap3
JAX00434499	17	26443008	C	T	2.91e-11	Neurl1b
UNC8511556	4	154337913	C	T	3.24e-11	Prdm16
JAX00571748	4	154339274	A	G	3.24e-11	Prdm16
UNC30396042	19	46460462	C	T	3.27e-11	Sufu
UNCHS047905	19	47619524	A	G	3.27e-11	Slk
JAX00089607	19	47637350	A	G	3.27e-11	Slk
UNCHS047907	19	47640881	C	T	3.27e-11	Slk
UNC30424227	19	48225332	A	G	3.27e-11	Sorcs3
UNC30425061	19	48272827	C	T	3.27e-11	Sorcs3
UNCHS044429	17	49778119	C	T	3.37e-11	Kif6
UNC27980486	17	49786701	A	G	3.37e-11	Kif6
UNCHS026964	9	104089245	A	G	3.55e-11	Acad11
UNCHS026994	9	105422476	C	T	3.55e-11	Atp2c1
UNCHS027000	9	105476271	A	G	3.55e-11	Atp2c1
UNCHS027002	9	105479386	C	T	3.55e-11	Atp2c1
UNC23380137	13	111758122	C	T	3.67e-11	Map3k1
UNCHS015867	5	127708698	C	T	3.83e-11	Glt1d1
UNCHS015874	5	127850601	A	G	3.83e-11	Tmem132d
UNCHS015876	5	128096785	A	G	3.83e-11	Tmem132d
UNC10133944	5	128136271	A	G	3.83e-11	Tmem132d
UNC17197617	9	115992099	G	T	3.83e-11	Gadl1;Gm16142
JAX00706734	9	115994422	G	T	3.83e-11	Gadl1;Gm16142
UNC10355595	5	144110133	C	T	3.85e-11	Lmtk2
UNCHS016249	5	144131579	C	T	3.85e-11	Lmtk2
JAX00600208	5	144134416	A	G	3.85e-11	Lmtk2
UNCHS031578	11	81803637	G	T	3.85e-11	Asic2
UNC20000594	11	81804645	C	T	3.85e-11	Asic2
UNC20002408	11	81921013	A	G	3.85e-11	Asic2
UNCHS031586	11	81974612	G	T	3.85e-11	Gm11419
UNCHS036967	13	102356139	C	T	3.9e-11	Gm36703
UNCHS005073	2	59921317	A	C	4.2e-11	Baz2b
UNC3270477	2	69048948	C	T	4.2e-11	Cers6
UNCHS005254	2	69154609	A	G	4.2e-11	Nostrin
UNCHS044547	17	55510118	A	G	4.23e-11	St6gal2
UNCHS028570	10	68201953	A	G	4.26e-11	Arid5b
UNC30276491	19	37607676	A	G	4.31e-11	Exoc6
UNC30277312	19	37656149	C	T	4.31e-11	Exoc6
UNC30277502	19	37667499	C	T	4.31e-11	Exoc6
UNCHS008863	3	62759992	A	G	4.42e-11	Gm34048
UNC5396170	3	63345178	C	T	4.42e-11	Mme
JAX00175248	9	105731836	A	G	4.42e-11	Col6a6
UNCHS027013	9	105747767	A	G	4.42e-11	Col6a6
UNC17065420	9	105793572	A	G	4.42e-11	Col6a6
UNCHS038512	14	62883645	A	G	4.43e-11	Wdfy2
UNC8536213	4	156040137	A	G	4.48e-11	Ttll10
UNCHS020048	7	58820294	A	G	4.48e-11	Atp10a
UNCHS020085	7	61841312	A	G	4.48e-11	A230057D06Rik
UNCHS020124	7	64307079	C	T	4.48e-11	Mtmr10
UNCJPD005304	13	36935592	C	T	4.48e-11	Gm30489;F13a1
UNC21784630	12	103654327	A	G	4.64e-11	Serpina6
UNC29494293	18	67465223	G	T	4.64e-11	Slmo1
UNCHS046606	18	67951651	A	G	4.64e-11	Ldlrad4
UNC29502380	18	68002217	G	T	4.64e-11	Ldlrad4
UNCHS037063	13	106911078	C	T	4.73e-11	Ipo11
JAX00039918	12	103654480	A	G	4.93e-11	Serpina6
UNC21786436	12	103988015	C	T	4.93e-11	Serpina11
UNC21788021	12	104081522	A	G	4.93e-11	Serpina4-ps1
UNC21788689	12	104115706	A	G	4.93e-11	Serpina3a
UNC30063721	19	22467002	A	G	4.94e-11	Trpm3
JAX00493442	2	75521481	C	T	5.14e-11	LOC108168771
JAX00493565	2	76102775	C	T	5.14e-11	Pde11a
JAX00493856	2	77480119	C	T	5.14e-11	Zfp385b;Gm13944
UNCHS005523	2	77899309	C	T	5.14e-11	Cwc22
UNC3382181	2	77914905	C	T	5.14e-11	Cwc22
JAX00494372	2	79808578	A	C	5.14e-11	Ppp1r1c
JAX00494451	2	80337839	A	G	5.14e-11	Dnajc10
JAX00494493	2	80659710	C	T	5.14e-11	Nup35
UNCHS015892	5	128838981	A	G	5.18e-11	Rimbp2
UNCHS015902	5	129534560	G	T	5.18e-11	Sfswap
UNCHS020246	7	68745474	A	G	5.6e-11	Arrdc4
UNCHS047917	19	48283422	A	G	5.75e-11	Sorcs3
UNCHS008525	3	41579063	C	T	6.03e-11	Jade1
JAX00520995	3	41584492	C	T	6.03e-11	Jade1
UNC28033104	17	53683484	C	T	6.12e-11	Sgol1
UNCHS008039	3	7607494	C	T	6.3e-11	Il7;LOC102634900
UNC4656683	3	7616960	A	C	6.3e-11	LOC102634900
UNC4677137	3	8990966	C	T	6.3e-11	Tpd52
UNCHS011821	4	83817803	C	T	6.3e-11	Ccdc171
UNCHS011889	4	86045995	A	G	6.3e-11	Adamtsl1
JAX00556754	4	86401290	A	G	6.3e-11	Adamtsl1
UNCHS011996	4	91277560	C	T	6.3e-11	Elavl2
UNCHS011999	4	91308098	A	C	6.3e-11	Elavl2
UNCHS012027	4	93443377	A	C	6.3e-11	Gm31828
UNC7752549	4	93443841	A	G	6.3e-11	Gm31828
UNCHS014572	5	66385031	A	G	6.3e-11	Apbb2
UNCHS014573	5	66385793	A	G	6.3e-11	Apbb2
UNCHS026541	9	86831969	A	G	6.84e-11	Snap91
UNCHS026546	9	87027027	C	T	6.84e-11	Cyb5r4
UNCHS012630	4	120499707	A	G	6.87e-11	Scmh1
UNCHS012648	4	120883500	C	T	6.87e-11	Rims3
UNCHS012683	4	123621220	A	G	6.87e-11	Macf1
UNC8161707	4	126145900	A	G	6.87e-11	Eva1b
JAX00077667	17	67208046	A	G	6.87e-11	Ptprm
UNCHS044790	17	67297850	A	G	6.87e-11	Ptprm
UNC15539501	8	114371621	C	T	7.17e-11	Vat1l
UNC15546728	8	114757495	A	G	7.17e-11	Wwox
UNC15552357	8	115096840	C	T	7.17e-11	Wwox
UNC15552660	8	115114200	C	T	7.17e-11	Wwox
JAX00153378	7	80404609	A	G	7.21e-11	Furin
UNC13218109	7	80534531	A	C	7.21e-11	Blm
UNCHS044424	17	49514684	A	G	7.76e-11	Daam2
UNCHS044427	17	49744489	A	G	7.76e-11	Kif6
UNC27980049	17	49744489	A	G	7.76e-11	Kif6
UNCHS044428	17	49747857	C	T	7.76e-11	Kif6
UNCHS044433	17	50082352	A	C	7.76e-11	Rftn1
UNC23319737	13	108076875	A	G	8.02e-11	Ndufaf2
UNC23321570	13	108185756	A	G	8.02e-11	Ercc8
UNC8160403	4	126043006	G	T	8.04e-11	Csf3r
UNC13443829	7	97576155	C	T	8.17e-11	Aamdc
UNC13447275	7	97920281	A	G	8.17e-11	Gdpd4
UNC13447476	7	97956406	C	T	8.17e-11	Gdpd4
UNCHS020761	7	97959260	A	G	8.17e-11	Gdpd4
UNC13449461	7	98112281	A	G	8.17e-11	Myo7a
UNC13449759	7	98135602	C	T	8.17e-11	Capn5
UNCHS020778	7	98390785	A	G	8.17e-11	LOC108167447
UNCHS020783	7	98593060	A	G	8.17e-11	Emsy
UNC13456502	7	98658866	A	G	8.17e-11	Emsy
UNCHS020812	7	99236282	C	T	8.17e-11	Mogat2
UNCHS020813	7	99445389	C	T	8.17e-11	Gdpd5
UNC13468103	7	99526210	A	G	8.17e-11	Gm34172
UNC13474911	7	100028563	C	T	8.17e-11	Chrdl2
UNCHS020834	7	100084765	A	G	8.17e-11	Pold3
UNC10275549	5	138189483	A	G	8.38e-11	Cnpy4
UNC10287370	5	139024280	C	T	8.38e-11	Prkar1b
UNC10288360	5	139099330	A	G	8.38e-11	Prkar1b
UNC10302011	5	140116896	C	T	8.38e-11	Mad1l1
UNC10303255	5	140245797	A	G	8.38e-11	Mad1l1
UNCHS016169	5	140249159	A	G	8.38e-11	Mad1l1
UNCHS016173	5	140302299	A	G	8.38e-11	Mad1l1
UNC21463670	12	79349660	G	T	8.51e-11	Rad51b
UNC21743058	12	100181127	A	G	8.56e-11	Gm36263
UNC30500619	19	52951104	C	T	9.7e-11	Xpnpep1
UNCHS047977	19	53011565	A	G	9.7e-11	Xpnpep1
UNCHS007560	2	159974939	C	T	9.93e-11	4933416E03Rik
UNC10129814	5	127859403	A	C	9.93e-11	Tmem132d
UNC10131715	5	127983990	A	G	9.93e-11	Tmem132d
UNC10136738	5	128314990	A	G	9.93e-11	Tmem132d
JAX00596616	5	128341684	A	G	9.93e-11	Tmem132d
UNC10138303	5	128415324	A	G	9.93e-11	Tmem132d
UNC10168352	5	130300759	C	T	9.93e-11	Tyw1
UNC29976876	19	17437515	C	T	1.03e-10	Pcsk5
UNCHS047290	19	17695160	A	G	1.03e-10	Pcsk5
UNC5116963	3	41480551	C	T	1.07e-10	Gm40040
JAX00707157	9	117902571	C	T	1.07e-10	Rbms3
UNC17301369	9	123182119	A	G	1.07e-10	Cdcp1
UNC12921161	7	57509003	C	T	1.11e-10	Gabra5
UNC12923676	7	57668089	G	T	1.11e-10	Gabrb3
UNC7801883	4	97661301	C	T	1.12e-10	Nfia
UNCHS005421	2	75069257	A	G	1.15e-10	LOC108168769
UNC3348518	2	75356441	A	G	1.15e-10	Gm39857
UNCHS005453	2	76071308	A	G	1.15e-10	Pde11a
UNCHS005455	2	76089793	A	G	1.15e-10	Pde11a
UNCHS046484	18	63050258	A	G	1.15e-10	Piezo2
UNCHS007495	2	157743810	A	G	1.17e-10	Ctnnbl1
UNC20004757	11	82061362	G	T	1.2e-10	Ccl11
JAX00029676	11	82765040	C	T	1.2e-10	Zfp830
UNC20015496	11	82797861	A	G	1.2e-10	Lig3
UNC20019832	11	83175351	C	T	1.2e-10	Slfn4
JAX00316724	11	83185454	A	G	1.2e-10	Slfn4
JAX00029757	11	83854854	A	C	1.2e-10	Hnf1b
UNC20028753	11	83861835	A	G	1.2e-10	Hnf1b
UNCHS031677	11	85455120	A	G	1.2e-10	Bcas3
UNCHS031696	11	86144947	A	G	1.2e-10	Brip1
UNCHS012255	4	104640520	A	G	1.21e-10	Dab1
UNCHS012258	4	104687677	A	G	1.21e-10	Dab1
UNC7895719	4	104687677	A	G	1.21e-10	Dab1
UNCHS012260	4	104706085	C	T	1.21e-10	Dab1
UNC7896740	4	104777499	C	T	1.21e-10	C8b
UNCrs28158592	4	104793341	A	G	1.21e-10	C8b
UNCrs28158563	4	104796070	A	G	1.21e-10	C8b
UNCrs28158549	4	104797636	A	G	1.21e-10	C8b
UNCrs28158546	4	104797721	A	G	1.21e-10	C8b
UNCrs28143623	4	104846025	C	T	1.21e-10	C8a;1700024P16Rik
UNCrs28143607	4	104853810	C	T	1.21e-10	C8a;1700024P16Rik
UNCrs28143577	4	104855370	C	T	1.21e-10	C8a;1700024P16Rik
UNCrs251028129	4	104855526	C	T	1.21e-10	C8a;1700024P16Rik
UNCrs221020079	4	104856826	G	T	1.21e-10	C8a;1700024P16Rik
UNC7898013	4	104881688	A	G	1.21e-10	1700024P16Rik
UNC7901731	4	105092257	A	G	1.21e-10	Prkaa2
UNC7902720	4	105168945	C	T	1.21e-10	Plpp3
UNC7903149	4	105207548	A	G	1.21e-10	Plpp3
UNC8090146	4	119925108	G	T	1.21e-10	Hivep3
UNCHS012603	4	119967839	A	G	1.21e-10	Hivep3
UNC8108575	4	121508424	A	C	1.21e-10	Gm12880
UNC8163189	4	126272604	C	T	1.21e-10	Trappc3
UNCHS012771	4	126683841	C	T	1.21e-10	Psmb2
UNC8178672	4	127497366	C	T	1.21e-10	1700080G11Rik
UNC8325771	4	138288063	A	G	1.21e-10	Kif17
UNCHS013046	4	138310265	A	G	1.21e-10	Ddost
UNCHS012998	4	136675745	A	G	1.23e-10	Ephb2
UNCrs255156271	4	136884848	C	T	1.23e-10	C1qb
UNCrs27625237	4	136892882	A	G	1.23e-10	C1qc
UNC8312819	4	137404122	G	T	1.23e-10	Cela3a
UNC8314768	4	137524558	C	T	1.23e-10	Hspg2
UNCHS013075	4	139318582	A	G	1.23e-10	Akr7a5
UNCHS013089	4	139928090	C	T	1.23e-10	LOC102636380;4933427I22Rik
UNCHS013117	4	141012610	C	T	1.23e-10	Mfap2
JAX00569051	4	141738336	C	T	1.23e-10	Gm34863
UNC8377193	4	141741635	A	G	1.23e-10	Gm34863
UNCHS013144	4	141900754	C	T	1.23e-10	Fhad1
UNCHS013148	4	142048999	C	T	1.23e-10	Tmem51
UNCHS019437	7	4846366	C	T	1.27e-10	Isoc2b
UNCHS019700	7	35523522	A	G	1.31e-10	Tdrd12
UNC17444797	10	13008886	C	T	1.33e-10	Sf3b5
UNC17447451	10	13192473	C	T	1.33e-10	Ltv1
UNC27997748	17	51159834	C	T	1.33e-10	Tbc1d5
UNCHS044487	17	51943759	C	T	1.33e-10	Gm20098
UNC28031332	17	53584674	A	C	1.33e-10	Kat2b
UNCHS044565	17	56380804	A	C	1.33e-10	Kdm4b;Gm32715
UNCHS044578	17	56689752	A	C	1.33e-10	Ranbp3
UNCHS044582	17	57075341	A	G	1.33e-10	Dennd1c
UNCHS044583	17	57081890	G	T	1.33e-10	Tubb4a
JAX00442831	17	58898273	C	T	1.33e-10	Pdzph1
UNCHS046468	18	62397723	C	T	1.33e-10	Htr4;Gm36316
UNC23123660	13	94504661	A	C	1.43e-10	Ap3b1
UNC23131759	13	95076776	C	T	1.43e-10	Pde8b
JAX00366929	13	95079666	C	T	1.43e-10	Pde8b
JAX00366961	13	95193235	C	T	1.43e-10	Pde8b
UNC23133540	13	95195884	A	C	1.43e-10	Pde8b
JAX00570147	4	148286464	A	G	1.44e-10	Ptchd2
UNCHS019071	6	134197629	A	G	1.44e-10	Etv6
UNCHS019073	6	134249018	A	C	1.44e-10	Etv6
UNCHS019077	6	134258295	A	G	1.44e-10	Etv6;LOC102639979
UNCHS049648	X	159719715	A	G	1.46e-10	Sh3kbp1
UNCHS049660	X	160063426	C	T	1.46e-10	Map3k15
UNCHS049665	X	160409293	G	T	1.46e-10	Adgrg2
UNC31524753	X	160734105	C	T	1.46e-10	Ppef1
UNCHS020507	7	83614360	A	G	1.47e-10	Tmc3;Gm16638
UNCHS047665	19	36427109	A	C	1.47e-10	Pcgf5
UNC30261542	19	36432559	G	T	1.47e-10	Pcgf5
UNC30264413	19	36610253	G	T	1.47e-10	Hectd2
UNCHS021959	7	143559178	C	T	1.51e-10	Cars
UNC15529903	8	113810499	A	G	1.54e-10	Adamts18
UNCHS036778	13	93912931	C	T	1.57e-10	Arsb
UNC23114602	13	93940596	A	G	1.57e-10	Arsb
UNC23117074	13	94086561	A	G	1.57e-10	Lhfpl2
UNC23118509	13	94159924	A	G	1.57e-10	Lhfpl2
UNC23121987	13	94391181	C	T	1.57e-10	Ap3b1
UNC23124206	13	94531711	A	C	1.57e-10	Ap3b1
UNCHS036791	13	94817664	G	T	1.57e-10	Tbca
UNC23132516	13	95122671	A	G	1.57e-10	Pde8b
UNC23133300	13	95174336	C	T	1.57e-10	Pde8b
UNC30277608	19	37678091	A	G	1.57e-10	Exoc6;Gm32342
UNC31412308	X	143370956	C	T	1.57e-10	Chrdl1
UNC31413838	X	143523696	C	T	1.57e-10	Pak3
UNC13209147	7	79699152	C	T	1.59e-10	Kif7
UNC13224872	7	81069524	A	G	1.59e-10	Alpk3
UNCHS020455	7	81460577	C	T	1.59e-10	Ap3b2
UNCHS020490	7	82866040	G	T	1.59e-10	Gm36584
UNC13259446	7	83649724	C	T	1.59e-10	Il16
UNC13262325	7	83829767	C	T	1.59e-10	Gm39043
JAX00153705	7	84749040	G	T	1.59e-10	2610206C17Rik
UNC13328630	7	89197427	A	G	1.59e-10	Tmem135
UNC13432486	7	96662636	C	T	1.59e-10	Tenm4
UNC18154330	10	68169957	A	C	1.61e-10	Arid5b
UNC28246462	17	68389801	C	T	1.61e-10	L3mbtl4
UNCHS020342	7	75589593	G	T	1.62e-10	Akap13
JAX00643963	7	75728766	A	G	1.62e-10	Akap13
UNCHS020355	7	76887165	C	T	1.62e-10	Agbl1
UNC13173630	7	76942426	A	G	1.62e-10	Agbl1
UNC13191111	7	78332836	C	T	1.62e-10	Ntrk3
UNC28402199	17	78205200	A	G	1.68e-10	Crim1
UNC16795885	9	85842699	A	G	1.7e-10	9330154J02Rik;Tpbg
UNC16810763	9	86816288	C	T	1.7e-10	Snap91
UNC16831365	9	88364335	A	G	1.7e-10	Nt5e
JAX00175147	9	104379964	C	T	1.7e-10	Gm28548
UNC17048922	9	104822903	A	C	1.7e-10	Cpne4
JAX00175183	9	104843626	A	C	1.7e-10	Cpne4
UNCHS026981	9	104948152	A	C	1.7e-10	Cpne4
UNC17053033	9	105068593	C	T	1.7e-10	Mrpl3
UNC17057349	9	105307382	A	G	1.7e-10	Nek11
UNCHS026990	9	105324517	A	G	1.7e-10	Nek11
UNCHS026993	9	105420193	A	G	1.7e-10	Atp2c1
UNCHS027010	9	105677247	A	G	1.7e-10	Pik3r4
UNC22869183	13	74487126	A	G	1.85e-10	Zfp825
UNC22902553	13	77529219	C	T	1.85e-10	2210408I21Rik
UNC26592920	16	31570008	A	G	1.85e-10	Gm34032
UNCHS042270	16	31575554	A	G	1.85e-10	Gm34032
JAX00068014	16	32016712	C	T	1.85e-10	Pak2
JAX00208812	16	32646574	C	T	1.85e-10	Tnk2
UNCHS042331	16	32653259	C	T	1.85e-10	Tnk2
UNCHS042335	16	32869015	A	G	1.85e-10	Rubcn
UNCHS042349	16	33088908	C	T	1.85e-10	Lmln
UNC26610506	16	33237449	C	T	1.85e-10	Osbpl11
UNCHS042355	16	33274539	C	T	1.85e-10	Snx4
UNCHS042359	16	33418909	A	G	1.85e-10	Zfp148
UNC26612752	16	33424809	A	G	1.85e-10	Zfp148
UNCHS042362	16	33435203	C	T	1.85e-10	Zfp148
UNC26614012	16	33533096	C	T	1.85e-10	Slc12a8
UNCHS042367	16	33686079	A	G	1.85e-10	Heg1
UNCHS042368	16	33688639	C	T	1.85e-10	Heg1
UNCHS042370	16	33738799	A	G	1.85e-10	Heg1
UNCHS042372	16	33741401	A	G	1.85e-10	Heg1
UNC26619227	16	33880680	C	T	1.85e-10	Itgb5
UNCHS042374	16	33895225	C	T	1.85e-10	Itgb5
UNCHS042375	16	33923498	C	T	1.85e-10	Itgb5
UNCHS042377	16	33933001	C	T	1.85e-10	Itgb5
UNC26620067	16	33936214	A	G	1.85e-10	Itgb5
UNCHS042382	16	34074328	C	T	1.85e-10	Kalrn
UNC26622094	16	34096021	A	G	1.85e-10	Kalrn
JAX00068170	16	34101531	C	T	1.85e-10	Kalrn
UNCHS042384	16	34132119	C	T	1.85e-10	Kalrn;Gm41448
UNCHS042385	16	34220818	C	T	1.85e-10	Kalrn
UNCHS042387	16	34240499	C	T	1.85e-10	Kalrn
JAX00068181	16	34259339	C	T	1.85e-10	Kalrn
UNCHS042390	16	34321633	A	C	1.85e-10	Kalrn
UNCHS042392	16	34346346	C	T	1.85e-10	Kalrn
UNCHS042393	16	34357907	C	T	1.85e-10	Kalrn
UNCHS042396	16	34367751	C	T	1.85e-10	Kalrn
UNCHS042397	16	34371643	C	T	1.85e-10	Kalrn
UNCHS042400	16	34416825	C	T	1.85e-10	Kalrn
UNCHS042401	16	34465168	A	G	1.85e-10	Kalrn
UNCHS042410	16	34717006	C	T	1.85e-10	Ccdc14
UNC26631871	16	34794870	A	C	1.85e-10	Mylk
UNC26633836	16	34929922	A	G	1.85e-10	Mylk
UNCHS042417	16	34987401	A	C	1.85e-10	Mylk
UNCHS042418	16	34990021	A	G	1.85e-10	Mylk
UNCHS042422	16	35024209	A	G	1.85e-10	Hacd2
UNC26635102	16	35035880	A	G	1.85e-10	Hacd2
UNCHS042423	16	35042542	C	T	1.85e-10	Hacd2
UNCHS042424	16	35048328	C	T	1.85e-10	Hacd2
UNCHS042427	16	35066105	A	C	1.85e-10	Hacd2
UNCHS042428	16	35071390	C	T	1.85e-10	Hacd2
UNC21436668	12	76919332	G	T	1.96e-10	Fntb
UNC23124453	13	94548253	A	G	2.01e-10	Ap3b1
UNC4257297	2	153771729	A	G	2.14e-10	Mapre1
UNC17185322	9	115205980	C	T	2.28e-10	Osbpl10
UNCHS027272	9	117743433	A	G	2.28e-10	Rbms3
UNC27665420	17	21583939	A	G	2.39e-10	Zfp948
UNC27667335	17	21722420	A	G	2.39e-10	Zfp760
UNC27674878	17	22816783	A	C	2.39e-10	Gm16386
UNC23160443	13	96767239	A	G	2.47e-10	Ankrd31
JAX00048003	13	96947196	C	T	2.47e-10	Gcnt4
UNC29453504	18	65063861	A	G	2.53e-10	Nedd4l
UNC29453934	18	65091611	C	T	2.53e-10	Nedd4l
UNCHS002774	1	152756519	A	G	2.54e-10	Rgl1;Apobec4
JAX00292038	10	69747976	C	T	2.56e-10	Ank3
UNC28032291	17	53634833	A	G	2.56e-10	Kat2b
UNC4458047	2	168495330	A	G	2.66e-10	Nfatc2
UNCHS027465	10	7946596	A	C	2.66e-10	Tab2
UNC28282365	17	70683437	A	G	2.66e-10	Dlgap1;LOC105246307
JAX00584770	5	66034944	A	G	2.7e-10	Rbm47
JAX00022883	10	118519687	G	T	2.7e-10	Tmevpg1
UNC5366241	3	60506541	C	T	2.73e-10	Mbnl1
UNC7379519	4	64124731	G	T	2.73e-10	8030451A03Rik
UNC7381541	4	64263334	C	T	2.73e-10	Gm31115;Gm11217
UNCHS022685	8	36569791	A	C	2.78e-10	Dlc1
UNC14513640	8	36583501	C	T	2.78e-10	Dlc1
UNCHS022688	8	36597738	C	T	2.78e-10	Dlc1
UNCHS022691	8	37009504	C	T	2.78e-10	G630064G18Rik
UNCHS036953	13	101452300	C	T	2.84e-10	LOC102639950
UNCHS036969	13	102586221	A	G	2.84e-10	Gm29927
UNC23247246	13	102853494	A	G	2.84e-10	Mast4
UNCHS036975	13	102981455	C	T	2.84e-10	Mast4
UNCHS008533	3	41717680	C	T	2.86e-10	Sclt1
UNC10327977	5	142084094	A	G	2.88e-10	Sdk1
UNCHS012066	4	95613328	C	T	2.95e-10	Fggy
UNCHS012067	4	95639116	A	C	2.95e-10	Fggy
UNC7779316	4	95719934	A	G	2.95e-10	Fggy
JAX00558732	4	96470330	A	G	2.95e-10	Cyp2j8
UNC7800989	4	97576286	A	G	2.95e-10	E130114P18Rik
UNCHS012118	4	97936084	C	T	2.95e-10	Nfia;Gm40208
UNC7804573	4	97937078	A	G	2.95e-10	Nfia;Gm40208
UNCHS012129	4	98580311	C	T	2.95e-10	Inadl;Gm40210
UNC7831108	4	99940219	A	G	2.95e-10	Pgm2
UNC7836260	4	100348811	A	C	2.95e-10	Ror1
UNCHS012178	4	101170886	C	T	2.95e-10	Jak1
UNCHS012180	4	101212502	A	G	2.95e-10	Jak1
UNCHS012191	4	101427830	C	T	2.95e-10	Ak4
UNC23231239	13	101542518	C	T	3.05e-10	Gm41043;Gm36475
UNCHS036955	13	101543900	A	C	3.05e-10	Gm41043;Gm36475
UNCHS036911	13	100152423	G	H	3.1e-10	Naip2
UNC23251414	13	103106702	C	T	3.1e-10	Mast4
UNC23253941	13	103266184	G	T	3.1e-10	Mast4
UNC30946488	X	71266000	C	T	3.13e-10	Mtm1
UNCHS048802	X	71288569	A	G	3.13e-10	Mtm1
UNC30958388	X	72836041	A	G	3.13e-10	Gabrq
UNCHS048828	X	73414090	A	C	3.13e-10	Zfp92
UNC21484622	12	81057258	A	G	3.14e-10	Smoc1
UNCHS048176	19	61013725	A	G	3.15e-10	Grk5
UNCHS048180	19	61072553	A	G	3.15e-10	Grk5;Zfp950
JAX00103773	3	3513766	G	T	3.19e-10	Hnf4g
UNCHS008017	3	3639864	A	C	3.19e-10	Hnf4g
UNCHS008025	3	5319323	C	T	3.19e-10	Zfhx4
UNCHS008027	3	5374976	A	G	3.19e-10	Zfhx4
UNCHS008030	3	5402655	G	T	3.19e-10	Zfhx4
UNCHS008040	3	7610385	C	T	3.19e-10	Il7;LOC102634900
UNCHS008041	3	7620899	C	T	3.19e-10	LOC102634900
UNCHS008050	3	8922338	C	T	3.19e-10	Mrps28
UNCHS008057	3	9782100	G	T	3.19e-10	Pag1
UNCHS008073	3	13488250	C	T	3.19e-10	Ralyl
UNCHS008076	3	13528335	C	T	3.19e-10	Ralyl
UNCHS008078	3	13758245	C	T	3.19e-10	Ralyl
JAX00515414	3	14133028	G	T	3.19e-10	Ralyl
UNCHS008097	3	16827825	C	T	3.19e-10	Gm30223
UNCHS008109	3	17390084	C	T	3.19e-10	Gm30340
UNCHS008112	3	17488241	A	G	3.19e-10	Gm30340
JAX00515841	3	17490042	A	G	3.19e-10	Gm30340
UNCHS040421	15	59496408	C	T	3.19e-10	Nsmce2
UNC25721976	15	62046403	C	T	3.19e-10	Pvt1
UNC2330293	1	182320855	A	G	3.29e-10	Fbxo28
JAX00131683	5	74382135	A	C	3.35e-10	Scfd2
UNCHS014758	5	74446977	C	T	3.35e-10	Scfd2
JAX00586009	5	74483260	A	G	3.35e-10	Scfd2
UNC9471940	5	74484182	C	T	3.35e-10	Scfd2
UNC9472350	5	74524459	C	T	3.35e-10	Scfd2
UNCHS027585	10	17909428	A	G	3.35e-10	Heca
UNCHS029952	11	20310382	A	C	3.55e-10	Slc1a4
UNC29451723	18	64962703	A	C	3.6e-10	Nedd4l
UNC29452346	18	64996771	A	G	3.6e-10	Nedd4l
UNC29453136	18	65043342	C	T	3.6e-10	Nedd4l
UNCHS046530	18	65053217	C	T	3.6e-10	Nedd4l
UNC29453573	18	65067702	A	G	3.6e-10	Nedd4l
UNCHS046531	18	65116234	A	G	3.6e-10	Nedd4l
UNCHS046533	18	65126022	C	T	3.6e-10	Nedd4l
UNCHS046540	18	65313821	C	T	3.6e-10	Alpk2
UNCHS046542	18	65369308	G	T	3.6e-10	Alpk2
UNC29462214	18	65591297	C	T	3.6e-10	Zfp532
UNCHS046590	18	67556714	C	T	3.6e-10	Spire1
UNC29496663	18	67617958	A	G	3.6e-10	Cep76
UNCHS046591	18	67622008	G	T	3.6e-10	Cep76
UNCHS046593	18	67626191	A	G	3.6e-10	Cep76
UNCHS046596	18	67780264	C	T	3.6e-10	Seh1l;4930549G23Rik
UNCHS046598	18	67789185	A	C	3.6e-10	Seh1l;4930549G23Rik
UNCHS046602	18	67856336	G	T	3.6e-10	Cep192
UNCHS046609	18	68186824	C	T	3.6e-10	Ldlrad4
UNCHS046613	18	68317185	A	G	3.6e-10	Rnmt
UNC29507794	18	68323256	C	T	3.6e-10	Rnmt
UNCHS046615	18	68585478	C	T	3.6e-10	Gm30700;LOC433198
UNCHS046634	18	69627480	A	C	3.6e-10	Tcf4
JAX00542351	3	152162187	C	T	3.65e-10	Gipc2
UNC6554103	3	152520761	G	T	3.65e-10	Ak5
UNCHS010427	3	153169527	G	T	3.65e-10	1700094M23Rik
UNCHS010434	3	153380611	C	T	3.65e-10	St6galnac3
UNC6579188	3	153995953	C	T	3.65e-10	Slc44a5
UNCHS047057	19	4199559	A	G	3.65e-10	Rad9a
UNCHS047072	19	4560490	C	T	3.65e-10	Pcx
UNCHS047077	19	4989312	C	T	3.65e-10	Npas4
UNCHS047082	19	5112813	G	T	3.65e-10	Klc2
UNCHS020719	7	96570737	A	G	3.67e-10	Tenm4
UNC30286399	19	38203233	A	G	3.76e-10	Fra10ac1
UNCHS044389	17	48485104	A	C	3.95e-10	Unc5cl
UNC9377462	5	67107028	C	T	3.96e-10	Gm33167
UNCHS014723	5	73357143	A	G	3.96e-10	Gm34496
JAX00432433	17	15199310	C	T	4.02e-10	Gm35502
UNCHS021011	7	109616035	A	G	4.14e-10	St5
UNCHS021025	7	109944742	C	T	4.14e-10	Dennd5a
UNCHS021101	7	112283107	C	T	4.14e-10	Mical2
UNCHS021109	7	112578223	A	G	4.14e-10	Parva
UNC13636022	7	112695445	A	G	4.14e-10	Tead1
UNCHS021120	7	112874264	C	T	4.14e-10	Tead1
UNCHS021124	7	112895186	A	G	4.14e-10	Tead1
UNCHS041681	16	10419157	G	T	4.14e-10	Nubp1
UNCHS041687	16	10484174	A	G	4.14e-10	Ciita
UNCHS041686	16	10484583	A	G	4.14e-10	Ciita
UNCHS041689	16	10484836	A	G	4.14e-10	Ciita
UNCHS041691	16	10611353	C	T	4.14e-10	Clec16a
UNCHS041692	16	10615044	G	T	4.14e-10	Clec16a
UNCHS041693	16	10619045	A	G	4.14e-10	Clec16a
UNCHS041695	16	10646618	C	T	4.14e-10	Clec16a
UNC26331272	16	10684861	A	G	4.14e-10	Clec16a
UNCHS041698	16	10689356	A	G	4.14e-10	Clec16a
JAX00413773	16	10739164	A	G	4.14e-10	Clec16a
UNCHS041707	16	10983223	A	G	4.14e-10	Litaf
UNCHS041710	16	11012307	C	T	4.14e-10	Gm4262
UNC26336048	16	11094736	A	G	4.14e-10	Txndc11
UNCHS041713	16	11117914	A	G	4.14e-10	Txndc11
UNCHS049537	X	151075121	A	G	4.16e-10	Fgd1
UNC31458445	X	151076553	C	T	4.16e-10	Fgd1
JAX00185915	X	151841832	C	T	4.16e-10	Huwe1
UNCHS040949	15	78793704	A	G	4.21e-10	Card10
UNC17088268	9	107687530	C	T	4.25e-10	Sema3f
UNC24605130	14	100099313	A	G	4.25e-10	Klf12
UNCHS049546	X	151409046	C	H	4.34e-10	Fam120c
UNCHS049551	X	151811334	C	T	4.34e-10	Huwe1
UNC31463170	X	151818022	A	G	4.34e-10	Huwe1
UNCHS007365	2	153887843	A	G	4.48e-10	Bpifb2
UNC21776133	12	103041089	C	T	4.53e-10	Unc79
UNC27577002	17	12174994	A	G	4.71e-10	Agpat4
UNC27582091	17	12658726	C	T	4.71e-10	Slc22a1
UNC21394482	12	73321182	C	T	4.81e-10	Slc38a6
UNC21597894	12	91002206	A	C	4.86e-10	Cep128
UNC29509493	18	68454446	C	T	4.86e-10	Gm29677;Gm41765
UNC30410614	19	47412184	C	T	4.93e-10	Sh3pxd2a
UNC30426888	19	48401693	A	C	4.93e-10	Sorcs3
UNCHS047922	19	48439703	C	T	4.93e-10	Sorcs3
UNC5069399	3	38204865	C	T	4.96e-10	5430434I15Rik
UNCHS036786	13	94212806	G	T	5.02e-10	Scamp1
UNCHS036802	13	95142701	A	G	5.02e-10	Pde8b
UNC23133966	13	95234261	A	C	5.02e-10	Pde8b
UNC29912474	19	12823882	A	G	5.02e-10	Lpxn
JAX00108642	3	69017176	A	C	5.21e-10	Smc4
UNCHS048042	19	55803786	C	T	5.21e-10	Tcf7l2
UNC4459021	2	168566801	G	T	5.27e-10	Nfatc2
UNC4478974	2	169701486	G	T	5.27e-10	Tshz2
UNCHS026925	9	103258139	C	T	5.3e-10	1300017J02Rik
UNC17029555	9	103678930	A	G	5.3e-10	Tmem108
UNC30426276	19	48365481	A	G	5.33e-10	Sorcs3
UNC16811575	9	86867506	C	T	5.34e-10	Snap91
UNCHS026759	9	97474527	C	T	5.34e-10	Clstn2
UNC16945946	9	97500866	C	T	5.34e-10	Clstn2
UNC16956553	9	98312861	A	C	5.34e-10	Nmnat3
UNCHS008690	3	54284914	C	T	5.63e-10	Trpc4
UNC16949519	9	97760083	C	T	5.63e-10	Clstn2
UNC16952376	9	97991414	A	G	5.63e-10	Clstn2
UNC5517972	3	73205013	A	G	5.64e-10	Gm20754
JAX00109201	3	76494145	C	T	5.64e-10	Fstl5
UNC8154002	4	125594720	A	G	5.65e-10	Grik3
UNCHS021173	7	114770819	G	T	5.72e-10	Insc
UNCHS021177	7	114804548	A	G	5.72e-10	Insc
UNCHS021179	7	114820498	A	G	5.72e-10	Insc
UNC30352747	19	43129878	C	T	6.1e-10	Hpse2
UNC30354821	19	43330903	A	G	6.1e-10	Hpse2
UNC8251187	4	133027538	A	G	6.25e-10	Ahdc1
JAX00633900	7	27450822	A	G	6.25e-10	Blvrb
UNC30945019	X	71098797	A	G	6.25e-10	Mamld1
UNCHS048804	X	71382357	A	G	6.25e-10	Mtmr1
UNC200018029	X	71483811	A	G	6.25e-10	Cd99l2
UNCHS013049	4	138500005	A	G	6.46e-10	Gm32549
JAX00125215	4	138506363	A	G	6.46e-10	Gm32549
UNCHS013052	4	138518779	C	T	6.46e-10	Gm32549
UNCHS013056	4	138624316	C	T	6.46e-10	Vwa5b1
JAX00568463	4	138648862	A	G	6.46e-10	Gm32662
UNC8333350	4	138801820	A	G	6.46e-10	Pla2g5
JAX00568528	4	139006310	C	T	6.46e-10	Tmco4;Gm33214
UNCHS013064	4	139028005	A	G	6.46e-10	Tmco4
JAX00568542	4	139127565	C	T	6.46e-10	Minos1
UNCHS013067	4	139204762	A	G	6.46e-10	Capzb
UNCHS013070	4	139209020	C	T	6.46e-10	Capzb
UNCHS013072	4	139235062	A	G	6.46e-10	Capzb
UNC8339247	4	139257778	A	G	6.46e-10	Capzb
UNCHS013077	4	139363456	C	T	6.46e-10	Emc1
UNCHS013080	4	139416102	A	G	6.46e-10	Ubr4
UNCHS013081	4	139419050	C	T	6.46e-10	Ubr4
UNC8341280	4	139470498	A	G	6.46e-10	Ubr4
JAX00568687	4	139756037	C	T	6.46e-10	Pax7
UNCHS013087	4	139814445	A	G	6.46e-10	Pax7
UNCHS013090	4	139931235	A	G	6.46e-10	LOC102636380;4933427I22Rik
JAX00125333	4	140050224	C	T	6.46e-10	Igsf21
UNC8352588	4	140197709	A	G	6.46e-10	Igsf21
JAX00568817	4	140559424	A	C	6.46e-10	Arhgef10l
JAX00125387	4	140790881	C	T	6.46e-10	Padi3
UNCHS025284	9	43758269	A	C	6.46e-10	Nectin1;LOC102631930
UNCHS025306	9	44627784	A	C	6.46e-10	Ddx6
UNCHS025324	9	45256910	C	T	6.46e-10	Il10ra
UNC16284375	9	45409057	C	T	6.46e-10	Fxyd2
UNC17157895	9	113302557	C	T	6.46e-10	Gm36367
UNC17063480	9	105694710	A	G	6.82e-10	Col6a6
UNC17075441	9	106421378	C	T	6.82e-10	Gm33616
UNC22284385	13	25078263	C	T	6.96e-10	Dcdc2a
UNCHS035300	13	25114533	C	T	6.96e-10	Dcdc2a
UNCHS035303	13	25127020	A	G	6.96e-10	Dcdc2a
UNC22286225	13	25195400	A	G	6.96e-10	Dcdc2a
UNCHS035319	13	25932452	C	T	6.96e-10	Gm11351
UNCHS005233	2	68667085	G	T	6.97e-10	4932414N04Rik
UNCHS005245	2	69037667	A	G	6.97e-10	Cers6
UNCHS020184	7	66983294	A	G	7.18e-10	Adamts17
UNCHS020193	7	67144793	A	G	7.18e-10	Adamts17
UNC29525892	18	69559385	A	G	7.28e-10	Tcf4
UNCHS046648	18	70416435	C	T	7.44e-10	Gm31620
UNC29542315	18	70595062	C	T	7.44e-10	Mbd2
UNCHS034046	12	79236584	C	T	7.56e-10	Zfyve26
JAX00339186	12	79286419	A	G	7.56e-10	Zfyve26
UNCHS034051	12	79478161	A	G	7.56e-10	Rad51b
UNCHS046405	18	58587411	A	G	7.56e-10	Slc27a6
UNCHS046413	18	59335346	A	G	7.56e-10	Chsy3
UNC29507122	18	68279444	G	T	7.63e-10	Fam210a
UNC31405894	X	142623029	A	C	7.78e-10	Gm15032
UNCHS016113	5	137351213	C	T	7.85e-10	Ephb4
UNC10272905	5	137893580	A	G	7.85e-10	Cyp3a13
UNCHS016158	5	139528625	C	T	7.85e-10	4930500L23Rik
UNC10306321	5	140457306	A	G	7.85e-10	LOC101055939
UNCHS038011	14	36981188	C	T	7.85e-10	Gm31131
UNCHS049488	X	143652217	C	T	8.23e-10	Pak3
UNC21787189	12	104031472	A	C	8.3e-10	Serpina12
UNCHS047787	19	42420550	C	T	8.3e-10	Crtac1
UNCHS008288	3	28759686	A	G	8.55e-10	1700112D23Rik
UNC29512042	18	68621138	A	G	8.68e-10	Gm30821
JAX00368930	13	104128714	C	T	8.86e-10	Sgtb
UNC12443299	7	15751615	C	T	8.94e-10	Obox5
UNC23361407	13	110633367	G	T	8.95e-10	Gm33045
UNC5042925	3	36377821	A	G	9.03e-10	Gm42209
UNC5065345	3	37940609	A	G	9.03e-10	Gm20755
UNCHS008511	3	40910298	G	T	9.03e-10	Abhd18
UNC5257268	3	51889766	A	C	9.03e-10	Maml3
UNC17130068	9	111656382	G	T	9.03e-10	Stac
JAX00175729	9	112215628	C	T	9.03e-10	Arpp21
JAX00175733	9	112256663	C	T	9.03e-10	2900079G21Rik
JAX00705719	9	112396318	A	G	9.03e-10	Gm39431
UNCHS030999	11	62145091	C	T	9.14e-10	Specc1
UNCHS031006	11	62304153	A	G	9.14e-10	Ttc19
UNCHS031012	11	62345896	C	T	9.14e-10	Ncor1
UNC19762908	11	62394825	A	G	9.14e-10	Ncor1
UNCHS031014	11	62421095	C	T	9.14e-10	Ncor1
UNC23251740	13	103130785	A	G	9.14e-10	Mast4
UNCHS036978	13	103191303	A	G	9.14e-10	Mast4
UNC23253347	13	103229953	A	G	9.14e-10	Mast4
UNCHS036979	13	103259804	C	T	9.14e-10	Mast4
UNCHS036991	13	103855237	A	G	9.14e-10	Erbb2ip
UNC30284651	19	38100386	A	G	9.25e-10	Ffar4
UNC29959158	19	16484480	C	T	9.4e-10	Gna14
UNCHS029310	10	107483485	C	T	9.6e-10	Myf5
UNCHS004179	2	21418537	C	T	9.91e-10	Gpr158
UNCHS004185	2	22229023	A	G	9.91e-10	Myo3a
UNC2727122	2	23023274	A	G	9.91e-10	Abi1
UNC13448002	7	97993653	C	T	9.91e-10	Gdpd4
UNCHS020763	7	98019850	A	G	9.91e-10	Gdpd4
UNC29508663	18	68400152	A	G	9.94e-10	Gm29677
UNC19208250	11	19945208	A	C	1.03e-09	Spred2
UNC19212888	11	20224850	C	T	1.03e-09	Rab1a
UNC19214490	11	20309066	C	T	1.03e-09	Slc1a4
UNC8102812	4	121005438	C	T	1.04e-09	Smap2
UNC8123304	4	123334001	C	T	1.04e-09	Bmp8a
UNC8441820	4	149940037	A	C	1.04e-09	Spsb1
UNCHS033959	12	76062804	A	C	1.04e-09	Syne2
UNC30077035	19	23394222	C	T	1.06e-09	Mamdc2
UNCHS047385	19	24102840	C	T	1.06e-09	Tjp2
JAX00460011	18	56435115	G	T	1.22e-09	Gramd3
UNC29325714	18	56816511	C	T	1.22e-09	43527
UNCHS046367	18	56904381	A	C	1.22e-09	43527
UNCHS046369	18	56915703	C	T	1.22e-09	43527
UNCHS046371	18	56940242	A	G	1.22e-09	Gm34632;Gm10536
UNC29327251	18	56944921	A	G	1.22e-09	Gm34632
UNCHS046376	18	57231987	A	G	1.22e-09	Megf10
UNC29331562	18	57267824	C	T	1.22e-09	Megf10
UNC29331610	18	57272149	C	T	1.22e-09	Megf10
UNC29331699	18	57277158	A	G	1.22e-09	Megf10
UNC29331820	18	57283098	A	C	1.22e-09	Megf10
UNC29331860	18	57284850	A	G	1.22e-09	Megf10
UNCHS046379	18	57362417	C	T	1.22e-09	Prrc1
UNCHS046385	18	57885965	A	G	1.22e-09	Slc12a2
UNCHS046387	18	57895251	C	T	1.22e-09	Slc12a2
UNCHS046391	18	58018473	C	T	1.22e-09	Fbn2
UNCHS046394	18	58116189	C	T	1.22e-09	Fbn2
UNCHS046395	18	58179986	A	G	1.22e-09	Fbn2
UNCHS046397	18	58182819	C	T	1.22e-09	Fbn2
UNCHS008237	3	26658204	A	G	1.26e-09	Spata16
UNC30987049	X	77640860	C	T	1.26e-09	Tbl1x
UNCHS003227	1	170078201	A	G	1.3e-09	Ddr2
UNC30086534	19	23945418	C	T	1.31e-09	Apba1
UNC30101693	19	24798879	C	T	1.31e-09	Pgm5
UNCHS048833	X	73944557	A	G	1.31e-09	Hcfc1
UNCHS048856	X	75845838	C	T	1.31e-09	Pls3
UNCHS048872	X	77636675	A	G	1.31e-09	Tbl1x
UNC30992857	X	78363233	G	T	1.31e-09	LOC102642034
UNCHS048880	X	78577007	A	G	1.31e-09	Prrg1
UNCHS048897	X	84082170	A	G	1.31e-09	Dmd
JAX00714828	X	84519323	C	T	1.31e-09	Dmd
UNCHS048906	X	84890770	C	T	1.31e-09	Dmd
UNCHS048920	X	86767481	A	C	1.31e-09	Il1rapl1
UNCHS048922	X	86984294	C	T	1.31e-09	Il1rapl1
JAX00715652	X	92388775	A	G	1.31e-09	Mageb18
UNCHS048939	X	92396400	A	G	1.31e-09	Mageb18
UNC4535902	2	173089242	A	G	1.34e-09	Gm40011
JAX00704601	9	106017492	A	G	1.34e-09	Col6a4
UNCHS027017	9	106017681	A	G	1.34e-09	Col6a4
UNCHS027026	9	106317738	C	T	1.34e-09	Poc1a
UNCHS027033	9	106561335	C	T	1.34e-09	Iqcf3
UNCHS027044	9	106677031	A	G	1.34e-09	Tex264
UNCHS027045	9	106716581	A	G	1.34e-09	Rad54l2
JAX00704720	9	106753366	C	T	1.34e-09	Rad54l2
UNC17079533	9	106767804	A	G	1.34e-09	Rad54l2
UNCHS027049	9	106770668	C	T	1.34e-09	Rad54l2
UNCHS027053	9	106951346	C	T	1.34e-09	Dock3
UNC17080976	9	106960418	C	T	1.34e-09	Dock3
UNCHS027055	9	106965848	A	G	1.34e-09	Dock3
JAX00175342	9	106972823	C	T	1.34e-09	Dock3
UNC17081459	9	107010224	A	G	1.34e-09	Dock3
JAX00175351	9	107100521	C	T	1.34e-09	Dock3
UNC17082415	9	107137489	C	T	1.34e-09	Dock3
UNCHS027066	9	107149776	A	C	1.34e-09	Dock3
UNC17082569	9	107159731	G	T	1.34e-09	Dock3
UNC17082718	9	107190296	A	G	1.34e-09	Dock3
UNCHS027070	9	107210403	A	G	1.34e-09	Dock3
UNC17082806	9	107213399	C	T	1.34e-09	Dock3
UNC17083307	9	107266344	C	T	1.34e-09	Mapkapk3
UNCHS027072	9	107273526	A	G	1.34e-09	Mapkapk3
UNC17083740	9	107300321	C	T	1.34e-09	Cish
UNC17084190	9	107332481	A	G	1.34e-09	Hemk1
UNC17084518	9	107353496	C	T	1.34e-09	4930429P21Rik
UNC17085250	9	107403822	C	T	1.34e-09	Cacna2d2
UNC17086127	9	107463121	A	G	1.34e-09	Cacna2d2
UNCHS027077	9	107475051	A	G	1.34e-09	Cacna2d2
UNC17086412	9	107480167	C	T	1.34e-09	Cacna2d2
UNC17086873	9	107516430	C	T	1.34e-09	Cacna2d2
UNC17087574	9	107614796	C	T	1.34e-09	Gnai2
JAX00175391	9	107632517	C	T	1.34e-09	Gnai2
UNC24596806	14	99550857	C	T	1.36e-09	Gm41230
JAX00082674	18	42096837	C	T	1.36e-09	Sh3rf2
UNCHS012824	4	128726372	A	G	1.37e-09	Phc2
UNC8219208	4	130217138	C	T	1.38e-09	Gm853
JAX00566489	4	130917287	C	T	1.38e-09	Laptm5
JAX00566644	4	131420150	G	T	1.38e-09	Gm35634
UNCHS012882	4	131428056	G	T	1.38e-09	Gm35634
UNCHS008737	3	56091609	A	G	1.42e-09	Nbea
JAX00543642	4	3665329	G	T	1.45e-09	Gm42250
UNC6851032	4	20287314	C	T	1.45e-09	Nkain3
JAX00546470	4	20472199	C	T	1.45e-09	Nkain3
UNC6853629	4	20510762	A	G	1.45e-09	Nkain3
UNC6873598	4	22001363	C	T	1.45e-09	Faxc
UNC6900485	4	24311141	C	T	1.45e-09	Gm27243
JAX00546880	4	24425854	C	T	1.45e-09	Gm27243
JAX00546957	4	24962813	C	T	1.45e-09	C230012O17Rik
JAX00546959	4	24985649	A	G	1.45e-09	Gpr63
JAX00547179	4	26846526	A	G	1.45e-09	Gm42264
JAX00547636	4	30697915	C	T	1.45e-09	4930556G01Rik
JAX00547707	4	31187788	A	G	1.45e-09	LOC108168935
JAX00547834	4	32021993	A	G	1.45e-09	Map3k7
JAX00117542	4	32292081	C	T	1.45e-09	Bach2
UNC7019673	4	32744873	A	G	1.45e-09	Mdn1
JAX00547960	4	32869082	C	T	1.45e-09	Ankrd6
UNCHS010951	4	33389269	A	G	1.45e-09	Rngtt
UNC7029902	4	33392323	C	T	1.45e-09	Rngtt
JAX00548053	4	33420299	A	G	1.45e-09	Rngtt
JAX00548233	4	34969123	C	T	1.45e-09	Mob3b
UNC7060893	4	36476060	C	T	1.45e-09	Lingo2
JAX00548624	4	38818176	A	C	1.45e-09	Gm12381
JAX00548818	4	40516319	A	G	1.45e-09	4933428C19Rik
JAX00548898	4	41250788	A	G	1.45e-09	Ubap2
UNC17019964	9	103123339	A	G	1.46e-09	Rab6b
UNC30149386	19	27939038	A	G	1.47e-09	Rfx3
UNC30153772	19	28289704	C	T	1.47e-09	Glis3
JAX00475080	19	28638249	A	G	1.47e-09	Glis3
UNC30161048	19	28777023	C	T	1.47e-09	Gm35922
JAX00475243	19	29349139	C	T	1.47e-09	Plgrkt
JAX00475330	19	29921625	A	G	1.47e-09	Gm41832
UNC17441350	10	12828828	G	T	1.55e-09	Utrn
UNCHS027529	10	12950478	A	G	1.55e-09	Stx11
JAX00173799	9	86377827	A	G	1.59e-09	Ube2cbp
UNCHS026527	9	86379340	A	C	1.59e-09	Ube2cbp
JAX00284019	10	18541336	C	T	1.59e-09	Hebp2
UNC5645844	3	81949482	A	G	1.6e-09	Ctso
UNC29364772	18	59330998	G	T	1.6e-09	Chsy3
UNC11061688	6	50593849	C	T	1.67e-09	5430402O13Rik;4921507P07Rik
UNC30536136	19	55496162	A	G	1.71e-09	Vti1a
UNC30538985	19	55686793	C	T	1.71e-09	4930552P12Rik
UNC30540777	19	55805134	A	G	1.71e-09	Tcf7l2
UNCHS049573	X	153184507	C	T	1.72e-09	Rragb
UNCHS049580	X	153695914	A	C	1.72e-09	Kctd12b
UNC30377634	19	44954370	A	G	1.73e-09	Fam178a
UNCHS037759	14	28360777	C	T	1.8e-09	Erc2
UNC5265952	3	52479513	A	G	1.81e-09	Gm38537
UNCHS008657	3	52489873	C	T	1.81e-09	Gm38537
UNC100187548	10	107483788	C	T	1.84e-09	Myf5
UNC12532252	7	27397007	C	T	1.86e-09	Sptbn4
UNC21018664	12	44930431	C	T	1.88e-09	Stxbp6;Gm33548
UNCHS029957	11	20645605	G	T	1.99e-09	Sertad2
JAX00095257	2	65203000	G	T	2.01e-09	Cobll1
UNC3271012	2	69076814	A	C	2.01e-09	Cers6
UNCJPD008677	7	72081639	A	G	2.01e-09	Mctp2
UNC4795850	3	18227425	C	T	2.06e-09	Cyp7b1
UNC20196589	11	96698182	A	G	2.06e-09	Skap1
UNC20202262	11	97147277	C	T	2.06e-09	Tbkbp1
UNC20208885	11	97739165	C	T	2.06e-09	Pip4k2b
UNC11952771	6	118971218	C	T	2.15e-09	Cacna1c
UNC020227334	2	150818471	C	T	2.19e-09	Pygb
UNC17279730	9	121445824	C	T	2.19e-09	Trak1
JAX00176484	9	122275826	A	G	2.19e-09	Ano10
JAX00176529	9	122908122	G	T	2.19e-09	Zkscan7
JAX00030483	11	93536419	G	T	2.31e-09	Car10
UNCHS031913	11	94453478	C	T	2.31e-09	Cacna1g
UNC23165642	13	97114100	C	T	2.31e-09	Fam169a
UNC23166569	13	97159061	C	T	2.31e-09	Gfm2
UNC23171170	13	97439441	C	T	2.31e-09	Lncenc1
UNCHS016128	5	138238192	C	T	2.33e-09	Nxpe5
UNC13201239	7	79034810	A	G	2.39e-09	Gm26633
UNCHS014677	5	71454763	A	G	2.41e-09	Cox7b2
UNCHS014679	5	71458008	C	T	2.41e-09	Cox7b2
JAX00585478	5	71493361	A	G	2.41e-09	Cox7b2
UNCHS014682	5	71514712	A	G	2.41e-09	Cox7b2
UNCHS014683	5	71851798	A	G	2.41e-09	Gabrb1
UNC9435523	5	71869256	A	G	2.41e-09	Gabrb1
UNCHS014685	5	71870974	A	G	2.41e-09	Gabrb1
UNCHS014686	5	71873795	A	G	2.41e-09	Gabrb1
UNCHS014689	5	71915405	A	C	2.41e-09	Gabrb1
UNCHS014688	5	71915685	G	T	2.41e-09	Gabrb1
UNCHS014692	5	71976511	A	G	2.41e-09	Gabrb1
UNCHS014694	5	72102335	A	G	2.41e-09	Gabrb1
UNCHS014698	5	72362284	A	G	2.41e-09	Corin
UNC9442525	5	72387272	G	T	2.41e-09	Corin
UNCHS014699	5	72524581	C	T	2.41e-09	Nfxl1
UNCHS014704	5	72710810	A	G	2.41e-09	Txk
UNCHS014712	5	73081046	A	G	2.41e-09	Fryl
UNCHS014713	5	73122032	C	T	2.41e-09	Fryl
UNCHS014719	5	73305439	C	T	2.41e-09	Ociad1
JAX00585790	5	73486648	G	T	2.41e-09	Dcun1d4
UNCHS014733	5	73667005	G	T	2.41e-09	Spata18
UNC10267494	5	137426318	C	T	2.43e-09	Zan
UNCHS016115	5	137428996	A	G	2.43e-09	Zan
UNC16903841	9	94534814	C	T	2.43e-09	1190002N15Rik
UNC29079262	18	38920231	A	G	2.43e-09	Arhgap26;Fgf1;Gm5820
UNC30354272	19	43258151	C	T	2.63e-09	Hpse2
UNCHS040947	15	78642663	G	T	2.65e-09	Gm36877
UNC4511938	2	171623954	C	T	2.69e-09	Gm35481
JAX00124869	4	133879499	C	T	2.77e-09	Rps6ka1
UNCHS048706	X	59094194	A	G	2.83e-09	Fgf13
UNCHS048707	X	59121177	A	C	2.83e-09	Fgf13
JAX00712272	X	59273423	C	T	2.83e-09	Fgf13
UNC30870967	X	60091427	G	T	2.83e-09	Mcf2
UNCHS042344	16	32996066	A	G	2.95e-09	Lrch3
UNC26610304	16	33210626	C	T	2.95e-09	Osbpl11
UNCHS042356	16	33278630	A	G	2.95e-09	Snx4
UNC26611003	16	33290843	C	T	2.95e-09	Snx4
UNCHS042361	16	33431850	A	G	2.95e-09	Zfp148
UNC26613131	16	33453966	A	G	2.95e-09	Zfp148
UNC26613343	16	33475963	C	T	2.95e-09	Zfp148
UNC26616610	16	33696029	A	G	2.95e-09	Heg1
UNC26617432	16	33752274	A	G	2.95e-09	Heg1
UNC26620564	16	33975834	C	T	2.95e-09	Kalrn
UNCHS047361	19	22958993	C	T	2.95e-09	Trpm3
JAX00706977	9	117143306	A	C	3e-09	Rbms3
UNCHS027303	9	119289777	A	G	3e-09	Oxsr1
UNC17249997	9	119507370	A	G	3e-09	Scn5a
JAX00176333	9	120249202	C	T	3e-09	Gm38642
UNCHS026328	9	120339321	A	C	3e-09	Myrip
UNCHS012609	4	120081448	A	G	3.02e-09	Hivep3
UNCHS012684	4	123623512	A	C	3.02e-09	Macf1
UNCHS009086	3	76579840	C	T	3.04e-09	Fstl5
UNCHS026864	9	101032081	A	G	3.12e-09	Pccb
UNC16995610	9	101173706	C	T	3.12e-09	Ppp2r3a
UNC17410060	10	10394425	C	T	3.25e-09	Adgb
UNC31417457	X	143921984	A	G	3.25e-09	Dcx
UNC3332604	2	73944590	A	G	3.27e-09	Gm39851
UNCHS005475	2	76833109	A	G	3.27e-09	Ttn
UNC3371171	2	77022304	A	C	3.27e-09	Ccdc141
UNC9471501	5	74447060	A	G	3.27e-09	Scfd2
UNCHS014777	5	75632401	C	T	3.27e-09	Kit
UNCHS014791	5	75939006	C	T	3.27e-09	Kdr
UNC1685429	1	131752423	A	G	3.31e-09	Slc26a9
UNC1705547	1	133296512	A	G	3.31e-09	Plekha6
UNC4247750	2	152945832	C	T	3.33e-09	Dusp15
JAX00102364	2	160890147	A	C	3.33e-09	Lpin3
UNCHS007612	2	161635835	G	T	3.33e-09	Ptprt
JAX00102524	2	163030673	A	G	3.33e-09	Ift52
JAX00102525	2	163042297	C	T	3.33e-09	Ift52
JAX00510124	2	163689655	C	T	3.33e-09	Pkig;LOC102639518
JAX00510496	2	165159270	C	T	3.33e-09	Cdh22
UNCHS038510	14	62875038	A	G	3.35e-09	Wdfy2
UNC12400911	7	6753782	A	C	3.4e-09	Usp29
UNC12400995	7	6760433	C	T	3.4e-09	Usp29
UNC12401028	7	6766475	C	T	3.4e-09	Usp29
UNC12401245	7	6791335	G	T	3.4e-09	Usp29
JAX00631585	7	7133808	A	G	3.4e-09	Zfp773
UNCHS019474	7	13304598	A	G	3.4e-09	Lig1
UNCHS019476	7	13345059	A	C	3.4e-09	Pla2g4c
JAX00632159	7	13668219	A	G	3.4e-09	Sult2a5
UNCHS019482	7	14542641	A	G	3.4e-09	Nlrp5-ps
UNCHS019494	7	16046181	C	T	3.4e-09	Gltscr1
UNCHS012010	4	104646014	C	T	3.5e-09	Dab1
UNC7895626	4	104673018	C	T	3.5e-09	Dab1
UNCrs28158561	4	104796179	A	G	3.5e-09	C8b
UNCrs263661530	4	104853841	A	G	3.5e-09	C8a;1700024P16Rik
UNCrs28143592	4	104854671	C	T	3.5e-09	C8a;1700024P16Rik
UNCHS012269	4	105220006	C	T	3.5e-09	Plpp3
UNCHS012608	4	120076735	A	G	3.5e-09	Hivep3
UNCHS012682	4	123587030	C	T	3.5e-09	Macf1
UNC8125779	4	123647635	A	G	3.5e-09	Macf1
UNC8288856	4	135693089	C	T	3.5e-09	Ifnlr1
JAX00567935	4	136484550	G	T	3.5e-09	Luzp1
JAX00568401	4	138295704	C	T	3.5e-09	Kif17
JAX00568471	4	138655053	A	C	3.5e-09	Gm32662
JAX00568479	4	138733480	C	T	3.5e-09	Ubxn10;Pla2g2c
JAX00568736	4	140027884	A	G	3.5e-09	Igsf21
UNC28262003	17	69414564	C	T	3.62e-09	A930029G22Rik
UNC21869818	12	109527908	A	G	3.64e-09	Gm34081
UNC21890173	12	111101818	A	G	3.64e-09	Rcor1
UNC21893896	12	111370549	C	T	3.64e-09	Cdc42bpb
JAX00040563	12	112276291	G	T	3.64e-09	Gm36894
UNCHS046588	18	67210394	C	T	3.66e-09	Gnal
UNC29495949	18	67568464	A	G	3.66e-09	Spire1
UNCHS020746	7	97528682	A	G	3.76e-09	Ints4
UNC13443126	7	97532982	A	G	3.76e-09	Ints4
JAX00154682	7	97841032	A	G	3.76e-09	Pak1
UNC13446495	7	97841662	C	T	3.76e-09	Pak1
UNC13448507	7	98035563	A	G	3.76e-09	Gdpd4
UNC13453029	7	98382344	A	C	3.76e-09	LOC108167447
UNCHS020820	7	99705318	G	T	3.76e-09	Slco2b1;Gm34280
UNCHS020831	7	100010935	A	G	3.76e-09	Chrdl2
UNCHS020867	7	101275971	A	G	3.76e-09	Fchsd2
UNC29471128	18	66103933	C	T	3.79e-09	Ccbe1
UNC13043777	7	67679645	A	C	3.8e-09	Ttc23
JAX00642275	7	67844716	C	T	3.8e-09	Gm39027
UNC13049423	7	68096217	C	T	3.8e-09	Igf1r
UNC13052260	7	68300198	A	G	3.8e-09	Fam169b
UNC13089274	7	71090779	A	G	3.8e-09	Gm36011
JAX00643900	7	75508950	C	T	3.8e-09	Akap13
UNCHS046926	18	84274898	C	T	3.8e-09	Zfp407
UNCHS007321	2	152613648	A	G	3.88e-09	Gm31618
UNC8441702	4	149933334	A	G	3.88e-09	Spsb1
UNCHS037108	13	108922702	A	G	3.91e-09	Pde4d
UNCHS020322	7	74291725	C	T	3.95e-09	Slco3a1
UNCHS020325	7	74332823	A	G	3.95e-09	Slco3a1
UNC13174785	7	77031347	C	T	3.95e-09	Agbl1
JAX00644493	7	78244670	A	G	3.95e-09	Ntrk3
JAX00589131	5	96642833	C	T	4e-09	Fras1
UNCHS046433	18	61136374	C	T	4e-09	Hmgxb3
UNCHS046454	18	61576570	A	G	4e-09	Csnk1a1
UNCHS046458	18	61647687	A	G	4e-09	Carmn
UNCHS046459	18	61661347	C	T	4e-09	Carmn
UNCHS046461	18	61903438	A	G	4e-09	Ablim3
UNCHS046466	18	62068242	C	T	4e-09	Gm35887
UNCHS046467	18	62395322	C	T	4e-09	Htr4;Gm36316
UNCHS046472	18	62570348	A	G	4e-09	Spink10;Gm36368
UNCHS046474	18	62737264	C	T	4e-09	Spink13
UNCHS046479	18	62935519	A	G	4e-09	Apcdd1
UNCHS046483	18	63047598	G	T	4e-09	Piezo2
UNCHS046487	18	63324530	C	T	4e-09	Piezo2
UNC29440929	18	64185757	A	G	4e-09	St8sia3os
UNCHS046507	18	64376155	C	T	4e-09	Onecut2
UNC22082270	13	8241050	A	G	4.08e-09	Adarb2
UNCHS034961	13	8303673	A	G	4.08e-09	Adarb2
UNCHS034994	13	9413238	C	T	4.08e-09	Dip2c
UNCHS035011	13	10132486	G	T	4.08e-09	Chrm3
UNCHS035016	13	10200885	A	G	4.08e-09	Chrm3
UNC28358568	17	75508445	A	G	4.08e-09	Rasgrp3
UNCHS020045	7	58801105	A	G	4.11e-09	Atp10a
UNC12997297	7	64394665	A	C	4.11e-09	Mcee
UNCHS020129	7	64410198	C	T	4.11e-09	Mcee
UNC13595100	7	109640466	C	T	4.13e-09	St5
JAX00476653	19	36642401	A	G	4.24e-09	1500017E21Rik
JAX00476693	19	36926976	A	G	4.24e-09	Btaf1
JAX00476875	19	37934355	A	G	4.24e-09	Myof
UNCHS008816	3	59190710	C	T	4.29e-09	Med12l;Gpr87
UNC5356224	3	59204015	C	T	4.29e-09	Med12l
UNC6754980	4	12964004	A	C	4.34e-09	Triqk
UNCHS012078	4	95870574	C	T	4.49e-09	Fggy
JAX00164028	8	81612837	C	T	4.59e-09	Inpp4b
JAX00674550	8	84867849	A	G	4.59e-09	Farsa
UNC15151845	8	85545367	C	T	4.59e-09	Dnaja2
UNC15164668	8	86508968	A	G	4.59e-09	Abcc12
UNC15190664	8	88254260	A	G	4.59e-09	Papd5
UNCHS044511	17	53480550	A	C	4.62e-09	Rab5a
UNC30427598	19	48468330	A	C	4.62e-09	Sorcs3
UNC30427113	19	48421464	A	G	4.68e-09	Sorcs3
UNCHS013176	4	143145164	A	G	4.76e-09	Prdm2
UNCHS034561	12	102145316	A	G	4.76e-09	Slc24a4
UNC7801608	4	97639777	A	G	4.81e-09	Nfia
UNCHS021158	7	114432974	A	G	4.81e-09	Pde3b
UNCHS021171	7	114721450	A	G	4.81e-09	Calcb
UNCHS021175	7	114790092	A	G	4.81e-09	Insc
UNCHS021178	7	114813241	A	G	4.81e-09	Insc
UNCHS021182	7	114837568	C	T	4.81e-09	Insc
UNCHS021186	7	114955175	A	G	4.81e-09	A730082K24Rik
UNCHS021190	7	115030407	A	G	4.81e-09	Gm34225
UNC16926810	9	96234260	G	T	4.87e-09	Tfdp2
JAX00635936	7	36665310	A	G	4.88e-09	Gm36722
UNC24106940	14	63017855	A	G	4.97e-09	Defb43
JAX00175802	9	113185450	C	T	5.07e-09	LOC105243544
UNC17158578	9	113335913	A	G	5.07e-09	Gm39436
UNC29812600	18	89105559	A	G	5.15e-09	Rttn
UNC26546891	16	28320740	A	G	5.2e-09	Fgf12
UNCHS042179	16	28477797	A	G	5.2e-09	Fgf12
UNCHS042186	16	28708106	A	G	5.2e-09	Fgf12
UNC26555158	16	28843758	A	G	5.2e-09	Mb21d2
UNCHS042192	16	28870515	A	G	5.2e-09	Mb21d2
UNCHS042193	16	28890121	C	T	5.2e-09	Mb21d2
UNCHS042204	16	29335432	C	T	5.2e-09	Atp13a5
UNC26565483	16	29499879	A	C	5.2e-09	Atp13a4
UNC26565530	16	29501701	A	G	5.2e-09	Atp13a4
UNCHS042207	16	29502446	A	G	5.2e-09	Atp13a4
UNC26565549	16	29503092	A	G	5.2e-09	Atp13a4
UNC21453079	12	78351543	A	G	5.22e-09	Gphn
UNC21461623	12	79212299	A	G	5.22e-09	Rdh12
UNC27947901	17	47570320	A	G	5.33e-09	Ccnd3
UNC14508785	8	36314036	C	T	5.34e-09	Gm35712
UNC17139411	9	112197802	G	T	5.39e-09	Arpp21
UNCHS046018	18	38913702	G	T	5.39e-09	Arhgap26;Fgf1;Gm5820
UNCHS047146	19	10078696	A	G	5.39e-09	Fads2
JAX00647426	7	94540894	C	T	5.46e-09	Gm32647
JAX00648869	7	100368865	A	G	5.46e-09	Ppme1
JAX00649569	7	103788865	C	T	5.46e-09	Olfr67
JAX00649877	7	105550026	A	G	5.46e-09	Gm39063
UNC8210053	4	129487077	A	G	5.53e-09	Bsdc1
UNC13452584	7	98351788	A	G	5.56e-09	Tsku
UNCHS020784	7	98596995	A	C	5.56e-09	Emsy
UNC13456165	7	98609799	A	G	5.56e-09	Emsy
UNCHS020785	7	98613197	C	T	5.56e-09	Emsy
UNC13247736	7	82716745	A	G	5.62e-09	Efl1
UNC13255692	7	83378989	A	G	5.62e-09	Gm29976
UNC10062151	5	122900748	A	G	5.69e-09	Kdm2b
UNCHS015727	5	122927520	C	T	5.69e-09	Kdm2b
UNCHS015750	5	123820361	A	G	5.69e-09	Kntc1
UNC22143487	13	13472643	C	T	5.7e-09	Nid1
JAX00041911	13	13826689	A	G	5.7e-09	Gng4
UNCHS035098	13	14004170	A	G	5.7e-09	Tbce
UNCHS035102	13	14193497	G	T	5.7e-09	Arid4b
UNC22152008	13	14315033	C	T	5.7e-09	Hecw1
UNC29462490	18	65611475	A	G	5.8e-09	Zfp532
UNC30416595	19	47775922	A	G	5.8e-09	Cfap43
UNC30418819	19	47938045	A	G	5.8e-09	Cfap58
UNC30419484	19	47978796	C	T	5.8e-09	Cfap58
UNC30420419	19	48025534	C	T	5.8e-09	Cfap58
UNCHS047920	19	48328280	C	T	5.8e-09	Sorcs3
UNC2957243	2	43864709	C	T	5.81e-09	Arhgap15
JAX00093668	2	43924783	C	T	5.81e-09	Arhgap15
UNC2958140	2	43947073	A	C	5.81e-09	Arhgap15
UNC2958464	2	43985184	A	G	5.81e-09	Arhgap15
UNC2960283	2	44191147	A	C	5.81e-09	Arhgap15
UNC15552971	8	115131531	A	G	5.86e-09	Wwox
UNCHS033402	12	78501464	C	T	5.86e-09	Gphn
JAX00319350	11	97406570	G	T	6.03e-09	Arhgap23
UNCHS011407	4	58316477	A	G	6.06e-09	Musk
UNCHS012631	4	120564967	A	C	6.07e-09	Ctps
UNCHS004779	2	42640866	C	T	6.18e-09	Lrp1b
UNCHS048299	X	13535793	C	T	6.26e-09	Cask
UNCHS048304	X	13583968	C	T	6.26e-09	Cask;Gm34836
JAX00709515	X	13712478	C	T	6.26e-09	Cask
UNCHS048307	X	13840360	A	G	6.26e-09	Cask
UNC30689836	X	16624023	G	T	6.26e-09	Maoa
UNC30691033	X	16785219	C	T	6.26e-09	Maob
UNC30693454	X	17134649	A	G	6.26e-09	Efhc2
UNC30693718	X	17165471	C	T	6.26e-09	Efhc2
UNCHS048349	X	17199220	G	T	6.26e-09	Efhc2
UNC30694401	X	17251884	C	T	6.26e-09	Efhc2;Gm35105
UNC30695131	X	17356020	C	T	6.26e-09	Gm35105
UNCHS048355	X	17801143	C	T	6.26e-09	Gm39498
UNCHS048357	X	17802412	A	G	6.26e-09	Gm39498
UNC30700441	X	18209316	A	G	6.26e-09	Kdm6a
UNC30700765	X	18240780	A	G	6.26e-09	Kdm6a
UNCHS048363	X	18252085	C	T	6.26e-09	Kdm6a
JAX00177716	X	20106808	C	T	6.26e-09	Slc9a7
UNCHS048376	X	20232226	C	T	6.26e-09	Slc9a7
JAX00710061	X	20233400	A	G	6.26e-09	Slc9a7
UNC30719002	X	20709050	A	G	6.26e-09	Usp11
UNCHS048391	X	20858956	C	T	6.26e-09	Araf
JAX00177773	X	20863446	A	G	6.26e-09	Syn1
JAX00177773r	X	20863446	A	G	6.26e-09	Syn1
UNC30721070	X	20909286	G	T	6.26e-09	Syn1
UNC30724960	X	21363258	C	T	6.26e-09	Gm5124
UNCHS048397	X	21485333	A	G	6.26e-09	Agtr2
backupJAX00710201	X	21733693	C	T	6.26e-09	Slc6a14
UNCHS048416	X	23357398	A	G	6.26e-09	Klhl13
UNC200381325	X	23768036	A	G	6.26e-09	Wdr44
UNCHS048428	X	36118015	G	T	6.26e-09	Il13ra1
UNCHS048429	X	36163509	G	T	6.26e-09	Gm42406;Il13ra1
UNCHS048435	X	36333819	C	T	6.26e-09	Lonrf3
UNC30744860	X	36509514	C	T	6.26e-09	Gm14569
JAX00710411	X	36623949	C	T	6.26e-09	Akap17b
JAX00178030	X	36634531	A	G	6.26e-09	Akap17b
UNC30746854	X	36814835	A	G	6.26e-09	Mdrl
UNC30748468	X	37098310	C	T	6.26e-09	Upf3b
UNCHS048451	X	38148881	C	T	6.26e-09	Gm39506
UNC30751841	X	38197380	A	G	6.26e-09	Tmem255a
UNCHS048460	X	38450361	C	T	6.26e-09	Lamp2
UNCHS048467	X	38531783	C	T	6.26e-09	Cul4b
UNCHS048490	X	41449738	C	T	6.26e-09	Gria3
UNC30766111	X	41453273	C	T	6.26e-09	Gria3
UNCHS048491	X	41592003	A	G	6.26e-09	Gria3
JAX00710764	X	41594263	A	G	6.26e-09	Gria3
UNCHS048492	X	41601079	C	T	6.26e-09	Gria3
UNCHS048495	X	41817260	C	T	6.26e-09	Thoc2
UNCHS048497	X	41839546	A	G	6.26e-09	Thoc2
UNCHS048519	X	42580324	C	T	6.26e-09	Tenm1
UNC23176136	13	97757572	A	C	6.37e-09	5330416C01Rik
UNC23178936	13	97954124	A	C	6.37e-09	Arhgef28
UNC23184134	13	98254492	C	T	6.37e-09	Utp15
UNCHS047446	19	26780799	A	G	6.43e-09	4931403E22Rik
UNC30133801	19	26802951	C	T	6.43e-09	4931403E22Rik
UNC12640450	7	36941401	G	T	6.49e-09	Gm36464
JAX00150261	7	37426716	A	C	6.49e-09	Zfp536
UNC12652305	7	37733949	A	G	6.49e-09	Zfp536
ICR1844	7	39407452	A	G	6.49e-09	Gm5114
UNC23477236	13	117767556	C	T	6.63e-09	Hcn1
UNC23478189	13	117838792	A	G	6.63e-09	Hcn1
UNCHS043712	17	11831359	A	G	6.76e-09	Park2
UNCHS043726	17	12165260	A	G	6.76e-09	Agpat4
UNCHS043736	17	12408505	C	T	6.76e-09	Plg
UNC29130216	18	42740787	C	T	6.76e-09	Ppp2r2b
UNC29330955	18	57228563	C	T	6.76e-09	Megf10
UNCHS046375	18	57229310	C	T	6.76e-09	Megf10
UNCHS047163	19	10800283	A	G	6.76e-09	Cd6
JAX00380151	14	52173464	C	T	6.83e-09	Supt16
UNCHS033889	12	73463221	C	T	7.12e-09	Gm34080
UNC21398368	12	73606722	C	T	7.12e-09	Prkch
JAX00634000	7	27975464	C	T	7.16e-09	Zfp780b
JAX00149724	7	29508162	C	T	7.16e-09	Sipa1l3
UNC12558981	7	29517459	C	T	7.16e-09	Sipa1l3
UNC12564979	7	30009468	A	G	7.16e-09	Zfp568
UNC28031943	17	53619151	C	T	7.16e-09	Kat2b
UNC28035105	17	53841887	C	T	7.16e-09	Sult1c2
JAX00632264	7	14548495	A	G	7.17e-09	Nlrp5-ps
JAX00148881	7	14569252	A	C	7.17e-09	Nlrp5-ps
UNC29495011	18	67512507	A	G	7.22e-09	Spire1
UNCHS027060	9	107054050	C	T	7.29e-09	Dock3
UNCHS027064	9	107115486	A	G	7.29e-09	Dock3
JAX00175355	9	107149632	C	T	7.29e-09	Dock3
UNC17082514	9	107150924	C	T	7.29e-09	Dock3
UNC17082639	9	107170065	C	T	7.29e-09	Dock3
UNCHS027068	9	107190945	C	T	7.29e-09	Dock3
UNC17082761	9	107201247	A	C	7.29e-09	Dock3
UNC17083201	9	107255912	G	T	7.29e-09	Mapkapk3
UNCHS027071	9	107271314	C	T	7.29e-09	Mapkapk3
UNC17083478	9	107278678	A	G	7.29e-09	Mapkapk3
UNC17084364	9	107343066	A	G	7.29e-09	6430571L13Rik
UNC17086022	9	107455698	C	T	7.29e-09	Cacna2d2
UNCHS027076	9	107476159	C	T	7.29e-09	Cacna2d2
UNCHS027078	9	107477828	A	G	7.29e-09	Cacna2d2
UNC17086789	9	107507895	A	G	7.29e-09	Cacna2d2
UNC17087482	9	107606558	C	T	7.29e-09	Sema3b
UNC17093109	9	108226202	A	G	7.29e-09	Dag1
UNC21560483	12	87222156	C	T	7.29e-09	Noxred1
UNCHS034285	12	87353556	C	T	7.29e-09	Sptlc2
UNC6780216	4	14896370	A	G	7.47e-09	Tmem55a
UNC17159488	9	113394099	C	T	7.47e-09	Gm39437
UNC13020010	7	65954082	A	G	7.51e-09	Pcsk6
UNC3217890	2	65411311	A	C	7.58e-09	Gm34739
UNCHS005195	2	65414559	G	T	7.58e-09	Gm34739
UNC20167251	11	94351541	A	G	7.58e-09	Abcc3
UNC20177829	11	95244964	A	G	7.58e-09	LOC102640586
UNC20180188	11	95447684	C	T	7.58e-09	Spop
JAX00136744	5	144044169	A	G	7.66e-09	Ocm
UNC10355864	5	144141217	G	T	7.66e-09	Lmtk2
UNCHS016251	5	144141226	G	T	7.66e-09	Lmtk2
UNC29363005	18	59227620	C	T	7.71e-09	Chsy3
UNCHS046412	18	59256178	C	T	7.71e-09	Chsy3
UNCHS046414	18	59339080	C	T	7.71e-09	Chsy3
UNC29402490	18	61753774	A	G	7.71e-09	Afap1l1
UNC21978006	12	116581728	C	T	7.76e-09	Ptprn2
UNCHS013104	4	140604460	A	G	7.87e-09	Arhgef10l
UNC8364776	4	140873136	A	G	7.87e-09	4930515B02Rik
JAX00485797	2	27102639	C	T	8.38e-09	Adamtsl2;Gm36882
UNCHS004314	2	27211722	C	T	8.38e-09	Sardh
UNCHS012026	4	93439888	G	T	8.47e-09	Gm31828
UNC7767228	4	94749635	A	G	8.47e-09	Tek
UNCHS014728	5	73522071	A	G	8.54e-09	Dcun1d4
UNCHS044512	17	53483849	A	G	8.55e-09	Rab5a
UNC28271699	17	70072323	C	T	8.66e-09	Dlgap1
UNCHS044845	17	70126379	C	T	8.66e-09	Dlgap1
UNC28279717	17	70539344	C	T	8.66e-09	Dlgap1
UNCHS019693	7	35424876	C	T	8.67e-09	Cep89;Gm42378
UNCHS034611	12	104950537	C	T	8.95e-09	Syne3
UNC31566941	X	166339881	A	G	9.07e-09	Gpm6b
UNC31590719	X	168995930	A	G	9.07e-09	Arhgap6
JAX00148856	7	14238771	A	G	9.16e-09	Sult2a6
UNC23180029	13	98020996	C	T	9.16e-09	Arhgef28
UNCHS005226	2	67752259	C	T	9.2e-09	B3galt1
UNC3254350	2	67925036	A	G	9.2e-09	B3galt1
UNC8310420	4	137174223	G	T	9.28e-09	LOC108168981
UNCHS047948	19	50397173	C	T	9.34e-09	Sorcs1
UNC25635404	15	55481391	A	G	9.7e-09	Col14a1;LOC108168235
UNC3837886	2	119025871	A	G	9.71e-09	Ccdc32
UNC5516951	3	73107764	G	H	9.87e-09	Gm20754
JAX00644862	7	80100176	A	G	9.87e-09	Idh2
UNC13223245	7	80926320	C	T	9.87e-09	Sec11a
JAX00153455	7	81426718	A	G	9.87e-09	Cpeb1
JAX00645720	7	84387220	C	T	9.87e-09	Arnt2
JAX00645753	7	84576594	A	G	9.87e-09	Gm2115
JAX00645964	7	86229117	A	C	9.87e-09	Vmn2r76
JAX00646124	7	87397991	C	T	9.87e-09	Nox4
JAX00300990	10	122873176	A	G	9.94e-09	Ppm1h
UNCHS020647	7	91707294	A	G	9.95e-09	Dlg2
UNC13367015	7	92030042	A	G	9.95e-09	Dlg2
UNCHS046670	18	71837414	A	C	1.01e-08	Dcc
UNCHS046671	18	71869539	G	T	1.01e-08	Dcc
UNCHS046675	18	71966100	C	T	1.01e-08	Dcc
JAX00464513	18	72213663	C	T	1.01e-08	Dcc
UNCHS046686	18	72229692	A	C	1.01e-08	Dcc
JAX00464534	18	72274786	C	T	1.01e-08	Dcc
UNC12521032	7	26204808	G	H	1.06e-08	Cyp2b9
UNC17245665	9	119086066	C	T	1.06e-08	Plcd1
UNC17504361	10	17637038	C	T	1.06e-08	Gm32543
UNC13361163	7	91599690	A	G	1.08e-08	Dlg2
UNC21598534	12	91052167	C	T	1.08e-08	Cep128;5430427M07Rik
JAX00063813	15	76320221	C	T	1.1e-08	Oplah
UNC25913658	15	76417890	A	G	1.1e-08	Mroh1
UNCHS040874	15	76474755	A	G	1.1e-08	Bop1
UNC25917853	15	76918272	C	T	1.1e-08	Zfp647
UNCHS040906	15	77124536	A	G	1.1e-08	Rbfox2
JAX00406321	15	77131406	C	T	1.1e-08	Rbfox2
UNC25921949	15	77315668	A	G	1.1e-08	Gm41352
UNC25926903	15	77827309	C	T	1.1e-08	Myh9
UNCHS040936	15	78167883	A	G	1.1e-08	Ift27
UNCHS043950	17	27129483	C	T	1.1e-08	Uqcc2
UNC23655264	14	19739565	C	T	1.13e-08	Gm29899
UNCHS037590	14	22487533	G	H	1.13e-08	1700112E06Rik
UNC2275421	1	176904110	C	T	1.14e-08	Sdccag8
JAX00490673	2	60052540	C	T	1.14e-08	Baz2b
JAX00490760	2	60533320	A	G	1.14e-08	Pla2r1
JAX00490792	2	60697129	A	G	1.14e-08	Itgb6;Gm33436
JAX00490822	2	60900733	A	G	1.14e-08	Rbms1
UNCHS011836	4	84324248	G	T	1.14e-08	Bnc2
UNC7639567	4	84329118	A	C	1.14e-08	Bnc2
UNC7651889	4	85302843	G	T	1.14e-08	Sh3gl2
UNCHS012984	4	136328618	A	H	1.14e-08	Hnrnpr
JAX00706953	9	117099192	A	G	1.14e-08	Rbms3
UNC17242183	9	118860795	A	G	1.14e-08	Itga9
UNC17251765	9	119626625	C	T	1.14e-08	Scn10a
UNC17255752	9	119899364	C	T	1.14e-08	Wdr48
UNC17276852	9	121257815	C	T	1.14e-08	Ulk4
UNCHS027361	9	121748566	A	C	1.14e-08	Nktr
UNC17297472	9	122844574	C	T	1.14e-08	Gm35549
UNC18884950	10	122625207	A	G	1.14e-08	Gm36284;Gm40793
JAX00300961	10	122806694	A	G	1.14e-08	Ppm1h
UNC21781983	12	103438142	A	G	1.14e-08	Ifi27l2a;Ifi27
UNC21973338	12	116256278	C	T	1.14e-08	Wdr60
JAX00347857	12	116441052	C	T	1.14e-08	Ncapg2
ICR511	12	118886324	A	G	1.14e-08	Abcb5
UNC26052842	15	87704846	A	G	1.14e-08	Fam19a5
JAX00471802	19	16308725	A	G	1.14e-08	Gnaq
UNCHS047248	19	16468051	A	G	1.14e-08	Gna14
UNC13044227	7	67709909	A	C	1.15e-08	Ttc23
UNC21771132	12	102605736	C	T	1.2e-08	Itpk1
UNCHS028914	10	84597813	A	G	1.23e-08	Tcp11l2
UNC18343181	10	84671764	C	T	1.23e-08	Polr3b
UNCHS034084	12	80027767	C	T	1.25e-08	Gm36660;Gm36834
UNCHS034090	12	80378186	A	G	1.25e-08	Dcaf5
UNCHS034099	12	80562545	A	G	1.25e-08	Galnt16
UNCHS047184	19	11658976	C	T	1.25e-08	Oosp2
UNCHS026922	9	103228562	C	T	1.26e-08	Trf
UNC21890891	12	111170613	C	T	1.26e-08	4930595D18Rik;Traf3
UNCHS012364	4	108372721	A	G	1.28e-08	Fam159a
UNC7964560	4	110154780	A	C	1.28e-08	Gm33070
UNC7973261	4	111084203	A	G	1.28e-08	Agbl4
UNCHS012490	4	116302927	A	G	1.28e-08	Pik3r3
[truncated: 18,498 more rows]
