# Supplementary material for: Gut microbiome partially mediates and coordinates the effects of genetics on anxiety-like behavior in Collaborative Cross mice
Source: Sci Rep. 2021 Jan 11;11:270. doi: 10.1038/s41598-020-79538-x (PMC7801399; doi:10.1038/s41598-020-79538-x)
Supplement: Supplementary file 8 — Supplementary Information 8. [file 41598_2020_79538_MOESM8_ESM.xlsx]

## Sheet: Sheet1
Table S4 Candidate genes located in genetic loci significantly associated with anxiety.
Candidate genes associated with anxiety in this study (n=141)	Genes in GO neuronal associated functions (n=22)	Genes reported in human GWAS studies of anxiety and related conditions (n=19)	Genes reported in literature associated with anxiety and related conditions (n=26)	Genes associated with anxiety and related disorders expressed in brain (Allen Brain Atlas ISH data)	New Candidate Genes expressed in brain (Allen Brain Atlas ISH data) (n=38)	New Candidate Genes not detected in brain (Allen Brain Atlas ISH data) (n=41)
Abl2	Abl2		Abl2	yes
Adgrg6	Adgrg6			no
Agrn	Agrn			yes
Clstn2	Clstn2		Clstn2	yes
Daam2	Daam2			yes
Dhx36	Dhx36			yes
Dlg2	Dlg2	Dlg2		yes
Dlgap1	Dlgap1		Dlgap1	yes
Eed	Eed			no
Gli3	Gli3			no
Isl1	Isl1		Isl1	yes
Ncmap	Ncmap			no
Nlgn1	Nlgn1	Nlgn1		yes
Ntrk3	Ntrk3	Ntrk3	Ntrk3	yes
Pdcd6ip	Pdcd6ip			yes
Pdpk1	Pdpk1			yes
Picalm	Picalm	Picalm		yes
Pkd1	Pkd1	Pkd1		yes
Rapgef2	Rapgef2		Rapgef2	yes
Ston2	Ston2			no
Tmem108	Tmem108			yes
Wasf2	Wasf2			yes
Akap12		Akap12		yes
Cep63		Cep63		yes
Csmd2		Csmd2	Csmd2	yes
Cux1		Cux1		yes
Esrrb		Esrrb		no
Nck1		Nck1		no
Nfia		Nfia		yes
Ppp2r2b		Ppp2r2b	Ppp2r2b	yes
Rabgap1l		Rabgap1l		no
Shisa9		Shisa9		yes
Snx29		Snx29		yes
Sorcs3		Sorcs3		yes
Stag1		Stag1		yes
Tmem132c		Tmem132c		no
Adamtsl3			Adamtsl3	yes
Adck1			Adck1	no
Amotl2			Amotl2	no
AU018091			AU018091	NA
Cacna1h			Cacna1h	yes
Cdv3			Cdv3	no
Cep350			Cep350	no
Clasp2			Clasp2	yes
Col6a4			Col6a4	no
Col6a5			Col6a5	NA
Col6a6			Col6a6	no
Cpped1			Cpped1	yes
Egfem1			Egfem1	yes
Esr1			Esr1	no
Heca			Heca	no
Ipo11			Ipo11	no
Nbea			Nbea	yes
Nubp1			Nubp1	yes
Pld1			Pld1	no
Sash1			Sash1	yes
Satb1			Satb1	yes
Sh3kbp1			Sh3kbp1	yes
Tbc1d5			Tbc1d5	no
Tnr			Tnr	yes
Vash1			Vash1	yes
Wwox			Wwox	yes
6330408A02Rik					6330408A02Rik
Abhd2					Abhd2
Ap3b2					Ap3b2
Bnc1					Bnc1
Cep78					Cep78
Cipc					Cipc
Dock7					Dock7
Eya3					Eya3
Flywch1					Flywch1
Gpatch3					Gpatch3
Gtf2a1					Gtf2a1
Klf12					Klf12
Luc7l					Luc7l
Man1c1					Man1c1
Map3k15					Map3k15
Me3					Me3
Med12l					Med12l
Osbpl10					Osbpl10
Phc2					Phc2
Poc1a					Poc1a
Prune2					Prune2
Ralyl					Ralyl
Rbm47					Rbm47
Rc3h1					Rc3h1
Rmnd1					Rmnd1
Scarb1					Scarb1
Sptb					Sptb
Stard5					Stard5
Stt3b					Stt3b
Tmem222					Tmem222
Tmem63c					Tmem63c
Trpm3					Trpm3
Txlnb					Txlnb
Ust					Ust
Utrn					Utrn
Vipas39					Vipas39
Wdr82					Wdr82
Zfp598					Zfp598
Abca17						Abca17
Blm						Blm
Btf3						Btf3
Depdc1b						Depdc1b
Dnah10						Dnah10
Dtx4						Dtx4
Fbn2						Fbn2
Fes						Fes
Fntb						Fntb
Glt1d1						Glt1d1
Gna14						Gna14
Gpr87						Gpr87
Ift140						Ift140
Inadl						Inadl
Iqcf3						Iqcf3
Ism2						Ism2
Kctd5						Kctd5
Litaf						Litaf
Lrrc38						Lrrc38
Mast4						Mast4
Nlrp12						Nlrp12
Nudt7						Nudt7
Plpp1						Plpp1
Prelid2						Prelid2
Rasa4						Rasa4
Rilpl2						Rilpl2
Ryk						Ryk
Sh2b2						Sh2b2
Siah2						Siah2
Speer9-ps1						Speer9-ps1
Tmed8						Tmed8
Tmem132b						Tmem132b
Tti1						Tti1
Tvp23a						Tvp23a
Unc5cl						Unc5cl
Zc3h7a						Zc3h7a
1520401A03Rik						1520401A03Rik
1700003L19Rik						1700003L19Rik
4930414F18Rik						4930414F18Rik
4930523C07Rik						4930523C07Rik
4930593A02Rik						4930593A02Rik
Gm12519
Gm13213
Gm17399
Gm30107
Gm30223
Gm30340
Gm31301
Gm31734
Gm31815
Gm32004
Gm32341
Gm32647
Gm32695
Gm32903
Gm32934
Gm36540
Gm36569
Gm39038
Gm39438
Gm39447
Gm40331
Gm40496
Gm40592
Gm40659
Gm42184
Gm42257
Gm4952
Gm5627
Gm9961
LOC102634900
LOC108167484
LOC108168008
LOC108168427
LOC108168810
LOC108168990
