# Supplementary material for: Gut microbiome partially mediates and coordinates the effects of genetics on anxiety-like behavior in Collaborative Cross mice
Source: Sci Rep. 2021 Jan 11;11:270. doi: 10.1038/s41598-020-79538-x (PMC7801399; doi:10.1038/s41598-020-79538-x)
Supplement: Supplementary file 9 — Supplementary Information 9. [file 41598_2020_79538_MOESM9_ESM.xlsx]

## Sheet: microb_feature_pvalues_matlab
	Table S5 Microbiome differences at the OTU level between the low and high anxiety mouse groups.
FeatureID	OTU	Sum_Reads_Across_Cages	LA_Mean	LA_STD	HA_Mean	HA_STD	P-Value	FDR	Phylum	Class	Order	Family	Genus
OTU_1628	OTU_1628	264	1.19005	4.87294	2.66518	5.79233	0	0	p__Firmicutes	c__Clostridia	o__Clostridiales	f__Ruminococcaceae	g__Ruminococcaceae_UCG-014
OTU_25	OTU_25	44779	349.262	475.245	205.978	351.138	1e-08	2.84e-05	p__Bacteroidetes	c__Bacteroidia	o__Bacteroidales	f__Bacteroidales_S24-7_group	g__?
OTU_492	OTU_492	482	2.02715	3.53414	4.14286	6.2142	5e-08	9.46667e-05	p__Firmicutes	c__Clostridia	o__Clostridiales	f__Lachnospiraceae	g__?
OTU_451	OTU_451	928	4.29412	12.9316	8.83482	14.3697	7e-08	9.94e-05	p__Firmicutes	c__Clostridia	o__Clostridiales	f__Ruminococcaceae	g__Ruminococcaceae_UCG-014
OTU_4397	OTU_4397	324	2.66516	4.2668	1.40625	3.45505	1.1e-07	0.000123067	p__Bacteroidetes	c__Bacteroidia	o__Bacteroidales	f__?	g__?
OTU_673	OTU_673	2431	12.2398	22.7636	21.9286	29.5605	1.3e-07	0.000123067	p__Firmicutes	c__Clostridia	o__Clostridiales	f__Lachnospiraceae	g__?
OTU_527	OTU_527	136	0.61086	2.59417	1.27679	3.13725	2.6e-07	0.000210971	p__Firmicutes	c__Clostridia	o__Clostridiales	f__Ruminococcaceae	g__Ruminococcaceae_UCG-014
OTU_1615	OTU_1615	951	6.78733	10.8596	4.48214	8.77265	6.7e-07	0.000460711	p__Bacteroidetes	c__Bacteroidia	o__Bacteroidales	f__Bacteroidales_S24-7_group	g__?
OTU_978	OTU_978	131	0.497738	1.33016	1.38839	2.89983	7.3e-07	0.000460711	p__Firmicutes	c__Clostridia	o__Clostridiales	f__Lachnospiraceae	g__Roseburia
OTU_5985	OTU_5985	569	4.45701	7.65353	2.16964	4.62473	1.47e-06	0.00083496	p__Bacteroidetes	c__Bacteroidia	o__Bacteroidales	f__Bacteroidales_S24-7_group	g__?
OTU_740	OTU_740	925	6.95023	11.5952	3.95089	8.2409	1.91e-06	0.000891323	p__Bacteroidetes	c__Bacteroidia	o__Bacteroidales	f__Bacteroidales_S24-7_group	g__?
OTU_213	OTU_213	2931	14.5204	19.2138	27.1964	34.8257	1.98e-06	0.000891323	p__Firmicutes	c__Clostridia	o__Clostridiales	f__Lachnospiraceae	g__Blautia
OTU_461	OTU_461	297	1.21719	2.40414	2.68304	3.89923	2.04e-06	0.000891323	p__Firmicutes	c__Clostridia	o__Clostridiales	f__Ruminococcaceae	g__Anaerotruncus
OTU_1684	OTU_1684	56	0.248869	0.980056	0.491071	1.10031	2.45e-06	0.000994	p__Firmicutes	c__Clostridia	o__Clostridiales	f__Lachnospiraceae	g__?
OTU_1013	OTU_1013	509	4.23529	8.26487	1.99554	5.46206	3.73e-06	0.00132979	p__Bacteroidetes	c__Bacteroidia	o__Bacteroidales	f__Bacteroidales_S24-7_group	g__?
OTU_539	OTU_539	8275	35.5973	113.219	80.0804	135.607	3.98e-06	0.00132979	p__Firmicutes	c__Clostridia	o__Clostridiales	f__Ruminococcaceae	g__Ruminococcaceae_UCG-014
OTU_4725	OTU_4725	127	0.588235	1.91113	1.12946	2.49056	3.82e-06	0.00132979	p__Firmicutes	c__Clostridia	o__Clostridiales	f__Lachnospiraceae	g__?
OTU_1369	OTU_1369	1095	7.57466	12.4053	4.75	9.80482	4.89e-06	0.00154307	p__Bacteroidetes	c__Bacteroidia	o__Bacteroidales	f__Bacteroidales_S24-7_group	g__?
OTU_30	OTU_30	6561	35.5068	175.171	70.3125	233.436	5.36e-06	0.0015904	p__Firmicutes	c__Clostridia	o__Clostridiales	f__Ruminococcaceae	g__Ruminococcaceae_UCG-014
OTU_5516	OTU_5516	53	0.280543	1.22587	0.473214	1.01079	5.76e-06	0.0015904	p__Firmicutes	c__Clostridia	o__Clostridiales	f__Ruminococcaceae	g__Ruminococcaceae_UCG-014
OTU_1500	OTU_1500	63	0.21267	0.753792	0.504464	1.03308	5.88e-06	0.0015904	p__Firmicutes	c__Clostridia	o__Clostridiales	f__Lachnospiraceae	g__?
OTU_662	OTU_662	672	3.9095	9.77571	5.92857	9.31772	6.73e-06	0.00166202	p__Firmicutes	c__Clostridia	o__Clostridiales	f__Lachnospiraceae	g__?
OTU_1575	OTU_1575	132	0.361991	1.65837	1.41964	3.33654	6.5e-06	0.00166202	p__Firmicutes	c__Clostridia	o__Clostridiales	f__Lachnospiraceae	g__?
OTU_350	OTU_350	1766	7.49774	25.9504	18.4821	31.5394	7.7e-06	0.00174944	p__Firmicutes	c__Clostridia	o__Clostridiales	f__Ruminococcaceae	g__Ruminococcaceae_UCG-014
OTU_716	OTU_716	311	1.73756	4.87609	3.02679	6.08455	7.42e-06	0.00174944	p__Firmicutes	c__Clostridia	o__Clostridiales	f__Lachnospiraceae	g__?
OTU_182	OTU_182	892	2.24887	8.6606	11.2723	36.7625	8.05e-06	0.00175862	p__Firmicutes	c__Clostridia	o__Clostridiales	f__Lachnospiraceae	g__?
OTU_1295	OTU_1295	906	6.42534	13.3879	3.90625	9.23268	8.53e-06	0.00179446	p__Bacteroidetes	c__Bacteroidia	o__Bacteroidales	f__Bacteroidales_S24-7_group	g__?
OTU_1882	OTU_1882	592	2.85973	8.32757	6.02679	12.9393	1.051e-05	0.00208593	p__Firmicutes	c__Clostridia	o__Clostridiales	f__Lachnospiraceae	g__Lachnospiraceae_NK4A136_group
OTU_1230	OTU_1230	106	0.452489	1.73304	1	2.19661	1.065e-05	0.00208593	p__Firmicutes	c__Clostridia	o__Clostridiales	f__Ruminococcaceae	g__Ruminococcaceae_UCG-014
OTU_353	OTU_353	369	2.1991	6.64052	3.17857	6.53684	1.269e-05	0.00240264	p__Firmicutes	c__Clostridia	o__Clostridiales	f__Clostridiales_vadinBB60_group	g__?
OTU_6245	OTU_6245	13	0.00904977	0.134535	0.138393	0.457669	1.538e-05	0.00262616	p__Bacteroidetes	c__Bacteroidia	o__Bacteroidales	f__Bacteroidales_S24-7_group	g__?
OTU_2049	OTU_2049	671	3.50226	4.57426	5.10714	5.25298	1.572e-05	0.00262616	p__Firmicutes	c__Clostridia	o__Clostridiales	f__Ruminococcaceae	g__Ruminiclostridium_9
OTU_3817	OTU_3817	8	0.00452489	0.0672673	0.107143	0.350711	1.441e-05	0.00262616	p__Firmicutes	c__Clostridia	o__Clostridiales	f__Lachnospiraceae	g__?
OTU_300	OTU_300	99	0.321267	2.18277	1.15179	4.25259	1.565e-05	0.00262616	p__Tenericutes	c__Mollicutes	o__Mollicutes_RF9	f__?	g__?
OTU_2735	OTU_2735	8	0	0	0.09375	0.335034	1.742e-05	0.00282702	p__Firmicutes	c__Clostridia	o__Clostridiales	f__Lachnospiraceae	g__?
OTU_55	OTU_55	3527	15.362	92.1805	33.1741	142.276	1.882e-05	0.00292443	p__Firmicutes	c__Clostridia	o__Clostridiales	f__Lachnospiraceae	g__?
OTU_4728	OTU_4728	585	3.08597	16.7125	7.11161	23.2074	1.905e-05	0.00292443	p__Firmicutes	c__Clostridia	o__Clostridiales	f__Clostridiales_vadinBB60_group	g__?
OTU_548	OTU_548	622	2.93665	6.5917	6.22768	12.1732	2.031e-05	0.00303581	p__Firmicutes	c__Clostridia	o__Clostridiales	f__Lachnospiraceae	g__?
OTU_4390	OTU_4390	376	3.52489	8.17955	1.21429	2.83612	2.192e-05	0.0031311	p__Bacteroidetes	c__Bacteroidia	o__Bacteroidales	f__Bacteroidaceae	g__Bacteroides
OTU_400	OTU_400	3738	22.4253	54.3296	32.7277	47.4559	2.205e-05	0.0031311	p__Firmicutes	c__Clostridia	o__Clostridiales	f__Lachnospiraceae	g__Roseburia
OTU_6265	OTU_6265	52	0.420814	2.11259	0	0	2.381e-05	0.00329856	p__Firmicutes	c__Clostridia	o__Clostridiales	f__Lachnospiraceae	g__?
OTU_138	OTU_138	1075	1.17195	8.8645	15.5982	56.1912	2.547e-05	0.00344451	p__Firmicutes	c__Clostridia	o__Clostridiales	f__Lachnospiraceae	g__?
OTU_169	OTU_169	1526	5.95475	70.5167	19.3929	121.569	2.976e-05	0.00393109	p__Firmicutes	c__Clostridia	o__Clostridiales	f__?	g__?
OTU_2998	OTU_2998	269	3.55204	14.4481	0.00446429	0.0668153	3.228e-05	0.00407445	p__Bacteroidetes	c__Bacteroidia	o__Bacteroidales	f__Bacteroidales_S24-7_group	g__?
OTU_2516	OTU_2516	190	0.638009	1.21551	1.83929	3.94026	3.223e-05	0.00407445	p__Firmicutes	c__Clostridia	o__Clostridiales	f__Lachnospiraceae	g__Lachnospiraceae_NK4A136_group
OTU_49	OTU_49	8529	127.498	543.827	0.397321	0.964942	3.435e-05	0.00424148	p__Bacteroidetes	c__Bacteroidia	o__Bacteroidales	f__Bacteroidales_S24-7_group	g__?
OTU_5178	OTU_5178	43	0.149321	0.588034	0.486607	1.31217	3.772e-05	0.0045585	p__Firmicutes	c__Bacilli	o__Lactobacillales	f__Lactobacillaceae	g__Lactobacillus
OTU_1549	OTU_1549	544	2.20814	6.73202	5.375	11.4313	4.015e-05	0.00465412	p__Firmicutes	c__Clostridia	o__Clostridiales	f__Lachnospiraceae	g__Lachnospiraceae_NK4A136_group
OTU_1924	OTU_1924	24	0.0452489	0.208321	0.165179	0.372173	3.951e-05	0.00465412	p__Firmicutes	c__Clostridia	o__Clostridiales	f__Ruminococcaceae	g__Butyricicoccus
OTU_289	OTU_289	195	1.51584	10.2375	1.80357	7.92661	4.246e-05	0.00482346	p__Firmicutes	c__Clostridia	o__Clostridiales	f__Lachnospiraceae	g__Roseburia
OTU_424	OTU_424	236	2.49774	5.21591	1.01339	2.20574	4.564e-05	0.00508304	p__Actinobacteria	c__Coriobacteriia	o__Coriobacteriales	f__Coriobacteriaceae	g__Enterorhabdus
OTU_4547	OTU_4547	1298	9.41176	17.8029	6.28571	12.5222	4.889e-05	0.00530062	p__Bacteroidetes	c__Bacteroidia	o__Bacteroidales	f__Bacteroidales_S24-7_group	g__?
OTU_3127	OTU_3127	46	0.162896	0.618413	0.446429	0.959627	4.946e-05	0.00530062	p__Firmicutes	c__Clostridia	o__Clostridiales	f__Lachnospiraceae	g__?
OTU_2408	OTU_2408	55	0.248869	0.748672	0.419643	0.735254	5.61e-05	0.00580703	p__Firmicutes	c__Clostridia	o__Clostridiales	f__Ruminococcaceae	g__?
OTU_4828	OTU_4828	16	0.0180995	0.189828	0.1875	0.628633	5.623e-05	0.00580703	p__Firmicutes	c__Clostridia	o__Clostridiales	f__Lachnospiraceae	g__?
OTU_2565	OTU_2565	423	3.22624	5.78033	1.65625	3.86808	5.838e-05	0.0059214	p__Bacteroidetes	c__Bacteroidia	o__Bacteroidales	f__Bacteroidales_S24-7_group	g__?
OTU_21	OTU_21	128430	1001.76	1445.32	607.25	820.627	6.334e-05	0.00620295	p__Bacteroidetes	c__Bacteroidia	o__Bacteroidales	f__Bacteroidaceae	g__Bacteroides
OTU_2118	OTU_2118	15	0.0271493	0.231959	0.205357	0.697701	6.324e-05	0.00620295	p__Firmicutes	c__Clostridia	o__Clostridiales	f__Ruminococcaceae	g__?
OTU_270	OTU_270	1121	5.35294	11.3114	10.2812	18.6383	6.466e-05	0.00620729	p__Firmicutes	c__Clostridia	o__Clostridiales	f__Lachnospiraceae	g__?
OTU_4155	OTU_4155	11	0.0226244	0.222454	0.138393	0.457669	6.557e-05	0.00620729	p__Firmicutes	c__Clostridia	o__Clostridiales	f__Lachnospiraceae	g__Roseburia
OTU_414	OTU_414	1333	7.32579	10.1418	10.6161	12.219	6.751e-05	0.00628618	p__Firmicutes	c__Clostridia	o__Clostridiales	f__Lachnospiraceae	g__?
OTU_1542	OTU_1542	51	0.248869	1.05596	0.540179	1.37505	6.985e-05	0.00639916	p__Firmicutes	c__Clostridia	o__Clostridiales	f__Ruminococcaceae	g__Ruminococcaceae_UCG-014
OTU_1149	OTU_1149	11	0.0271493	0.231959	0.142857	0.451349	7.447e-05	0.00671412	p__Bacteroidetes	c__Bacteroidia	o__Bacteroidales	f__Bacteroidales_S24-7_group	g__?
OTU_2352	OTU_2352	19	0.0452489	0.248152	0.200893	0.527112	7.698e-05	0.00683197	p__Firmicutes	c__Clostridia	o__Clostridiales	f__Ruminococcaceae	g__Ruminiclostridium
OTU_2749	OTU_2749	268	1.87783	2.96778	1.06696	2.49483	8.617e-05	0.00741584	p__Bacteroidetes	c__Bacteroidia	o__Bacteroidales	f__Bacteroidales_S24-7_group	g__?
OTU_981	OTU_981	808	2.63348	15.4763	8.21429	30.1598	8.568e-05	0.00741584	p__Firmicutes	c__Clostridia	o__Clostridiales	f__Lachnospiraceae	g__?
OTU_242	OTU_242	1856	1.84163	13.9185	24.7991	90.9745	9.082e-05	0.00758614	p__Firmicutes	c__Clostridia	o__Clostridiales	f__Lachnospiraceae	g__?
OTU_993	OTU_993	19	0.040724	0.239635	0.254464	0.88964	8.974e-05	0.00758614	p__Firmicutes	c__Clostridia	o__Clostridiales	f__Lachnospiraceae	g__?
OTU_3815	OTU_3815	20	0.0316742	0.221342	0.276786	0.949012	9.679e-05	0.00796764	p__Firmicutes	c__Clostridia	o__Clostridiales	f__Lachnospiraceae	g__?
OTU_2441	OTU_2441	24	0.0226244	0.242026	0.3125	1.41124	9.864e-05	0.00800393	p__Firmicutes	c__Clostridia	o__Clostridiales	f__Lachnospiraceae	g__?
OTU_133	OTU_133	711	0.0271493	0.162887	10.0179	38.5408	0.0001079	0.00828205	p__Firmicutes	c__Clostridia	o__Clostridiales	f__Ruminococcaceae	g__Ruminiclostridium_5
OTU_4715	OTU_4715	72	0.321267	1.35544	0.709821	1.79703	0.00010619	0.00828205	p__Firmicutes	c__Clostridia	o__Clostridiales	f__Lachnospiraceae	g__Roseburia
OTU_1287	OTU_1287	86	0.321267	0.720448	0.790179	1.50803	0.00010714	0.00828205	p__Firmicutes	c__Clostridia	o__Clostridiales	f__Lachnospiraceae	g__Lachnospiraceae_UCG-001
OTU_5838	OTU_5838	9	0.0180995	0.133614	0.120536	0.365223	0.00010785	0.00828205	p__Firmicutes	c__Clostridia	o__Clostridiales	f__Lachnospiraceae	g__?
OTU_6406	OTU_6406	126	0.954751	1.30654	0.651786	1.28607	0.00011068	0.00837127	p__Bacteroidetes	c__Bacteroidia	o__Bacteroidales	f__Bacteroidales_S24-7_group	g__?
OTU_2027	OTU_2027	146	0.723982	1.21011	1.29018	1.80946	0.00011201	0.00837127	p__Firmicutes	c__Clostridia	o__Clostridiales	f__Lachnospiraceae	g__?
OTU_3460	OTU_3460	42	0.19457	0.901094	0.370536	1.09677	0.00011505	0.00848681	p__Bacteroidetes	c__Bacteroidia	o__Bacteroidales	f__Bacteroidales_S24-7_group	g__?
OTU_4459	OTU_4459	14	0.0316742	0.259179	0.174107	0.57687	0.0001169	0.00851272	p__Bacteroidetes	c__Bacteroidia	o__Bacteroidales	f__Bacteroidales_S24-7_group	g__?
OTU_3914	OTU_3914	16	0.158371	0.434098	0.0401786	0.238064	0.00011961	0.00859981	p__Bacteroidetes	c__Bacteroidia	o__Bacteroidales	f__Bacteroidales_S24-7_group	g__?
OTU_5715	OTU_5715	1843	12.9955	15.972	8.80804	14.4152	0.00013085	0.00906376	p__Bacteroidetes	c__Bacteroidia	o__Bacteroidales	f__Bacteroidales_S24-7_group	g__?
OTU_736	OTU_736	1538	10.0679	17.6393	7.36161	15.0562	0.00012947	0.00906376	p__Bacteroidetes	c__Bacteroidia	o__Bacteroidales	f__Bacteroidales_S24-7_group	g__?
OTU_1671	OTU_1671	13	0.00452489	0.0672673	0.205357	0.805123	0.00013006	0.00906376	p__Bacteroidetes	c__Bacteroidia	o__Bacteroidales	f__Bacteroidales_S24-7_group	g__?
OTU_2204	OTU_2204	6	0.00452489	0.0672673	0.0758929	0.26542	0.00013595	0.00930357	p__Firmicutes	c__Clostridia	o__Clostridiales	f__?	g__?
OTU_4950	OTU_4950	26	0.0678733	0.316098	0.28125	0.725207	0.00014024	0.0094829	p__Firmicutes	c__Clostridia	o__Clostridiales	f__Lachnospiraceae	g__?
OTU_714	OTU_714	706	3.55656	10.6929	6.43304	13.114	0.0001428	0.00951664	p__Firmicutes	c__Clostridia	o__Clostridiales	f__Ruminococcaceae	g__?
OTU_2405	OTU_2405	22	0.113122	0.899929	0.236607	0.980665	0.00014409	0.00951664	p__Firmicutes	c__Clostridia	o__Clostridiales	f__Lachnospiraceae	g__?
OTU_1189	OTU_1189	827	3.97738	16.0834	7.99554	22.2768	0.00015437	0.00996388	p__Firmicutes	c__Clostridia	o__Clostridiales	f__Lachnospiraceae	g__?
OTU_769	OTU_769	19	0.244344	0.881129	0.0401786	0.304218	0.00015281	0.00996388	p__Tenericutes	c__Mollicutes	o__Mollicutes_RF9	f__?	g__?
OTU_258	OTU_258	1863	14.9502	19.4885	8.00446	13.7115	0.00016128	0.010045	p__Bacteroidetes	c__Bacteroidia	o__Bacteroidales	f__Rikenellaceae	g__Alistipes
OTU_254	OTU_254	1754	7.56561	13.6915	15.1964	23.9844	0.00016138	0.010045	p__Firmicutes	c__Clostridia	o__Clostridiales	f__Lachnospiraceae	g__?
OTU_1278	OTU_1278	149	0.59276	2.22317	1.45982	2.85025	0.00016283	0.010045	p__Firmicutes	c__Clostridia	o__Clostridiales	f__Lachnospiraceae	g__?
OTU_4998	OTU_4998	12	0.0135747	0.11598	0.142857	0.4708	0.00016447	0.010045	p__Firmicutes	c__Clostridia	o__Clostridiales	f__Ruminococcaceae	g__?
OTU_5152	OTU_5152	4	0	0	0.0625	0.242604	0.00016264	0.010045	p__Firmicutes	c__Clostridia	o__Clostridiales	f__Lachnospiraceae	g__?
OTU_4267	OTU_4267	15	0.0361991	0.230714	0.165179	0.477702	0.00017244	0.0103101	p__Bacteroidetes	c__Bacteroidia	o__Bacteroidales	f__Rikenellaceae	g__Alistipes
OTU_2899	OTU_2899	357	1.38462	3.63962	3.51786	7.66856	0.00017196	0.0103101	p__Firmicutes	c__Clostridia	o__Clostridiales	f__Lachnospiraceae	g__Lachnospiraceae_NK4A136_group
OTU_2329	OTU_2329	7	0.0135747	0.15014	0.0982143	0.340399	0.00017688	0.0104654	p__Firmicutes	c__Clostridia	o__Clostridiales	f__Lachnospiraceae	g__?
OTU_1334	OTU_1334	229	1.45701	2.83071	0.941964	2.46795	0.00019358	0.0111064	p__Bacteroidetes	c__Bacteroidia	o__Bacteroidales	f__Bacteroidales_S24-7_group	g__?
OTU_172	OTU_172	2009	10.5068	33.2997	15.2321	32.7733	0.00019354	0.0111064	p__Firmicutes	c__Clostridia	o__Clostridiales	f__Lachnospiraceae	g__Blautia
OTU_2785	OTU_2785	19	0.0361991	0.187209	0.205357	0.644235	0.0001917	0.0111064	p__Firmicutes	c__Clostridia	o__Clostridiales	f__Lachnospiraceae	g__Roseburia
OTU_826	OTU_826	188	1.49321	3.37722	0.901786	2.78194	0.00020478	0.0116315	p__Bacteroidetes	c__Bacteroidia	o__Bacteroidales	f__Bacteroidales_S24-7_group	g__?
OTU_2835	OTU_2835	95	0.742081	1.71398	0.334821	1.18641	0.00020937	0.0116679	p__Bacteroidetes	c__Bacteroidia	o__Bacteroidales	f__Bacteroidales_S24-7_group	g__?
OTU_5444	OTU_5444	24	0.0588235	0.331904	0.267857	0.808943	0.00020953	0.0116679	p__Firmicutes	c__Clostridia	o__Clostridiales	f__Lachnospiraceae	g__?
OTU_1926	OTU_1926	37	0.149321	0.660827	0.424107	0.990334	0.00021438	0.0118221	p__Firmicutes	c__Clostridia	o__Clostridiales	f__Lachnospiraceae	g__?
OTU_1010	OTU_1010	123	0.656109	3.69143	1.47768	5.00219	0.00021815	0.0119143	p__Firmicutes	c__Clostridia	o__Clostridiales	f__Clostridiales_vadinBB60_group	g__?
OTU_796	OTU_796	133	0.493213	2.60702	1.21429	3.74747	0.00022265	0.0120443	p__Firmicutes	c__Clostridia	o__Clostridiales	f__Lachnospiraceae	g__Marvinbryantia
OTU_2349	OTU_2349	6	0.00452489	0.0672673	0.0892857	0.34286	0.00023322	0.0122656	p__Firmicutes	c__Clostridia	o__Clostridiales	f__Lachnospiraceae	g__?
OTU_3996	OTU_3996	6	0.00452489	0.0672673	0.0892857	0.34286	0.00023322	0.0122656	p__Firmicutes	c__Clostridia	o__Clostridiales	f__Ruminococcaceae	g__?
OTU_5532	OTU_5532	6	0.00452489	0.0672673	0.0892857	0.34286	0.00023322	0.0122656	p__Firmicutes	c__Clostridia	o__Clostridiales	f__Lachnospiraceae	g__?
OTU_933	OTU_933	103	0.488688	1.04712	0.808036	1.24696	0.00023866	0.0123235	p__Firmicutes	c__Clostridia	o__Clostridiales	f__Lachnospiraceae	g__?
OTU_5685	OTU_5685	17	0.0135747	0.201802	0.200893	0.786546	0.00023765	0.0123235	p__Firmicutes	c__Clostridia	o__Clostridiales	f__Lachnospiraceae	g__?
OTU_1288	OTU_1288	561	3.93665	4.84726	2.66518	3.99657	0.00025143	0.0124185	p__Bacteroidetes	c__Bacteroidia	o__Bacteroidales	f__Bacteroidales_S24-7_group	g__?
OTU_1146	OTU_1146	6	0.00904977	0.134535	0.0848214	0.323853	0.0002511	0.0124185	p__Bacteroidetes	c__Bacteroidia	o__Bacteroidales	f__Prevotellaceae	g__?
OTU_331	OTU_331	679	3.69683	5.68118	5.00893	5.76287	0.00024353	0.0124185	p__Firmicutes	c__Clostridia	o__Clostridiales	f__Clostridiales_vadinBB60_group	g__?
OTU_6392	OTU_6392	263	1.31222	2.79891	2.43304	4.13396	0.0002465	0.0124185	p__Firmicutes	c__Clostridia	o__Clostridiales	f__Lachnospiraceae	g__?
OTU_4993	OTU_4993	19	0.0226244	0.149041	0.232143	0.763308	0.00024757	0.0124185	p__Firmicutes	c__Clostridia	o__Clostridiales	f__Ruminococcaceae	g__?
OTU_2905	OTU_2905	42	0.438914	1.57887	0.15625	1.01895	0.00026048	0.0127545	p__Firmicutes	c__Clostridia	o__Clostridiales	f__Lachnospiraceae	g__?
OTU_319	OTU_319	88	0.542986	2.7723	0.455357	3.60216	0.00027571	0.0133849	p__Actinobacteria	c__Coriobacteriia	o__Coriobacteriales	f__Coriobacteriaceae	g__Gordonibacter
OTU_6141	OTU_6141	247	1.75113	3.1747	0.799107	1.5445	0.00028313	0.013579	p__Bacteroidetes	c__Bacteroidia	o__Bacteroidales	f__Bacteroidales_S24-7_group	g__?
OTU_1268	OTU_1268	10	0	0	0.0982143	0.443383	0.00028449	0.013579	p__Bacteroidetes	c__Bacteroidia	o__Bacteroidales	f__?	g__?
OTU_2459	OTU_2459	30	0.117647	0.891733	0.339286	1.3262	0.00029568	0.0139955	p__Firmicutes	c__Clostridia	o__Clostridiales	f__Lachnospiraceae	g__?
OTU_1791	OTU_1791	34	0.0950226	1.21917	0.316964	1.49513	0.00031428	0.014753	p__Firmicutes	c__Clostridia	o__Clostridiales	f__Lachnospiraceae	g__?
OTU_4293	OTU_4293	19	0.0452489	0.545842	0.196429	0.886767	0.0003198	0.014768	p__Bacteroidetes	c__Bacteroidia	o__Bacteroidales	f__Bacteroidales_S24-7_group	g__?
OTU_382	OTU_382	99	0.343891	2.35475	1.11607	3.73024	0.00031929	0.014768	p__Firmicutes	c__Clostridia	o__Clostridiales	f__Lachnospiraceae	g__Lachnospiraceae_NC2004_group
OTU_3496	OTU_3496	348	2.49321	4.57127	1.62946	3.33768	0.00032369	0.0148271	p__Bacteroidetes	c__Bacteroidia	o__Bacteroidales	f__Bacteroidales_S24-7_group	g__?
OTU_3892	OTU_3892	22	0.307692	1.16595	0.0714286	0.448501	0.00033237	0.0151029	p__Bacteroidetes	c__Bacteroidia	o__Bacteroidales	f__Bacteroidales_S24-7_group	g__?
OTU_1540	OTU_1540	39	0.230769	1.18941	0.433036	1.33089	0.00035147	0.0158052	p__Firmicutes	c__Clostridia	o__Clostridiales	f__Clostridiales_vadinBB60_group	g__?
OTU_3416	OTU_3416	12	0.131222	0.518716	0.0133929	0.200446	0.00035339	0.0158052	p__Firmicutes	c__Clostridia	o__Clostridiales	f__Clostridiales_vadinBB60_group	g__?
OTU_4568	OTU_4568	12	0.131222	0.432722	0.0223214	0.148058	0.00036707	0.0162887	p__Bacteroidetes	c__Bacteroidia	o__Bacteroidales	f__Bacteroidales_S24-7_group	g__?
OTU_799	OTU_799	83	0.0950226	0.741634	1.21429	3.50766	0.00037483	0.0165041	p__Bacteroidetes	c__Bacteroidia	o__Bacteroidales	f__?	g__?
OTU_1298	OTU_1298	40	0.343891	0.731947	0.142857	0.43102	0.00037783	0.0165083	p__Bacteroidetes	c__Bacteroidia	o__Bacteroidales	f__Bacteroidales_S24-7_group	g__?
OTU_71	OTU_71	21178	164.267	220.121	114.656	168.491	0.00038404	0.0165697	p__Bacteroidetes	c__Bacteroidia	o__Bacteroidales	f__Bacteroidales_S24-7_group	g__?
OTU_2612	OTU_2612	78	0.61086	1.1957	0.357143	0.95511	0.00038507	0.0165697	p__Bacteroidetes	c__Bacteroidia	o__Bacteroidales	f__Bacteroidales_S24-7_group	g__?
OTU_2975	OTU_2975	11	0.153846	0.70314	0	0	0.00041576	0.0169893	p__Bacteroidetes	c__Bacteroidia	o__Bacteroidales	f__Bacteroidales_S24-7_group	g__?
OTU_3927	OTU_3927	8	0.00452489	0.0672673	0.138393	0.609012	0.00039915	0.0169893	p__Bacteroidetes	c__Bacteroidia	o__Bacteroidales	f__Bacteroidales_S24-7_group	g__?
OTU_1413	OTU_1413	6	0.0678733	0.301375	0	0	0.00041557	0.0169893	p__Bacteroidetes	c__Bacteroidia	o__Bacteroidales	f__?	g__?
OTU_2398	OTU_2398	51	0.20362	0.873439	0.486607	1.36247	0.00040318	0.0169893	p__Firmicutes	c__Clostridia	o__Clostridiales	f__Lachnospiraceae	g__?
OTU_5720	OTU_5720	42	0.171946	0.872473	0.459821	1.31504	0.00041316	0.0169893	p__Firmicutes	c__Clostridia	o__Clostridiales	f__Lachnospiraceae	g__?
OTU_2410	OTU_2410	17	0.0678733	0.330165	0.1875	0.501679	0.00041445	0.0169893	p__Firmicutes	c__Clostridia	o__Clostridiales	f__Ruminococcaceae	g__Oscillibacter
OTU_4621	OTU_4621	7	0.00452489	0.0672673	0.09375	0.407504	0.00040741	0.0169893	p__Firmicutes	c__Clostridia	o__Clostridiales	f__Lachnospiraceae	g__?
OTU_3073	OTU_3073	22	0.0904977	0.437919	0.223214	0.609489	0.00042227	0.0171321	p__Firmicutes	c__Clostridia	o__Clostridiales	f__Lachnospiraceae	g__?
OTU_616	OTU_616	1644	7.76923	15.5407	14.7098	27.3929	0.00044685	0.0180008	p__Firmicutes	c__Clostridia	o__Clostridiales	f__Lachnospiraceae	g__?
OTU_4172	OTU_4172	14	0.0316742	0.199753	0.138393	0.416637	0.00046186	0.0184744	p__Firmicutes	c__Clostridia	o__Clostridiales	f__?	g__?
OTU_786	OTU_786	2478	15.5882	17.59	11.9241	15.105	0.00047257	0.0186403	p__Bacteroidetes	c__Bacteroidia	o__Bacteroidales	f__Bacteroidales_S24-7_group	g__?
OTU_3619	OTU_3619	49	0.457014	3.0636	0.330357	3.02423	0.00047021	0.0186403	p__Bacteroidetes	c__Bacteroidia	o__Bacteroidales	f__Bacteroidaceae	g__Bacteroides
OTU_6216	OTU_6216	17	0.162896	0.496056	0.0401786	0.256209	0.00048233	0.018894	p__Firmicutes	c__Clostridia	o__Clostridiales	f__Lachnospiraceae	g__Lachnospiraceae_UCG-001
OTU_1454	OTU_1454	72	0.484163	0.984412	0.227679	0.731693	0.00049247	0.0189224	p__Bacteroidetes	c__Bacteroidia	o__Bacteroidales	f__Bacteroidales_S24-7_group	g__?
OTU_5647	OTU_5647	21	0.176471	0.447811	0.0669643	0.314062	0.00049036	0.0189224	p__Bacteroidetes	c__Bacteroidia	o__Bacteroidales	f__Bacteroidales_S24-7_group	g__?
OTU_4302	OTU_4302	6	0	0	0.0669643	0.299443	0.00049638	0.0189224	p__Firmicutes	c__Clostridia	o__Clostridiales	f__Lachnospiraceae	g__?
OTU_5446	OTU_5446	3	0	0	0.0535714	0.225674	0.00049593	0.0189224	p__Firmicutes	c__Clostridia	o__Clostridiales	f__Lachnospiraceae	g__?
OTU_2972	OTU_2972	49	0.642534	2.44276	0.0491071	0.236376	0.00050002	0.0189341	p__Bacteroidetes	c__Bacteroidia	o__Bacteroidales	f__Bacteroidales_S24-7_group	g__?
OTU_1039	OTU_1039	255	1.28959	1.71287	2.28571	2.98855	0.00050368	0.0189464	p__Firmicutes	c__Clostridia	o__Clostridiales	f__Ruminococcaceae	g__Oscillibacter
OTU_4855	OTU_4855	10	0.0180995	0.164145	0.147321	0.599471	0.00053318	0.0198897	p__Firmicutes	c__Clostridia	o__Clostridiales	f__Lachnospiraceae	g__?
OTU_312	OTU_312	68	0.208145	2.08939	0.991071	5.432	0.00053576	0.0198897	p__Tenericutes	c__Mollicutes	o__Mollicutes_RF9	f__?	g__?
OTU_10	OTU_10	140630	972.552	678.753	746.121	606.835	0.00054621	0.0201459	p__Bacteroidetes	c__Bacteroidia	o__Bacteroidales	f__Bacteroidales_S24-7_group	g__?
OTU_6288	OTU_6288	9	0.0226244	0.242026	0.102679	0.405337	0.00055212	0.0202325	p__Bacteroidetes	c__Bacteroidia	o__Bacteroidales	f__?	g__?
OTU_4820	OTU_4820	13	0.0361991	0.187209	0.138393	0.382989	0.0005648	0.0205645	p__Firmicutes	c__Clostridia	o__Clostridiales	f__Lachnospiraceae	g__?
OTU_2088	OTU_2088	14	0.0271493	0.211457	0.120536	0.400367	0.00057657	0.0208593	p__Bacteroidetes	c__Bacteroidia	o__Bacteroidales	f__Bacteroidales_S24-7_group	g__?
OTU_6444	OTU_6444	459	2.00452	3.01436	3.47768	4.3439	0.00059401	0.0213543	p__Bacteroidetes	c__Bacteroidia	o__Bacteroidales	f__Bacteroidales_S24-7_group	g__?
OTU_655	OTU_655	844	4.67873	5.21021	6.02679	5.82396	0.00060167	0.021393	p__Bacteroidetes	c__Bacteroidia	o__Bacteroidales	f__Rikenellaceae	g__Alistipes
OTU_456	OTU_456	353	1.72851	3.10404	3.29018	5.14025	0.00060262	0.021393	p__Firmicutes	c__Clostridia	o__Clostridiales	f__Clostridiales_vadinBB60_group	g__?
OTU_117	OTU_117	14996	110.57	95.8886	82.7188	69.5473	0.00060816	0.0214556	p__Bacteroidetes	c__Bacteroidia	o__Bacteroidales	f__Bacteroidales_S24-7_group	g__?
OTU_2651	OTU_2651	21	0.081448	0.320042	0.223214	0.555604	0.00062031	0.0217491	p__Bacteroidetes	c__Bacteroidia	o__Bacteroidales	f__Bacteroidales_S24-7_group	g__?
OTU_1185	OTU_1185	171	0.701357	3.33595	1.47768	4.0223	0.00062507	0.0217816	p__Firmicutes	c__Clostridia	o__Clostridiales	f__Lachnospiraceae	g__?
OTU_643	OTU_643	264	1.40271	5.04667	2.17411	6.01277	0.00063987	0.0218943	p__Bacteroidetes	c__Bacteroidia	o__Bacteroidales	f__Bacteroidales_S24-7_group	g__?
OTU_6361	OTU_6361	141	1.01357	2.67051	0.754464	2.63428	0.00063763	0.0218943	p__Firmicutes	c__Clostridia	o__Clostridiales	f__Lachnospiraceae	g__?
OTU_4107	OTU_4107	29	0.104072	0.418907	0.294643	0.722953	0.00063241	0.0218943	p__Firmicutes	c__Clostridia	o__Clostridiales	f__Ruminococcaceae	g__Ruminococcaceae_UCG-014
OTU_4278	OTU_4278	149	0.615385	1.10022	1.07143	1.51947	0.00064647	0.0219877	p__Bacteroidetes	c__Bacteroidia	o__Bacteroidales	f__Bacteroidales_S24-7_group	g__?
OTU_315	OTU_315	1401	10.914	12.2866	8.15179	10.1281	0.00066243	0.0221533	p__Firmicutes	c__Clostridia	o__Clostridiales	f__Lachnospiraceae	g__?
OTU_415	OTU_415	95	0.538462	2.44849	1.05804	2.83337	0.00065907	0.0221533	p__Firmicutes	c__Clostridia	o__Clostridiales	f__Ruminococcaceae	g__Anaerotruncus
OTU_1779	OTU_1779	56	0.167421	0.683592	0.397321	0.964942	0.00066304	0.0221533	p__Firmicutes	c__Bacilli	o__Lactobacillales	f__Lactobacillaceae	g__?
OTU_5194	OTU_5194	22	0.0452489	0.265839	0.25	0.94228	0.00069245	0.0230007	p__Firmicutes	c__Clostridia	o__Clostridiales	f__Lachnospiraceae	g__?
OTU_4339	OTU_4339	62	0.248869	0.760718	0.566964	1.28286	0.00069693	0.0230149	p__Firmicutes	c__Clostridia	o__Clostridiales	f__Lachnospiraceae	g__Marvinbryantia
OTU_1584	OTU_1584	6	0.00452489	0.0672673	0.0982143	0.443383	0.00070537	0.0230259	p__Bacteroidetes	c__Bacteroidia	o__Bacteroidales	f__Bacteroidales_S24-7_group	g__?
OTU_175	OTU_175	4517	23.4932	24.1099	32.6786	34.8468	0.00070218	0.0230259	p__Firmicutes	c__Clostridia	o__Clostridiales	f__Ruminococcaceae	g__Butyricicoccus
OTU_6277	OTU_6277	26	0.257919	0.832026	0.0267857	0.161818	0.00071514	0.0232114	p__Bacteroidetes	c__Bacteroidia	o__Bacteroidales	f__Bacteroidales_S24-7_group	g__?
OTU_429	OTU_429	95	0.153846	2.28709	1.38393	6.06208	0.00073377	0.023361	p__Bacteroidetes	c__Bacteroidia	o__Bacteroidales	f__Bacteroidales_S24-7_group	g__?
OTU_413	OTU_413	66	0.104072	1.54715	1.07143	5.89476	0.0007275	0.023361	p__Firmicutes	c__Clostridia	o__Clostridiales	f__Lachnospiraceae	g__Lachnospiraceae_NK4A136_group
OTU_609	OTU_609	7	0.0769231	0.39134	0	0	0.0007362	0.023361	p__Firmicutes	c__Clostridia	o__Clostridiales	f__Lachnospiraceae	g__[Eubacterium]_fissicatena_group
OTU_1997	OTU_1997	4	0.0497738	0.217971	0	0	0.00073564	0.023361	p__Firmicutes	c__Clostridia	o__Clostridiales	f__Lachnospiraceae	g__?
OTU_2806	OTU_2806	50	0.230769	1.17014	0.330357	1.13555	0.00076762	0.0240888	p__Bacteroidetes	c__Bacteroidia	o__Bacteroidales	f__Bacteroidales_S24-7_group	g__?
OTU_597	OTU_597	1095	5.70588	14.0751	6.87946	12.4788	0.00076405	0.0240888	p__Firmicutes	c__Erysipelotrichia	o__Erysipelotrichales	f__Erysipelotrichaceae	g__?
OTU_4053	OTU_4053	3	0	0	0.0491071	0.216576	0.00086626	0.0244293	p__Firmicutes	c__Clostridia	o__Clostridiales	f__Lachnospiraceae	g__?
OTU_5051	OTU_5051	5	0	0	0.0491071	0.216576	0.00086626	0.0244293	p__Firmicutes	c__Clostridia	o__Clostridiales	f__Lachnospiraceae	g__?
OTU_505	OTU_505	350	2.89593	14.0089	1.83482	13.6047	0.00082789	0.0244293	p__Bacteroidetes	c__Bacteroidia	o__Bacteroidales	f__Bacteroidaceae	g__Bacteroides
OTU_1692	OTU_1692	96	0.823529	2.24633	0.330357	1.23759	0.00079837	0.0244293	p__Bacteroidetes	c__Bacteroidia	o__Bacteroidales	f__Bacteroidaceae	g__Bacteroides
OTU_6060	OTU_6060	166	1.14932	2.2483	0.678571	1.74476	0.00084158	0.0244293	p__Bacteroidetes	c__Bacteroidia	o__Bacteroidales	f__Bacteroidales_S24-7_group	g__?
OTU_5015	OTU_5015	23	0.081448	0.372546	0.267857	0.792138	0.00085285	0.0244293	p__Bacteroidetes	c__Bacteroidia	o__Bacteroidales	f__Bacteroidales_S24-7_group	g__?
OTU_1774	OTU_1774	9	0.0180995	0.133614	0.125	0.466357	0.00085732	0.0244293	p__Bacteroidetes	c__Bacteroidia	o__Bacteroidales	f__?	g__?
OTU_991	OTU_991	4	0	0	0.0625	0.292852	0.0008669	0.0244293	p__Bacteroidetes	c__Bacteroidia	o__Bacteroidales	f__?	g__?
OTU_1643	OTU_1643	3	0	0	0.0491071	0.216576	0.00086626	0.0244293	p__Bacteroidetes	c__Bacteroidia	o__Bacteroidales	f__Bacteroidales_S24-7_group	g__?
OTU_586	OTU_586	1285	6.21267	26.7033	12.5625	36.2303	0.00087739	0.0244293	p__Firmicutes	c__Clostridia	o__Clostridiales	f__Lachnospiraceae	g__Lachnospiraceae_NK4A136_group
OTU_307	OTU_307	446	0.588235	2.03104	5.75	16.7664	0.00080175	0.0244293	p__Firmicutes	c__Clostridia	o__Clostridiales	f__Lachnospiraceae	g__Lachnospiraceae_NK4A136_group
OTU_1502	OTU_1502	63	0.909502	3.91744	0.09375	0.730597	0.00081306	0.0244293	p__Firmicutes	c__Clostridia	o__Clostridiales	f__Lachnospiraceae	g__?
OTU_5198	OTU_5198	126	0.524887	1.99672	1.16518	2.90267	0.00081234	0.0244293	p__Firmicutes	c__Clostridia	o__Clostridiales	f__Lachnospiraceae	g__?
OTU_937	OTU_937	232	0.714932	1.61954	1.63393	2.90197	0.00082394	0.0244293	p__Firmicutes	c__Clostridia	o__Clostridiales	f__Lachnospiraceae	g__Lachnospiraceae_NK4A136_group
OTU_3125	OTU_3125	44	0.104072	0.407912	0.446429	1.3315	0.00084031	0.0244293	p__Firmicutes	c__Clostridia	o__Clostridiales	f__Lachnospiraceae	g__Blautia
OTU_4714	OTU_4714	32	0.0859729	0.443983	0.272321	0.83206	0.00085059	0.0244293	p__Firmicutes	c__Clostridia	o__Clostridiales	f__?	g__?
OTU_4853	OTU_4853	21	0.0316742	0.175529	0.25	0.88839	0.00086372	0.0244293	p__Firmicutes	c__Clostridia	o__Clostridiales	f__Lachnospiraceae	g__?
OTU_1799	OTU_1799	8	0.0135747	0.11598	0.116071	0.459001	0.00087321	0.0244293	p__Firmicutes	c__Clostridia	o__Clostridiales	f__?	g__?
OTU_2957	OTU_2957	5	0	0	0.0848214	0.386942	0.0008669	0.0244293	p__Firmicutes	c__Clostridia	o__Clostridiales	f__Lachnospiraceae	g__?
OTU_3869	OTU_3869	8	0.00904977	0.0949138	0.0848214	0.323853	0.00083539	0.0244293	p__Firmicutes	c__Clostridia	o__Clostridiales	f__Lachnospiraceae	g__?
OTU_6289	OTU_6289	8	0.0135747	0.15014	0.0982143	0.377859	0.00086936	0.0244293	p__Firmicutes	c__Clostridia	o__Clostridiales	f__Lachnospiraceae	g__?
OTU_748	OTU_748	4	0	0	0.0669643	0.314062	0.00086701	0.0244293	p__Firmicutes	c__Clostridia	o__Clostridiales	f__Ruminococcaceae	g__Hydrogenoanaerobacterium
OTU_392	OTU_392	159	0.624434	1.86087	1.44643	3.25132	0.0008486	0.0244293	p__Firmicutes	c__Erysipelotrichia	o__Erysipelotrichales	f__Erysipelotrichaceae	g__?
OTU_6362	OTU_6362	7	0.0135747	0.11598	0.09375	0.335034	0.00088231	0.0244464	p__Firmicutes	c__Clostridia	o__Clostridiales	f__Lachnospiraceae	g__?
OTU_515	OTU_515	107	0.61086	1.33915	0.75	1.10441	0.00089354	0.0246374	p__Firmicutes	c__Clostridia	o__Clostridiales	f__Ruminococcaceae	g__Ruminococcaceae_UCG-005
OTU_4862	OTU_4862	9	0.0180995	0.164145	0.111607	0.402959	0.00090298	0.0247452	p__Bacteroidetes	c__Bacteroidia	o__Bacteroidales	f__?	g__?
OTU_3985	OTU_3985	39	0.0452489	0.40197	0.5625	2.62544	0.00091052	0.0247452	p__Firmicutes	c__Clostridia	o__Clostridiales	f__Lachnospiraceae	g__?
OTU_2937	OTU_2937	24	0.104072	0.541909	0.241071	0.730447	0.00090668	0.0247452	p__Firmicutes	c__Clostridia	o__Clostridiales	f__Lachnospiraceae	g__?
OTU_3765	OTU_3765	18	0.0452489	0.444908	0.236607	0.9622	0.00095021	0.0257009	p__Firmicutes	c__Clostridia	o__Clostridiales	f__Lachnospiraceae	g__?
OTU_657	OTU_657	302	1.46154	4.1914	2.90179	7.67555	0.00096913	0.0259654	p__Firmicutes	c__Clostridia	o__Clostridiales	f__Lachnospiraceae	g__?
OTU_4637	OTU_4637	12	0.0361991	0.187209	0.120536	0.326316	0.00096727	0.0259654	p__Firmicutes	c__Clostridia	o__Clostridiales	f__Lachnospiraceae	g__?
OTU_3293	OTU_3293	31	0.285068	0.723127	0.102679	0.42689	0.00098518	0.0262715	p__Bacteroidetes	c__Bacteroidia	o__Bacteroidales	f__Bacteroidales_S24-7_group	g__?
OTU_2802	OTU_2802	31	0.393665	1.50869	0.0357143	0.352533	0.00101585	0.0269627	p__Bacteroidetes	c__Bacteroidia	o__Bacteroidales	f__Bacteroidales_S24-7_group	g__?
OTU_3859	OTU_3859	34	0.0769231	0.645587	0.366071	1.52407	0.00102832	0.0271668	p__Firmicutes	c__Clostridia	o__Clostridiales	f__Ruminococcaceae	g__Ruminiclostridium
OTU_4312	OTU_4312	48	0.352941	0.708618	0.267857	0.94211	0.00104112	0.0272765	p__Bacteroidetes	c__Bacteroidia	o__Bacteroidales	f__Bacteroidales_S24-7_group	g__?
OTU_3710	OTU_3710	25	0.040724	0.257907	0.28125	0.954764	0.00104688	0.0272765	p__Firmicutes	c__Clostridia	o__Clostridiales	f__Lachnospiraceae	g__?
OTU_3827	OTU_3827	15	0.0633484	0.29475	0.160714	0.413962	0.00104272	0.0272765	p__Firmicutes	c__Clostridia	o__Clostridiales	f__Lachnospiraceae	g__?
OTU_3921	OTU_3921	57	0.158371	0.569916	0.375	0.874399	0.00106102	0.0275187	p__Firmicutes	c__Clostridia	o__Clostridiales	f__Lachnospiraceae	g__Lachnospiraceae_NK4A136_group
OTU_250	OTU_250	1799	9.06787	13.2552	13.375	19.4805	0.00106654	0.0275361	p__Firmicutes	c__Clostridia	o__Clostridiales	f__Ruminococcaceae	g__Anaerotruncus
OTU_1600	OTU_1600	116	0.466063	1.35679	1	2.31973	0.00109939	0.0281366	p__Bacteroidetes	c__Bacteroidia	o__Bacteroidales	f__Bacteroidales_S24-7_group	g__?
OTU_1474	OTU_1474	69	0.488688	1.29899	0.276786	1.23266	0.00110466	0.0281366	p__Bacteroidetes	c__Bacteroidia	o__Bacteroidales	f__Bacteroidales_S24-7_group	g__?
OTU_5127	OTU_5127	44	0.18552	0.48333	0.424107	0.895204	0.00110046	0.0281366	p__Firmicutes	c__Clostridia	o__Clostridiales	f__Lachnospiraceae	g__?
OTU_5531	OTU_5531	74	0.334842	1.08549	0.776786	1.82021	0.00111265	0.0282136	p__Firmicutes	c__Clostridia	o__Clostridiales	f__Lachnospiraceae	g__?
OTU_74	OTU_74	15878	74.0407	259.397	145.951	372.96	0.00112645	0.0284366	p__Firmicutes	c__Clostridia	o__Clostridiales	f__Lachnospiraceae	g__Lachnospiraceae_NK4A136_group
OTU_577	OTU_577	65	0.0769231	0.773693	0.982143	3.70064	0.00114654	0.0288157	p__Firmicutes	c__Clostridia	o__Clostridiales	f__Lachnospiraceae	g__?
OTU_1578	OTU_1578	19	0.0361991	0.187209	0.245536	0.785221	0.00116334	0.0291091	p__Firmicutes	c__Clostridia	o__Clostridiales	f__Lachnospiraceae	g__?
OTU_93	OTU_93	1725	9.46606	46.7107	16.8973	61.3862	0.00117909	0.0293738	p__Firmicutes	c__Clostridia	o__Clostridiales	f__Ruminococcaceae	g__?
OTU_33	OTU_33	55058	286.638	522.515	490.321	800.01	0.00118696	0.0294408	p__Firmicutes	c__Clostridia	o__Clostridiales	f__Lachnospiraceae	g__Lachnospiraceae_NK4A136_group
OTU_4436	OTU_4436	162	0.760181	1.45272	1.10714	1.52326	0.00122886	0.0299568	p__Bacteroidetes	c__Bacteroidia	o__Bacteroidales	f__Bacteroidales_S24-7_group	g__?
OTU_6268	OTU_6268	7	0.0904977	0.357962	0.0133929	0.149135	0.00122704	0.0299568	p__Bacteroidetes	c__Bacteroidia	o__Bacteroidales	f__Bacteroidales_S24-7_group	g__?
OTU_5098	OTU_5098	7	0.00452489	0.0672673	0.0982143	0.443383	0.00121527	0.0299568	p__Firmicutes	c__Clostridia	o__Clostridiales	f__Lachnospiraceae	g__?
OTU_177	OTU_177	4786	28.095	32.3704	37.4955	39.0782	0.00122754	0.0299568	p__Proteobacteria	c__Deltaproteobacteria	o__Desulfovibrionales	f__Desulfovibrionaceae	g__Bilophila
OTU_4543	OTU_4543	2109	13.7692	17.3814	9.69643	14.2912	0.00127385	0.0309208	p__Bacteroidetes	c__Bacteroidia	o__Bacteroidales	f__Bacteroidales_S24-7_group	g__?
OTU_1814	OTU_1814	255	1.0181	4.94236	2.92857	8.55551	0.00127933	0.0309217	p__Firmicutes	c__Clostridia	o__Clostridiales	f__Lachnospiraceae	g__Lachnospiraceae_NK4A136_group
OTU_1543	OTU_1543	17	0.0859729	0.685454	0.205357	0.799533	0.00132036	0.0317782	p__Firmicutes	c__Clostridia	o__Clostridiales	f__Ruminococcaceae	g__Ruminococcaceae_UCG-014
OTU_454	OTU_454	41	0.208145	1.64928	0.285714	0.955781	0.00135027	0.0323609	p__Firmicutes	c__Clostridia	o__Clostridiales	f__Lachnospiraceae	g__?
OTU_1706	OTU_1706	219	1.72851	4.3242	0.830357	2.53191	0.00137793	0.0327475	p__Bacteroidetes	c__Bacteroidia	o__Bacteroidales	f__Bacteroidales_S24-7_group	g__?
OTU_644	OTU_644	44	0.135747	0.555663	0.598214	2.24891	0.00137221	0.0327475	p__Firmicutes	c__Clostridia	o__Clostridiales	f__Ruminococcaceae	g__Ruminococcaceae_UCG-014
OTU_2724	OTU_2724	16	0.0180995	0.133614	0.151786	0.652141	0.00139184	0.0329355	p__Bacteroidetes	c__Bacteroidia	o__Bacteroidales	f__Bacteroidales_S24-7_group	g__?
OTU_2627	OTU_2627	123	0.714932	2.36359	1.09375	2.47592	0.00139744	0.0329355	p__Firmicutes	c__Clostridia	o__Clostridiales	f__Lachnospiraceae	g__Lachnospiraceae_NK4A136_group
OTU_4004	OTU_4004	9	0.0180995	0.133614	0.111607	0.424633	0.00144663	0.033954	p__Firmicutes	c__Clostridia	o__Clostridiales	f__Lachnospiraceae	g__?
OTU_4043	OTU_4043	22	0.0542986	0.412026	0.25	1.12054	0.00145683	0.0340527	p__Firmicutes	c__Clostridia	o__Clostridiales	f__Lachnospiraceae	g__Lachnospiraceae_NK4A136_group
OTU_961	OTU_961	93	0.411765	1.52782	0.901786	2.31958	0.00146817	0.034156	p__Bacteroidetes	c__Bacteroidia	o__Bacteroidales	f__Bacteroidales_S24-7_group	g__?
OTU_1165	OTU_1165	282	0.475113	4.21529	4.19196	15.3124	0.00149687	0.034156	p__Firmicutes	c__Clostridia	o__Clostridiales	f__Lachnospiraceae	g__?
OTU_1354	OTU_1354	22	0.0995475	0.446247	0.227679	0.626	0.00150842	0.034156	p__Firmicutes	c__Clostridia	o__Clostridiales	f__Ruminococcaceae	g__?
OTU_5699	OTU_5699	6	0	0	0.0848214	0.489295	0.00151524	0.034156	p__Firmicutes	c__Clostridia	o__Clostridiales	f__Lachnospiraceae	g__?
OTU_1864	OTU_1864	4	0	0	0.0625	0.307784	0.00151537	0.034156	p__Firmicutes	c__Clostridia	o__Clostridiales	f__?	g__?
OTU_2168	OTU_2168	5	0	0	0.0758929	0.365004	0.00151524	0.034156	p__Firmicutes	c__Clostridia	o__Clostridiales	f__Lachnospiraceae	g__?
OTU_3818	OTU_3818	5	0	0	0.0758929	0.365004	0.00151524	0.034156	p__Firmicutes	c__Clostridia	o__Clostridiales	f__Lachnospiraceae	g__?
OTU_5230	OTU_5230	5	0	0	0.0625	0.307784	0.00151537	0.034156	p__Firmicutes	c__Clostridia	o__Clostridiales	f__Lachnospiraceae	g__?
OTU_2313	OTU_2313	3	0	0	0.0446429	0.206981	0.00151434	0.034156	p__Firmicutes	c__Clostridia	o__Clostridiales	f__Lachnospiraceae	g__?
OTU_5628	OTU_5628	13	0.0316742	0.175529	0.178571	0.631239	0.00153733	0.034514	p__Bacteroidetes	c__Bacteroidia	o__Bacteroidales	f__Bacteroidales_S24-7_group	g__?
OTU_6394	OTU_6394	503	3.08597	5.79787	2.60268	6.15846	0.00155155	0.0346961	p__Bacteroidetes	c__Bacteroidia	o__Bacteroidales	f__Bacteroidales_S24-7_group	g__?
OTU_302	OTU_302	107	0.769231	3.78468	0.633929	4.99775	0.00157853	0.035161	p__Firmicutes	c__Clostridia	o__Clostridiales	f__Clostridiales_vadinBB60_group	g__?
OTU_5070	OTU_5070	8	0.0226244	0.242026	0.0982143	0.411926	0.00158817	0.0352375	p__Firmicutes	c__Clostridia	o__Clostridiales	f__Lachnospiraceae	g__?
OTU_2814	OTU_2814	16	0.117647	0.375022	0.03125	0.198438	0.00159483	0.0352476	p__Bacteroidetes	c__Bacteroidia	o__Bacteroidales	f__Bacteroidales_S24-7_group	g__?
OTU_5260	OTU_5260	18	0.144796	0.433624	0.0357143	0.185993	0.00160237	0.035277	p__Bacteroidetes	c__Bacteroidia	o__Bacteroidales	f__Bacteroidales_S24-7_group	g__?
OTU_190	OTU_190	1435	5.57919	12.7225	12.7321	27.5375	0.00162377	0.0355315	p__Firmicutes	c__Clostridia	o__Clostridiales	f__Ruminococcaceae	g__Ruminiclostridium
OTU_1058	OTU_1058	1126	4.61538	7.10643	10.8527	18.4763	0.00162644	0.0355315	p__Firmicutes	c__Clostridia	o__Clostridiales	f__Ruminococcaceae	g__Oscillibacter
OTU_606	OTU_606	443	2.70136	5.02552	1.67411	3.82299	0.0016703	0.0362111	p__Firmicutes	c__Clostridia	o__Clostridiales	f__Lachnospiraceae	g__Roseburia
OTU_689	OTU_689	58	0.371041	1.33071	0.580357	1.16094	0.00166569	0.0362111	p__Firmicutes	c__Clostridia	o__Clostridiales	f__Lachnospiraceae	g__Roseburia
OTU_4617	OTU_4617	73	0.239819	1.27616	0.714286	2.45289	0.00170915	0.0369124	p__Firmicutes	c__Clostridia	o__Clostridiales	f__Lachnospiraceae	g__?
OTU_1253	OTU_1253	57	0.457014	1.02877	0.232143	0.739436	0.00172489	0.0369712	p__Bacteroidetes	c__Bacteroidia	o__Bacteroidales	f__Bacteroidales_S24-7_group	g__?
OTU_2887	OTU_2887	187	1.15837	2.27382	1.23214	1.50027	0.00172127	0.0369712	p__Firmicutes	c__Clostridia	o__Clostridiales	f__Ruminococcaceae	g__?
OTU_2124	OTU_2124	102	0.710407	0.998786	0.410714	0.683614	0.00174926	0.0372349	p__Bacteroidetes	c__Bacteroidia	o__Bacteroidales	f__Bacteroidales_S24-7_group	g__?
OTU_111	OTU_111	3972	31.0995	119.248	31.7098	94.5458	0.00176997	0.0372349	p__Firmicutes	c__Clostridia	o__Clostridiales	f__Lachnospiraceae	g__Roseburia
OTU_1087	OTU_1087	19	0.104072	0.810741	0.142857	0.489479	0.00176083	0.0372349	p__Firmicutes	c__Clostridia	o__Clostridiales	f__Lachnospiraceae	g__?
OTU_1082	OTU_1082	18	0.0859729	0.423011	0.178571	0.477555	0.0017552	0.0372349	p__Firmicutes	c__Clostridia	o__Clostridiales	f__Ruminococcaceae	g__Ruminococcaceae_UCG-014
OTU_2283	OTU_2283	17	0.0769231	0.512092	0.138393	0.405731	0.00176799	0.0372349	p__Firmicutes	c__Bacilli	o__Lactobacillales	f__Lactobacillaceae	g__Lactobacillus
OTU_1337	OTU_1337	828	4.94118	9.31183	3.03571	7.95946	0.00181256	0.0378505	p__Bacteroidetes	c__Bacteroidia	o__Bacteroidales	f__Bacteroidales_S24-7_group	g__?
OTU_6110	OTU_6110	59	0.294118	1.03547	0.450893	1.07866	0.00180763	0.0378505	p__Firmicutes	c__Clostridia	o__Clostridiales	f__Lachnospiraceae	g__Lachnospiraceae_NK4A136_group
OTU_801	OTU_801	350	1.9095	3.34541	1.59375	4.4268	0.00182901	0.037891	p__Bacteroidetes	c__Bacteroidia	o__Bacteroidales	f__Bacteroidales_S24-7_group	g__?
OTU_1349	OTU_1349	41	0.470588	2.08355	0.0133929	0.115207	0.00182663	0.037891	p__Bacteroidetes	c__Bacteroidia	o__Bacteroidales	f__Bacteroidales_S24-7_group	g__?
OTU_3735	OTU_3735	20	0.0542986	0.246322	0.191964	0.555226	0.00183451	0.037891	p__Firmicutes	c__Clostridia	o__Clostridiales	f__Lachnospiraceae	g__?
OTU_6434	OTU_6434	88	0.217195	1.31006	1.21875	3.76095	0.00185198	0.0381132	p__Bacteroidetes	c__Bacteroidia	o__Bacteroidales	f__?	g__?
OTU_2501	OTU_2501	151	0.615385	3.51769	1.86161	6.20889	0.00187296	0.0384058	p__Firmicutes	c__Clostridia	o__Clostridiales	f__Lachnospiraceae	g__?
OTU_4205	OTU_4205	18	0.0904977	0.68818	0.191964	0.771538	0.00191721	0.0391718	p__Firmicutes	c__Clostridia	o__Clostridiales	f__Lachnospiraceae	g__?
OTU_5060	OTU_5060	10	0.0995475	0.380251	0.0133929	0.115207	0.00198752	0.040213	p__Bacteroidetes	c__Bacteroidia	o__Bacteroidales	f__Bacteroidales_S24-7_group	g__?
OTU_306	OTU_306	1120	6.8009	6.88055	8.44196	7.23632	0.0019884	0.040213	p__Firmicutes	c__Clostridia	o__Clostridiales	f__Ruminococcaceae	g__Ruminiclostridium
OTU_1932	OTU_1932	20	0.0769231	0.354787	0.232143	0.642056	0.00198941	0.040213	p__Firmicutes	c__Clostridia	o__Clostridiales	f__Lachnospiraceae	g__?
OTU_163	OTU_163	3598	31.4208	54.2813	13.4643	35.7678	0.00200904	0.0403595	p__Bacteroidetes	c__Bacteroidia	o__Bacteroidales	f__Bacteroidales_S24-7_group	g__?
OTU_368	OTU_368	365	1.28959	9.08732	3.54018	11.6745	0.00201087	0.0403595	p__Firmicutes	c__Clostridia	o__Clostridiales	f__Lachnospiraceae	g__?
OTU_58	OTU_58	6135	34.9502	105.339	43.1964	131.244	0.00207268	0.0414536	p__Firmicutes	c__Clostridia	o__Clostridiales	f__Lachnospiraceae	g__?
OTU_578	OTU_578	399	1.88688	2.5956	3.38393	4.98382	0.00210018	0.0415829	p__Firmicutes	c__Clostridia	o__Clostridiales	f__?	g__?
OTU_4418	OTU_4418	515	3.1267	3.72489	3.6875	3.31874	0.00210017	0.0415829	p__Firmicutes	c__Clostridia	o__Clostridiales	f__Ruminococcaceae	g__?
OTU_5706	OTU_5706	8	0.00452489	0.0672673	0.0982143	0.453384	0.00210111	0.0415829	p__Firmicutes	c__Clostridia	o__Clostridiales	f__Lachnospiraceae	g__?
OTU_3427	OTU_3427	66	0.461538	1.20023	0.276786	1.1142	0.00213779	0.0420161	p__Bacteroidetes	c__Bacteroidia	o__Bacteroidales	f__Bacteroidales_S24-7_group	g__?
OTU_4322	OTU_4322	18	0.0361991	0.29932	0.227679	1.00979	0.00213493	0.0420161	p__Bacteroidetes	c__Bacteroidia	o__Bacteroidales	f__Bacteroidales_S24-7_group	g__?
OTU_2229	OTU_2229	36	0.131222	0.80112	0.401786	1.44222	0.00215502	0.0420452	p__Firmicutes	c__Clostridia	o__Clostridiales	f__Lachnospiraceae	g__Roseburia
OTU_1717	OTU_1717	4	0.00452489	0.0672673	0.0535714	0.225674	0.00216148	0.0420452	p__Firmicutes	c__Clostridia	o__Clostridiales	f__Lachnospiraceae	g__?
OTU_5515	OTU_5515	4	0.00452489	0.0672673	0.0535714	0.225674	0.00216148	0.0420452	p__Bacteroidetes	c__Bacteroidia	o__Bacteroidales	f__?	g__?
OTU_6114	OTU_6114	32	0.239819	0.573227	0.120536	0.45292	0.00218015	0.0422637	p__Firmicutes	c__Clostridia	o__Clostridiales	f__Lachnospiraceae	g__?
OTU_719	OTU_719	163	0.701357	1.19143	1.49107	2.33321	0.00227677	0.043698	p__Firmicutes	c__Clostridia	o__Clostridiales	f__Ruminococcaceae	g__Oscillibacter
OTU_1202	OTU_1202	91	0.434389	0.781312	0.651786	0.915338	0.00227722	0.043698	p__Firmicutes	c__Clostridia	o__Clostridiales	f__Ruminococcaceae	g__?
OTU_1617	OTU_1617	20	0.176471	0.707485	0.0446429	0.43167	0.0022663	0.043698	p__Firmicutes	c__Clostridia	o__Clostridiales	f__Lachnospiraceae	g__?
OTU_2268	OTU_2268	376	2.41629	4.86813	2.93304	4.32844	0.00228974	0.0437903	p__Firmicutes	c__Clostridia	o__Clostridiales	f__Lachnospiraceae	g__?
OTU_377	OTU_377	1520	7.76923	15.1059	11.6562	14.6316	0.00230103	0.0438586	p__Firmicutes	c__Clostridia	o__Clostridiales	f__Lachnospiraceae	g__?
OTU_4369	OTU_4369	8	0.0542986	0.280814	0	0	0.00231736	0.0438753	p__Bacteroidetes	c__Bacteroidia	o__Bacteroidales	f__Bacteroidales_S24-7_group	g__?
OTU_6209	OTU_6209	6	0.040724	0.198099	0	0	0.00231627	0.0438753	p__Bacteroidetes	c__Bacteroidia	o__Bacteroidales	f__?	g__?
OTU_391	OTU_391	413	2.46606	5.4385	3.17857	5.93117	0.00234037	0.0441638	p__Firmicutes	c__Erysipelotrichia	o__Erysipelotrichales	f__?	g__?
OTU_697	OTU_697	122	0.904977	1.61949	0.678571	1.67393	0.00242006	0.0455164	p__Firmicutes	c__Clostridia	o__Clostridiales	f__Lachnospiraceae	g__Roseburia
OTU_2482	OTU_2482	108	0.488688	1.14261	0.924107	1.78397	0.00245627	0.0460449	p__Firmicutes	c__Clostridia	o__Clostridiales	f__Lachnospiraceae	g__?
OTU_4609	OTU_4609	21	0.0904977	0.39422	0.236607	0.703801	0.00247055	0.0460963	p__Firmicutes	c__Clostridia	o__Clostridiales	f__Lachnospiraceae	g__?
OTU_3782	OTU_3782	10	0.0180995	0.212428	0.138393	0.578811	0.00247524	0.0460963	p__Firmicutes	c__Clostridia	o__Clostridiales	f__Lachnospiraceae	g__?
OTU_4281	OTU_4281	11	0.0452489	0.282421	0.116071	0.372738	0.00248585	0.0461426	p__Firmicutes	c__Clostridia	o__Clostridiales	f__Lachnospiraceae	g__?
OTU_1004	OTU_1004	32	0.140271	0.498414	0.276786	0.638241	0.00250706	0.0463847	p__Firmicutes	c__Clostridia	o__Clostridiales	f__Lachnospiraceae	g__?
OTU_179	OTU_179	10048	56.6109	53.5975	71.558	59.8331	0.00255372	0.0470946	p__Firmicutes	c__Clostridia	o__Clostridiales	f__Ruminococcaceae	g__Ruminiclostridium
OTU_3773	OTU_3773	84	0.497738	1.93444	0.691964	1.92662	0.00257227	0.0472288	p__Firmicutes	c__Clostridia	o__Clostridiales	f__Lachnospiraceae	g__Blautia
OTU_4449	OTU_4449	10	0.0316742	0.348883	0.142857	0.654164	0.00257763	0.0472288	p__Firmicutes	c__Clostridia	o__Clostridiales	f__Lachnospiraceae	g__?
OTU_1492	OTU_1492	21	0.117647	0.362699	0.0625	0.418866	0.00259598	0.0474121	p__Bacteroidetes	c__Bacteroidia	o__Bacteroidales	f__Bacteroidales_S24-7_group	g__?
OTU_6026	OTU_6026	357	2.55204	5.24086	2.21429	5.47301	0.00261229	0.0475233	p__Bacteroidetes	c__Bacteroidia	o__Bacteroidales	f__Bacteroidales_S24-7_group	g__?
OTU_4702	OTU_4702	78	0.239819	1.00066	0.816964	2.26644	0.00262342	0.0475233	p__Firmicutes	c__Clostridia	o__Clostridiales	f__Lachnospiraceae	g__Lachnospiraceae_UCG-001
OTU_2159	OTU_2159	6	0	0	0.0803571	0.485455	0.00265227	0.0475233	p__Firmicutes	c__Clostridia	o__Clostridiales	f__?	g__?
OTU_2195	OTU_2195	4	0	0	0.0535714	0.278989	0.00265227	0.0475233	p__Firmicutes	c__Clostridia	o__Clostridiales	f__Lachnospiraceae	g__?
OTU_4903	OTU_4903	5	0	0	0.0535714	0.278989	0.00265227	0.0475233	p__Firmicutes	c__Clostridia	o__Clostridiales	f__?	g__?
OTU_5227	OTU_5227	4	0	0	0.0535714	0.278989	0.00265227	0.0475233	p__Firmicutes	c__Clostridia	o__Clostridiales	f__Lachnospiraceae	g__?
OTU_745	OTU_745	1797	12.9955	16.9055	9.08929	12.4119	0.00267922	0.0477052	p__Bacteroidetes	c__Bacteroidia	o__Bacteroidales	f__Bacteroidales_S24-7_group	g__?
OTU_2362	OTU_2362	22	0.040724	0.198099	0.294643	1.14929	0.00267171	0.0477052	p__Firmicutes	c__Clostridia	o__Clostridiales	f__Lachnospiraceae	g__?
OTU_370	OTU_370	160	0.371041	2.08411	1.62946	5.43624	0.00269881	0.0479039	p__Cyanobacteria	c__Ca._Melainabacteria	o__Gastranaerophilales	f__?	g__?
OTU_352	OTU_352	1636	9.12217	11.9802	12.942	14.4945	0.00271118	0.0479735	p__Firmicutes	c__Clostridia	o__Clostridiales	f__Ruminococcaceae	g__Ruminococcaceae_UCG-014
OTU_4196	OTU_4196	21	0.122172	0.341796	0.0491071	0.254641	0.0027328	0.0482059	p__Bacteroidetes	c__Bacteroidia	o__Bacteroidales	f__Bacteroidales_S24-7_group	g__?
OTU_4338	OTU_4338	41	0.298643	0.626279	0.1875	0.642741	0.00278535	0.048848	p__Bacteroidetes	c__Bacteroidia	o__Bacteroidales	f__Bacteroidales_S24-7_group	g__?
OTU_5426	OTU_5426	12	0.0271493	0.162887	0.138393	0.457669	0.0027864	0.048848	p__Firmicutes	c__Clostridia	o__Clostridiales	f__Lachnospiraceae	g__?
OTU_4120	OTU_4120	73	0.289593	0.569952	0.714286	1.36206	0.00283646	0.0495726	p__Firmicutes	c__Clostridia	o__Clostridiales	f__Ruminococcaceae	g__Oscillibacter
OTU_5634	OTU_5634	130	0.647059	1.83708	1.16071	3.09941	0.00284918	0.0496422	p__Bacteroidetes	c__Bacteroidia	o__Bacteroidales	f__Bacteroidales_S24-7_group	g__?
OTU_267	OTU_267	1027	6.38462	57.5127	11.1964	60.9352	0.00287262	0.0498975	p__Firmicutes	c__Clostridia	o__Clostridiales	f__Lachnospiraceae	g__?
OTU_2020	OTU_2020	10	0.0361991	0.210091	0.111607	0.342831	0.00293693	0.050774	p__Bacteroidetes	c__Bacteroidia	o__Bacteroidales	f__?	g__?
OTU_3689	OTU_3689	90	0.515837	1.14653	0.669643	0.941218	0.0029499	0.050774	p__Firmicutes	c__Clostridia	o__Clostridiales	f__Ruminococcaceae	g__Ruminiclostridium_5
OTU_98	OTU_98	11880	82.3439	99.3401	65.8393	96.7519	0.00294521	0.050774	p__Proteobacteria	c__Deltaproteobacteria	o__Desulfovibrionales	f__Desulfovibrionaceae	g__Desulfovibrio
OTU_3261	OTU_3261	42	0.352941	0.895622	0.133929	0.482808	0.00300488	0.0515641	p__Bacteroidetes	c__Bacteroidia	o__Bacteroidales	f__Bacteroidales_S24-7_group	g__?
OTU_5373	OTU_5373	12	0.0497738	0.372049	0.129464	0.460286	0.00303876	0.0519884	p__Firmicutes	c__Clostridia	o__Clostridiales	f__Lachnospiraceae	g__?
OTU_67	OTU_67	2866	20.1493	63.9355	20.9509	47.7154	0.00310853	0.0530224	p__Firmicutes	c__Clostridia	o__Clostridiales	f__Clostridiaceae_1	g__Candidatus_Arthromitus
OTU_2540	OTU_2540	12	0.108597	0.423157	0.0178571	0.132729	0.0031462	0.0535042	p__Firmicutes	c__Clostridia	o__Clostridiales	f__Lachnospiraceae	g__?
OTU_3532	OTU_3532	6	0.0723982	0.336031	0.00446429	0.0668153	0.00315834	0.0535504	p__Bacteroidetes	c__Bacteroidia	o__Bacteroidales	f__Bacteroidales_S24-7_group	g__?
OTU_2665	OTU_2665	51	0.081448	0.333943	0.558036	2.28786	0.0031874	0.0537365	p__Firmicutes	c__Clostridia	o__Clostridiales	f__Lachnospiraceae	g__Lachnospiraceae_NK4A136_group
OTU_1192	OTU_1192	5	0.0588235	0.271656	0.00446429	0.0668153	0.0031977	0.0537365	p__Firmicutes	c__Clostridia	o__Clostridiales	f__Lachnospiraceae	g__?
OTU_3595	OTU_3595	5	0.0588235	0.271656	0.00446429	0.0668153	0.0031977	0.0537365	p__Firmicutes	c__Clostridia	o__Clostridiales	f__?	g__?
OTU_472	OTU_472	2014	11.8326	24.4753	13.5982	21.8849	0.00322134	0.0538496	p__Firmicutes	c__Clostridia	o__Clostridiales	f__Lachnospiraceae	g__?
OTU_2976	OTU_2976	6	0.0497738	0.217971	0.00446429	0.0668153	0.00322339	0.0538496	p__Firmicutes	c__Clostridia	o__Clostridiales	f__Lachnospiraceae	g__?
OTU_3939	OTU_3939	6	0.081448	0.372546	0.00892857	0.133631	0.00328116	0.0543352	p__Bacteroidetes	c__Bacteroidia	o__Bacteroidales	f__Bacteroidales_S24-7_group	g__?
OTU_5296	OTU_5296	79	0.348416	1.12041	0.8125	2.50034	0.00328004	0.0543352	p__Firmicutes	c__Clostridia	o__Clostridiales	f__Lachnospiraceae	g__Lachnospiraceae_NK4A136_group
OTU_1548	OTU_1548	27	0.0678733	0.285895	0.303571	0.935971	0.00327988	0.0543352	p__Firmicutes	c__Clostridia	o__Clostridiales	f__Lachnospiraceae	g__?
OTU_960	OTU_960	147	0.330317	2.0899	1.99107	6.82911	0.00333483	0.0550339	p__Bacteroidetes	c__Bacteroidia	o__Bacteroidales	f__Bacteroidales_S24-7_group	g__?
OTU_6256	OTU_6256	10	0.122172	0.578797	0.0178571	0.267261	0.00335242	0.0550339	p__Bacteroidetes	c__Bacteroidia	o__Bacteroidales	f__?	g__?
OTU_1501	OTU_1501	17	0.180995	0.590686	0.0446429	0.227618	0.00335098	0.0550339	p__Firmicutes	c__Clostridia	o__Clostridiales	f__Lachnospiraceae	g__?
OTU_241	OTU_241	885	4.10407	12.9851	7.82589	16.6895	0.00337421	0.055232	p__Firmicutes	c__Clostridia	o__Clostridiales	f__Lachnospiraceae	g__?
OTU_2525	OTU_2525	9	0.0950226	0.410125	0.0133929	0.115207	0.00348116	0.0565569	p__Bacteroidetes	c__Bacteroidia	o__Bacteroidales	f__?	g__?
OTU_1495	OTU_1495	140	0.674208	2.15379	1.17411	2.8095	0.00348502	0.0565569	p__Firmicutes	c__Clostridia	o__Clostridiales	f__Lachnospiraceae	g__?
OTU_5675	OTU_5675	10	0.0226244	0.149041	0.107143	0.375414	0.0034692	0.0565569	p__Firmicutes	c__Clostridia	o__Clostridiales	f__?	g__?
OTU_2371	OTU_2371	14	0.158371	0.537067	0.0491071	0.317359	0.00349511	0.056559	p__Firmicutes	c__Clostridia	o__Clostridiales	f__Lachnospiraceae	g__?
OTU_5736	OTU_5736	14	0.0361991	0.24964	0.174107	0.636025	0.00350552	0.0565663	p__Firmicutes	c__Bacilli	o__Lactobacillales	f__Lactobacillaceae	g__?
OTU_887	OTU_887	571	3.90498	4.11152	2.99554	3.64021	0.00354389	0.0566212	p__Bacteroidetes	c__Bacteroidia	o__Bacteroidales	f__Bacteroidales_S24-7_group	g__?
OTU_3144	OTU_3144	405	2.70588	3.53931	2.08036	3.40703	0.00353018	0.0566212	p__Bacteroidetes	c__Bacteroidia	o__Bacteroidales	f__Bacteroidaceae	g__Bacteroides
OTU_4119	OTU_4119	64	0.515837	1.36714	0.241071	0.920572	0.00354374	0.0566212	p__Bacteroidetes	c__Bacteroidia	o__Bacteroidales	f__Bacteroidales_S24-7_group	g__?
OTU_495	OTU_495	393	2.0362	2.78283	3.37054	4.13681	0.00355189	0.0566212	p__Firmicutes	c__Clostridia	o__Clostridiales	f__Lachnospiraceae	g__?
OTU_2347	OTU_2347	18	0.081448	0.384554	0.209821	0.625104	0.00355876	0.0566212	p__Firmicutes	c__Clostridia	o__Clostridiales	f__Lachnospiraceae	g__Roseburia
OTU_462	OTU_462	34	0.0271493	0.231959	0.522321	2.48032	0.00359712	0.0570716	p__Firmicutes	c__Clostridia	o__Clostridiales	f__Lachnospiraceae	g__?
OTU_309	OTU_309	1378	10.7195	17.2414	6.82589	11.303	0.00361367	0.057116	p__Bacteroidetes	c__Bacteroidia	o__Bacteroidales	f__Bacteroidales_S24-7_group	g__?
OTU_1994	OTU_1994	37	0.0361991	0.267228	0.464286	2.19632	0.00362003	0.057116	p__Firmicutes	c__Clostridia	o__Clostridiales	f__Lachnospiraceae	g__?
OTU_904	OTU_904	2491	17.2941	19.9349	12.3839	15.1081	0.0036374	0.0571934	p__Bacteroidetes	c__Bacteroidia	o__Bacteroidales	f__Bacteroidales_S24-7_group	g__?
OTU_3129	OTU_3129	159	0.692308	1.76722	1.20089	2.19657	0.00364507	0.0571934	p__Bacteroidetes	c__Bacteroidia	o__Bacteroidales	f__Bacteroidales_S24-7_group	g__?
OTU_1239	OTU_1239	6	0.081448	0.320042	0.0178571	0.163051	0.00366757	0.0572302	p__Firmicutes	c__Clostridia	o__Clostridiales	f__Lachnospiraceae	g__?
OTU_1964	OTU_1964	7	0.081448	0.320042	0.0178571	0.163051	0.00366757	0.0572302	p__Firmicutes	c__Clostridia	o__Clostridiales	f__Lachnospiraceae	g__?
OTU_6013	OTU_6013	3	0.00452489	0.0672673	0.0491071	0.216576	0.003752	0.0577544	p__Bacteroidetes	c__Bacteroidia	o__Bacteroidales	f__Bacteroidales_S24-7_group	g__?
OTU_4055	OTU_4055	3	0.00452489	0.0672673	0.0491071	0.216576	0.003752	0.0577544	p__Firmicutes	c__Clostridia	o__Clostridiales	f__Lachnospiraceae	g__?
OTU_585	OTU_585	822	5.49321	6.97764	4.02679	5.93078	0.00375108	0.0577544	p__Bacteroidetes	c__Bacteroidia	o__Bacteroidales	f__Bacteroidales_S24-7_group	g__?
OTU_1663	OTU_1663	3	0.00452489	0.0672673	0.0491071	0.216576	0.003752	0.0577544	p__Bacteroidetes	c__Bacteroidia	o__Bacteroidales	f__Bacteroidaceae	g__?
OTU_1593	OTU_1593	29	0.122172	0.546482	0.285714	0.851573	0.0037263	0.0577544	p__Firmicutes	c__Clostridia	o__Clostridiales	f__Ruminococcaceae	g__Ruminococcaceae_UCG-014
OTU_26	OTU_26	21368	135.71	212.032	103.701	211.799	0.00380981	0.0584857	p__Bacteroidetes	c__Bacteroidia	o__Bacteroidales	f__Bacteroidales_S24-7_group	g__?
OTU_1507	OTU_1507	130	0.597285	2.18794	1.10714	3.10895	0.00382462	0.0585538	p__Firmicutes	c__Clostridia	o__Clostridiales	f__Lachnospiraceae	g__?
OTU_4291	OTU_4291	28	0.0452489	0.390498	0.415179	1.88264	0.00383486	0.0585538	p__Firmicutes	c__Clostridia	o__Clostridiales	f__Ruminococcaceae	g__Ruminococcaceae_UCG-014
OTU_3060	OTU_3060	81	0.683258	1.11565	0.392857	0.660984	0.00386116	0.0587674	p__Bacteroidetes	c__Bacteroidia	o__Bacteroidales	f__Bacteroidales_S24-7_group	g__?
OTU_500	OTU_500	195	1.93213	8.43046	0.517857	5.60506	0.0038996	0.0587674	p__Firmicutes	c__Clostridia	o__Clostridiales	f__Lachnospiraceae	g__?
OTU_5724	OTU_5724	18	0.0904977	0.496305	0.142857	0.387174	0.00390058	0.0587674	p__Firmicutes	c__Clostridia	o__Clostridiales	f__Lachnospiraceae	g__?
OTU_4594	OTU_4594	4	0.00904977	0.134535	0.0625	0.292852	0.00388264	0.0587674	p__Firmicutes	c__Clostridia	o__Clostridiales	f__?	g__?
OTU_517	OTU_517	21	0.0542986	0.807207	0.321429	1.73187	0.00388363	0.0587674	p__Tenericutes	c__Mollicutes	o__Mollicutes_RF9	f__?	g__?
OTU_2676	OTU_2676	27	0.081448	0.396197	0.25	0.908357	0.00391207	0.0587845	p__Firmicutes	c__Clostridia	o__Clostridiales	f__Lachnospiraceae	g__?
OTU_2722	OTU_2722	11	0.0316742	0.175529	0.129464	0.41951	0.00397181	0.0595248	p__Firmicutes	c__Clostridia	o__Clostridiales	f__Lachnospiraceae	g__?
OTU_1103	OTU_1103	72	0.158371	0.483627	0.803571	2.77671	0.0040576	0.0606504	p__Firmicutes	c__Clostridia	o__Clostridiales	f__Lachnospiraceae	g__?
OTU_6315	OTU_6315	12	0.135747	0.857925	0	0	0.00412369	0.0608378	p__Bacteroidetes	c__Bacteroidia	o__Bacteroidales	f__?	g__?
OTU_2982	OTU_2982	8	0.081448	0.524551	0	0	0.00412369	0.0608378	p__Bacteroidetes	c__Bacteroidia	o__Bacteroidales	f__Bacteroidales_S24-7_group	g__?
OTU_853	OTU_853	924	5.63801	8.11705	6.79464	8.9027	0.00410437	0.0608378	p__Firmicutes	c__Clostridia	o__Clostridiales	f__Lachnospiraceae	g__?
OTU_5403	OTU_5403	3	0.0361991	0.187209	0	0	0.00412196	0.0608378	p__Firmicutes	c__Clostridia	o__Clostridiales	f__Lachnospiraceae	g__?
OTU_902	OTU_902	2	0.0361991	0.187209	0	0	0.00412196	0.0608378	p__Actinobacteria	c__Coriobacteriia	o__Coriobacteriales	f__Coriobacteriaceae	g__?
OTU_1066	OTU_1066	9	0.00904977	0.0949138	0.0848214	0.398362	0.00416729	0.0610057	p__Bacteroidetes	c__Bacteroidia	o__Bacteroidales	f__Bacteroidales_S24-7_group	g__?
OTU_1750	OTU_1750	10	0.00904977	0.0949138	0.138393	0.827525	0.00416729	0.0610057	p__Firmicutes	c__Clostridia	o__Clostridiales	f__Lachnospiraceae	g__?
OTU_4481	OTU_4481	8	0.0135747	0.11598	0.120536	0.567211	0.00414985	0.0610057	p__Firmicutes	c__Clostridia	o__Clostridiales	f__Lachnospiraceae	g__?
OTU_5210	OTU_5210	59	0.248869	0.76667	0.584821	1.44618	0.00422389	0.0616753	p__Firmicutes	c__Clostridia	o__Clostridiales	f__Lachnospiraceae	g__?
OTU_4423	OTU_4423	157	0.733032	1.90841	1.30804	3.00354	0.00425462	0.0618516	p__Firmicutes	c__Clostridia	o__Clostridiales	f__Lachnospiraceae	g__?
OTU_5157	OTU_5157	5	0.00904977	0.0949138	0.0580357	0.234335	0.00425774	0.0618516	p__Firmicutes	c__Clostridia	o__Clostridiales	f__Lachnospiraceae	g__Lachnospiraceae_NK4A136_group
OTU_5089	OTU_5089	7	0.0135747	0.11598	0.0669643	0.25052	0.00431725	0.062351	p__Firmicutes	c__Clostridia	o__Clostridiales	f__Lachnospiraceae	g__?
OTU_6111	OTU_6111	56	0.117647	0.431389	0.607143	1.96999	0.00431887	0.062351	p__Firmicutes	c__Clostridia	o__Clostridiales	f__Lachnospiraceae	g__?
OTU_1401	OTU_1401	99	0.520362	1.58854	0.776786	1.46229	0.00432505	0.062351	p__Firmicutes	c__Clostridia	o__Clostridiales	f__Lachnospiraceae	g__Coprococcus_1
OTU_158	OTU_158	1373	3.88235	17.3248	13.25	56.9173	0.00437188	0.0626188	p__Bacteroidetes	c__Bacteroidia	o__Bacteroidales	f__Bacteroidales_S24-7_group	g__?
OTU_1761	OTU_1761	87	0.262443	1.66348	1.14732	3.9866	0.00437072	0.0626188	p__Bacteroidetes	c__Bacteroidia	o__Bacteroidales	f__Bacteroidales_S24-7_group	g__?
OTU_508	OTU_508	280	1.28054	7.41455	3.45982	11.1383	0.0043767	0.0626188	p__Firmicutes	c__Clostridia	o__Clostridiales	f__Ruminococcaceae	g__Ruminococcaceae_UCG-014
OTU_4034	OTU_4034	8	0.0180995	0.164145	0.0803571	0.318021	0.00441196	0.0628068	p__Bacteroidetes	c__Bacteroidia	o__Bacteroidales	f__Bacteroidales_S24-7_group	g__?
OTU_4277	OTU_4277	6	0.0180995	0.164145	0.0803571	0.318021	0.00441196	0.0628068	p__Bacteroidetes	c__Bacteroidia	o__Bacteroidales	f__Bacteroidales_S24-7_group	g__?
OTU_3989	OTU_3989	2	0	0	0.0357143	0.185993	0.00465141	0.0630549	p__Firmicutes	c__Clostridia	o__Clostridiales	f__Lachnospiraceae	g__?
OTU_4050	OTU_4050	2	0	0	0.0357143	0.185993	0.00465141	0.0630549	p__Firmicutes	c__Clostridia	o__Clostridiales	f__Lachnospiraceae	g__?
OTU_4579	OTU_4579	3	0	0	0.0357143	0.185993	0.00465141	0.0630549	p__Firmicutes	c__Clostridia	o__Clostridiales	f__?	g__?
OTU_4841	OTU_4841	2	0	0	0.0357143	0.185993	0.00465141	0.0630549	p__Firmicutes	c__Clostridia	o__Clostridiales	f__?	g__?
OTU_6448	OTU_6448	2	0	0	0.0357143	0.185993	0.00465141	0.0630549	p__Firmicutes	c__Clostridia	o__Clostridiales	f__Ruminococcaceae	g__Ruminococcaceae_UCG-014
OTU_658	OTU_658	1147	6.11765	8.81449	4.83482	10.7651	0.00447547	0.0630549	p__Bacteroidetes	c__Bacteroidia	o__Bacteroidales	f__Bacteroidales_S24-7_group	g__?
OTU_2475	OTU_2475	185	0.81448	1.56582	1.73214	3.29011	0.00449051	0.0630549	p__Bacteroidetes	c__Bacteroidia	o__Bacteroidales	f__Bacteroidales_S24-7_group	g__?
OTU_1339	OTU_1339	179	1.21267	2.16271	1	2.41631	0.00449154	0.0630549	p__Bacteroidetes	c__Bacteroidia	o__Bacteroidales	f__Bacteroidales_S24-7_group	g__?
OTU_1159	OTU_1159	2	0	0	0.0357143	0.185993	0.00465141	0.0630549	p__Bacteroidetes	c__Bacteroidia	o__Bacteroidales	f__?	g__?
OTU_131	OTU_131	1108	0.429864	3.90813	15.2902	102.23	0.00465011	0.0630549	p__Firmicutes	c__Clostridia	o__Clostridiales	f__Clostridiales_vadinBB60_group	g__?
OTU_781	OTU_781	254	1.34389	2.64735	2.04911	3.34319	0.00454269	0.0630549	p__Firmicutes	c__Clostridia	o__Clostridiales	f__Lachnospiraceae	g__Lachnospiraceae_UCG-006
OTU_485	OTU_485	34	0.411765	1.52782	0.0580357	0.301309	0.00456769	0.0630549	p__Firmicutes	c__Clostridia	o__Clostridiales	f__Ruminococcaceae	g__Candidatus_Soleaferrea
OTU_4018	OTU_4018	33	0.126697	0.469296	0.316964	0.874388	0.00461396	0.0630549	p__Firmicutes	c__Clostridia	o__Clostridiales	f__Lachnospiraceae	g__?
OTU_1812	OTU_1812	24	0.117647	0.461919	0.254464	0.671307	0.00462718	0.0630549	p__Firmicutes	c__Clostridia	o__Clostridiales	f__Lachnospiraceae	g__Lachnospiraceae_NK4A136_group
OTU_5341	OTU_5341	30	0.135747	0.466747	0.241071	0.548059	0.00461068	0.0630549	p__Firmicutes	c__Clostridia	o__Clostridiales	f__Ruminococcaceae	g__Ruminiclostridium_9
OTU_3185	OTU_3185	4	0	0	0.0357143	0.185993	0.00465141	0.0630549	p__Firmicutes	c__Clostridia	o__Clostridiales	f__Lachnospiraceae	g__?
OTU_1587	OTU_1587	2	0	0	0.0357143	0.185993	0.00465141	0.0630549	p__Firmicutes	c__Clostridia	o__Clostridiales	f__Lachnospiraceae	g__?
OTU_1599	OTU_1599	2	0	0	0.0357143	0.185993	0.00465141	0.0630549	p__Firmicutes	c__Clostridia	o__Clostridiales	f__Lachnospiraceae	g__?
OTU_1843	OTU_1843	10	0.0316742	0.175529	0.0982143	0.298271	0.0045207	0.0630549	p__Firmicutes	c__Clostridia	o__Clostridiales	f__Lachnospiraceae	g__?
OTU_3103	OTU_3103	2	0	0	0.0357143	0.185993	0.00465141	0.0630549	p__Firmicutes	c__Clostridia	o__Clostridiales	f__?	g__?
OTU_6313	OTU_6313	15	0.0950226	0.33713	0.0223214	0.148058	0.00470331	0.0633052	p__Bacteroidetes	c__Bacteroidia	o__Bacteroidales	f__Bacteroidales_S24-7_group	g__?
OTU_727	OTU_727	398	2.65158	16.6382	4.34375	23.5472	0.00468474	0.0633052	p__Firmicutes	c__Clostridia	o__Clostridiales	f__Lachnospiraceae	g__Lachnoclostridium
OTU_126	OTU_126	787	14.2036	102.049	0.0491071	0.216576	0.00469892	0.0633052	p__Firmicutes	c__Erysipelotrichia	o__Erysipelotrichales	f__Erysipelotrichaceae	g__?
OTU_19	OTU_19	57461	396.43	320.353	316.272	276.268	0.00475191	0.0638082	p__Bacteroidetes	c__Bacteroidia	o__Bacteroidales	f__Bacteroidales_S24-7_group	g__?
OTU_1611	OTU_1611	36	0.162896	0.496056	0.254464	0.466335	0.00482389	0.0644699	p__Bacteroidetes	c__Bacteroidia	o__Bacteroidales	f__Bacteroidales_S24-7_group	g__?
OTU_1281	OTU_1281	41	0.122172	0.520932	0.486607	1.67005	0.00481821	0.0644699	p__Firmicutes	c__Clostridia	o__Clostridiales	f__Clostridiales_vadinBB60_group	g__?
OTU_664	OTU_664	156	0.782805	1.77812	1.49107	2.85995	0.00485458	0.0647277	p__Firmicutes	c__Clostridia	o__Clostridiales	f__Ruminococcaceae	g__?
OTU_6399	OTU_6399	17	0.208145	0.648163	0.0892857	0.502078	0.00489393	0.0650996	p__Bacteroidetes	c__Bacteroidia	o__Bacteroidales	f__Bacteroidales_S24-7_group	g__?
OTU_15	OTU_15	6565	24.8733	111.23	78.7098	293.822	0.00490744	0.0651268	p__Firmicutes	c__Clostridia	o__Clostridiales	f__Lachnospiraceae	g__Lachnospiraceae_NK4A136_group
OTU_3470	OTU_3470	380	3.43439	8.09554	1.34821	4.42214	0.0049764	0.0654999	p__Bacteroidetes	c__Bacteroidia	o__Bacteroidales	f__Bacteroidales_S24-7_group	g__?
OTU_3459	OTU_3459	31	0.122172	0.645619	0.236607	0.832253	0.00496326	0.0654999	p__Bacteroidetes	c__Bacteroidia	o__Bacteroidales	f__?	g__?
OTU_3122	OTU_3122	8	0.040724	0.347939	0.0758929	0.312015	0.00498168	0.0654999	p__Firmicutes	c__Clostridia	o__Clostridiales	f__Lachnospiraceae	g__Blautia
OTU_6290	OTU_6290	33	0.149321	0.457624	0.294643	0.637236	0.00494746	0.0654999	p__Firmicutes	c__Clostridia	o__Clostridiales	f__Ruminococcaceae	g__Oscillibacter
OTU_3841	OTU_3841	32	0.122172	1.42335	0.441964	2.50671	0.00500279	0.0656255	p__Firmicutes	c__Clostridia	o__Clostridiales	f__Lachnospiraceae	g__?
OTU_660	OTU_660	74	0.334842	1.06861	0.794643	2.15805	0.00501861	0.0656813	p__Firmicutes	c__Clostridia	o__Clostridiales	f__Lachnospiraceae	g__Lachnospiraceae_NK4A136_group
OTU_1828	OTU_1828	37	0.294118	0.750401	0.147321	0.536299	0.00508257	0.0663655	p__Firmicutes	c__Clostridia	o__Clostridiales	f__Lachnospiraceae	g__?
OTU_398	OTU_398	1509	9.12217	7.74881	11.3973	8.91707	0.00515158	0.0671123	p__Firmicutes	c__Clostridia	o__Clostridiales	f__Lachnospiraceae	g__?
OTU_1486	OTU_1486	15	0.0361991	0.187209	0.133929	0.423429	0.00517588	0.0672746	p__Firmicutes	c__Clostridia	o__Clostridiales	f__Ruminococcaceae	g__?
OTU_3066	OTU_3066	44	0.176471	0.618347	0.419643	1.18767	0.00520292	0.0674717	p__Bacteroidetes	c__Bacteroidia	o__Bacteroidales	f__Bacteroidales_S24-7_group	g__?
OTU_4168	OTU_4168	29	0.0950226	0.350354	0.196429	0.489152	0.00532668	0.0686067	p__Bacteroidetes	c__Bacteroidia	o__Bacteroidales	f__Bacteroidales_S24-7_group	g__?
OTU_5668	OTU_5668	38	0.140271	0.709198	0.299107	0.958698	0.00530753	0.0686067	p__Firmicutes	c__Clostridia	o__Clostridiales	f__Lachnospiraceae	g__?
OTU_425	OTU_425	62	0.325792	1.27661	0.620536	1.60261	0.00532421	0.0686067	p__Tenericutes	c__Mollicutes	o__Mollicutes_RF9	f__?	g__?
OTU_140	OTU_140	4596	33.7602	56.8508	19.7411	31.0646	0.00537046	0.0687032	p__Bacteroidetes	c__Bacteroidia	o__Bacteroidales	f__Odoribacteraceae	g__Odoribacter
OTU_1560	OTU_1560	362	2.67873	4.18449	1.4375	2.52976	0.00536771	0.0687032	p__Firmicutes	c__Clostridia	o__Clostridiales	f__Clostridiales_vadinBB60_group	g__?
OTU_2037	OTU_2037	140	0.61086	1.87148	1.50893	3.54471	0.00535717	0.0687032	p__Firmicutes	c__Clostridia	o__Clostridiales	f__Lachnospiraceae	g__Lachnospiraceae_NK4A136_group
OTU_3807	OTU_3807	45	0.153846	0.816782	0.517857	1.72027	0.00541402	0.0691048	p__Firmicutes	c__Clostridia	o__Clostridiales	f__Lachnospiraceae	g__?
OTU_1689	OTU_1689	18	0.0769231	0.39134	0.160714	0.474527	0.00548096	0.0698024	p__Firmicutes	c__Clostridia	o__Clostridiales	f__Lachnospiraceae	g__?
OTU_5161	OTU_5161	34	0.108597	0.401099	0.361607	1.05819	0.00550294	0.0699255	p__Firmicutes	c__Clostridia	o__Clostridiales	f__Lachnospiraceae	g__?
OTU_3783	OTU_3783	23	0.248869	0.748672	0.0580357	0.234335	0.00551617	0.0699372	p__Firmicutes	c__Clostridia	o__Clostridiales	f__Lachnospiraceae	g__?
OTU_401	OTU_401	527	3.1086	3.52613	3.9375	3.79823	0.00553949	0.0700764	p__Firmicutes	c__Clostridia	o__Clostridiales	f__Ruminococcaceae	g__Anaerotruncus
OTU_384	OTU_384	50	0.266968	2.10113	0.558036	2.52631	0.00556788	0.070279	p__Tenericutes	c__Mollicutes	o__Mollicutes_RF9	f__?	g__?
OTU_3816	OTU_3816	23	0.0769231	0.367376	0.263393	0.926587	0.00564788	0.0711307	p__Firmicutes	c__Clostridia	o__Clostridiales	f__Lachnospiraceae	g__?
OTU_1609	OTU_1609	4	0.0452489	0.208321	0.00446429	0.0668153	0.00567495	0.0711561	p__Bacteroidetes	c__Bacteroidia	o__Bacteroidales	f__Bacteroidales_S24-7_group	g__?
OTU_3133	OTU_3133	3	0.0452489	0.208321	0.00446429	0.0668153	0.00567495	0.0711561	p__Firmicutes	c__Clostridia	o__Clostridiales	f__Lachnospiraceae	g__?
OTU_2795	OTU_2795	8	0.0226244	0.149041	0.0982143	0.353327	0.00569138	0.0712049	p__Firmicutes	c__Bacilli	o__Lactobacillales	f__Streptococcaceae	g__Streptococcus
OTU_5621	OTU_5621	8	0.0271493	0.188741	0.111607	0.402959	0.00574758	0.07128	p__Bacteroidetes	c__Bacteroidia	o__Bacteroidales	f__Bacteroidales_S24-7_group	g__?
OTU_599	OTU_599	554	2.819	9.4587	4.45536	11.973	0.00571095	0.07128	p__Firmicutes	c__Clostridia	o__Clostridiales	f__Lachnospiraceae	g__Blautia
OTU_4379	OTU_4379	17	0.199095	0.615112	0.0535714	0.225674	0.00574029	0.07128	p__Firmicutes	c__Clostridia	o__Clostridiales	f__Lachnospiraceae	g__Lachnospiraceae_FCS020_group
OTU_4678	OTU_4678	9	0.0271493	0.188741	0.111607	0.402959	0.00574758	0.07128	p__Firmicutes	c__Clostridia	o__Clostridiales	f__Lachnospiraceae	g__?
OTU_4536	OTU_4536	8	0.0226244	0.149041	0.09375	0.335034	0.00577371	0.0714481	p__Firmicutes	c__Clostridia	o__Clostridiales	f__Ruminococcaceae	g__?
OTU_5537	OTU_5537	11	0.108597	0.31184	0.0401786	0.196818	0.00595722	0.0734828	p__Firmicutes	c__Clostridia	o__Clostridiales	f__Lachnospiraceae	g__?
OTU_1582	OTU_1582	24	0.0950226	0.471962	0.290179	0.90375	0.00597452	0.0734828	p__Bacteroidetes	c__Bacteroidia	o__Bacteroidales	f__Rikenellaceae	g__Alistipes
OTU_4376	OTU_4376	27	0.244344	0.642458	0.111607	0.445253	0.00598988	0.0734828	p__Bacteroidetes	c__Bacteroidia	o__Bacteroidales	f__Bacteroidales_S24-7_group	g__?
OTU_533	OTU_533	258	4.00905	18.3687	0.745536	9.02724	0.00598243	0.0734828	p__Firmicutes	c__Clostridia	o__Clostridiales	f__?	g__?
OTU_2642	OTU_2642	136	1.02262	3.86057	0.638393	3.21132	0.00601697	0.0734976	p__Bacteroidetes	c__Bacteroidia	o__Bacteroidales	f__Bacteroidales_S24-7_group	g__?
OTU_3988	OTU_3988	23	0.0316742	0.292157	0.34375	1.5366	0.00601577	0.0734976	p__Firmicutes	c__Clostridia	o__Clostridiales	f__Lachnospiraceae	g__Lachnospiraceae_NK4A136_group
OTU_1037	OTU_1037	197	1.0724	2.80976	1.45536	3.57843	0.00603205	0.0735237	p__Firmicutes	c__Clostridia	o__Clostridiales	f__Lachnospiraceae	g__?
OTU_3421	OTU_3421	6	0.0633484	0.244142	0.0133929	0.115207	0.00605912	0.073538	p__Bacteroidetes	c__Bacteroidia	o__Bacteroidales	f__Bacteroidales_S24-7_group	g__?
OTU_6181	OTU_6181	111	0.597285	1.80045	1.09375	2.69615	0.00605068	0.073538	p__Firmicutes	c__Clostridia	o__Clostridiales	f__Lachnospiraceae	g__?
OTU_4148	OTU_4148	402	2.24887	4.76126	3.12946	5.44407	0.00613185	0.0739467	p__Bacteroidetes	c__Bacteroidia	o__Bacteroidales	f__Bacteroidales_S24-7_group	g__?
OTU_3319	OTU_3319	6	0.0633484	0.278903	0.00892857	0.094279	0.00611092	0.0739467	p__Firmicutes	c__Clostridia	o__Clostridiales	f__Lachnospiraceae	g__?
OTU_4364	OTU_4364	16	0.126697	0.346754	0.0535714	0.24474	0.00612649	0.0739467	p__Firmicutes	c__Clostridia	o__Clostridiales	f__Lachnospiraceae	g__?
OTU_4256	OTU_4256	126	0.276018	1.82179	1.81696	7.0302	0.00623235	0.0748409	p__Bacteroidetes	c__Bacteroidia	o__Bacteroidales	f__Bacteroidales_S24-7_group	g__?
OTU_5683	OTU_5683	437	0.855204	6.65697	5.0625	19.3051	0.0062221	0.0748409	p__Firmicutes	c__Clostridia	o__Clostridiales	f__Lachnospiraceae	g__?
OTU_617	OTU_617	645	3.21719	6.72565	4.44196	7.81434	0.0062669	0.0749644	p__Bacteroidetes	c__Bacteroidia	o__Bacteroidales	f__Rikenellaceae	g__Alistipes
OTU_282	OTU_282	2343	16.8507	23.1982	13.4152	19.2462	0.00626903	0.0749644	p__Firmicutes	c__Clostridia	o__Clostridiales	f__Lachnospiraceae	g__?
OTU_284	OTU_284	350	0.493213	7.33213	5.22768	24.2636	0.00633141	0.0755017	p__Firmicutes	c__Clostridia	o__Clostridiales	f__Lachnospiraceae	g__?
OTU_5295	OTU_5295	8	0.0859729	0.352694	0.0223214	0.199645	0.00634055	0.0755017	p__Firmicutes	c__Clostridia	o__Clostridiales	f__?	g__?
OTU_669	OTU_669	1999	13.4389	20.4758	9.27232	16.657	0.00645586	0.0759645	p__Bacteroidetes	c__Bacteroidia	o__Bacteroidales	f__Bacteroidales_S24-7_group	g__?
OTU_962	OTU_962	517	5.34842	36.0556	2.71429	20.5478	0.00648898	0.0759645	p__Firmicutes	c__Clostridia	o__Clostridiales	f__Lachnospiraceae	g__Lachnospiraceae_NK4A136_group
OTU_223	OTU_223	856	2.11312	10.8041	10.8393	35.5411	0.00647147	0.0759645	p__Firmicutes	c__Clostridia	o__Clostridiales	f__Clostridiales_vadinBB60_group	g__?
OTU_1868	OTU_1868	6	0.00452489	0.0672673	0.0848214	0.489295	0.00643589	0.0759645	p__Firmicutes	c__Clostridia	o__Clostridiales	f__Lachnospiraceae	g__?
OTU_1395	OTU_1395	9	0.0633484	0.29475	0.0178571	0.211004	0.00643595	0.0759645	p__Firmicutes	c__Clostridia	o__Clostridiales	f__Lachnospiraceae	g__?
OTU_2030	OTU_2030	4	0.00452489	0.0672673	0.0580357	0.286039	0.00643589	0.0759645	p__Firmicutes	c__Clostridia	o__Clostridiales	f__Lachnospiraceae	g__?
OTU_5745	OTU_5745	5	0.00452489	0.0672673	0.0580357	0.286039	0.00643589	0.0759645	p__Firmicutes	c__Clostridia	o__Clostridiales	f__?	g__?
OTU_2093	OTU_2093	5	0.00452489	0.0672673	0.0446429	0.206981	0.00651315	0.0759645	p__Firmicutes	c__Clostridia	o__Clostridiales	f__Lachnospiraceae	g__?
OTU_4057	OTU_4057	3	0.00452489	0.0672673	0.0446429	0.206981	0.00651315	0.0759645	p__Firmicutes	c__Clostridia	o__Clostridiales	f__Lachnospiraceae	g__?
OTU_4659	OTU_4659	3	0.00452489	0.0672673	0.0446429	0.206981	0.00651315	0.0759645	p__Firmicutes	c__Clostridia	o__Clostridiales	f__Lachnospiraceae	g__?
OTU_3180	OTU_3180	45	0.226244	0.6832	0.401786	0.965409	0.0065446	0.0760191	p__Bacteroidetes	c__Bacteroidia	o__Bacteroidales	f__Bacteroidales_S24-7_group	g__?
OTU_536	OTU_536	35	0.289593	0.937759	0.174107	0.952245	0.00653207	0.0760191	p__Tenericutes	c__Mollicutes	o__Mollicutes_RF9	f__?	g__?
OTU_1269	OTU_1269	712	4.04525	5.07917	3.5625	5.99294	0.00656453	0.0760645	p__Bacteroidetes	c__Bacteroidia	o__Bacteroidales	f__Bacteroidales_S24-7_group	g__?
OTU_3237	OTU_3237	101	0.58371	1.58358	0.758929	1.3275	0.0066105	0.0760645	p__Bacteroidetes	c__Bacteroidia	o__Bacteroidales	f__Bacteroidales_S24-7_group	g__?
OTU_2067	OTU_2067	51	0.484163	1.31286	0.196429	0.596541	0.00659321	0.0760645	p__Bacteroidetes	c__Bacteroidia	o__Bacteroidales	f__Bacteroidales_S24-7_group	g__?
OTU_1822	OTU_1822	9	0.0135747	0.11598	0.120536	0.50887	0.00658111	0.0760645	p__Firmicutes	c__Clostridia	o__Clostridiales	f__Lachnospiraceae	g__?
OTU_992	OTU_992	14	0.040724	0.239635	0.160714	0.576888	0.00661547	0.0760645	p__Firmicutes	c__Clostridia	o__Clostridiales	f__Lachnospiraceae	g__?
OTU_162	OTU_162	1006	4.89593	23.8294	10.0491	31.6119	0.00665084	0.0760829	p__Bacteroidetes	c__Bacteroidia	o__Bacteroidales	f__Bacteroidales_S24-7_group	g__?
OTU_2554	OTU_2554	42	0.325792	0.816152	0.191964	0.72972	0.00670865	0.0760829	p__Bacteroidetes	c__Bacteroidia	o__Bacteroidales	f__Bacteroidales_S24-7_group	g__?
OTU_122	OTU_122	2710	16.5611	55.1955	19.875	50.5543	0.00666755	0.0760829	p__Firmicutes	c__Clostridia	o__Clostridiales	f__Ruminococcaceae	g__Ruminiclostridium_5
OTU_687	OTU_687	269	1.49321	5.06379	2.05804	6.09206	0.00667737	0.0760829	p__Firmicutes	c__Clostridia	o__Clostridiales	f__Lachnospiraceae	g__?
OTU_5606	OTU_5606	36	0.266968	0.871907	0.138393	0.753794	0.00663386	0.0760829	p__Firmicutes	c__Clostridia	o__Clostridiales	f__Lachnospiraceae	g__Roseburia
OTU_6180	OTU_6180	27	0.135747	0.436555	0.258929	0.587547	0.00671083	0.0760829	p__Firmicutes	c__Clostridia	o__Clostridiales	f__Lachnospiraceae	g__?
OTU_2388	OTU_2388	5	0.00904977	0.134535	0.0580357	0.286039	0.00670864	0.0760829	p__Firmicutes	c__Clostridia	o__Clostridiales	f__Lachnospiraceae	g__?
OTU_4130	OTU_4130	7	0.0135747	0.201802	0.0714286	0.371985	0.0067371	0.0762285	p__Bacteroidetes	c__Bacteroidia	o__Bacteroidales	f__?	g__?
OTU_3090	OTU_3090	182	1.0362	2.18227	0.700893	1.67675	0.00676554	0.0763674	p__Bacteroidetes	c__Bacteroidia	o__Bacteroidales	f__Bacteroidales_S24-7_group	g__?
OTU_629	OTU_629	122	0.484163	4.38344	1.375	7.2212	0.00678971	0.0763674	p__Firmicutes	c__Clostridia	o__Clostridiales	f__Lachnospiraceae	g__?
OTU_3590	OTU_3590	166	0.882353	1.79005	1.09821	1.66451	0.00678259	0.0763674	p__Firmicutes	c__Clostridia	o__Clostridiales	f__Ruminococcaceae	g__Ruminiclostridium_5
OTU_1065	OTU_1065	24	0.0678733	0.269527	0.1875	0.501679	0.00682058	0.0764785	p__Bacteroidetes	c__Bacteroidia	o__Bacteroidales	f__Bacteroidales_S24-7_group	g__?
OTU_2075	OTU_2075	15	0.0588235	0.317914	0.142857	0.480231	0.00682651	0.0764785	p__Firmicutes	c__Clostridia	o__Clostridiales	f__Lachnospiraceae	g__?
OTU_2936	OTU_2936	27	0.108597	0.48333	0.232143	0.662678	0.00685311	0.0766253	p__Bacteroidetes	c__Bacteroidia	o__Bacteroidales	f__?	g__?
OTU_5000	OTU_5000	32	0.230769	0.657926	0.160714	0.842307	0.00690548	0.0770175	p__Firmicutes	c__Clostridia	o__Clostridiales	f__Ruminococcaceae	g__Butyricicoccus
OTU_4068	OTU_4068	7	0.0135747	0.11598	0.0982143	0.443383	0.0069153	0.0770175	p__Firmicutes	c__Clostridia	o__Clostridiales	f__Ruminococcaceae	g__?
OTU_1382	OTU_1382	346	2.72851	6.29852	1.51786	4.46005	0.006931	0.0770413	p__Bacteroidetes	c__Bacteroidia	o__Bacteroidales	f__Bacteroidales_S24-7_group	g__?
OTU_2314	OTU_2314	24	0.131222	0.892378	0.191964	0.644903	0.00699189	0.0774151	p__Firmicutes	c__Clostridia	o__Clostridiales	f__Lachnospiraceae	g__?
OTU_2510	OTU_2510	6	0.0135747	0.11598	0.0758929	0.312015	0.00698337	0.0774151	p__Firmicutes	c__Clostridia	o__Clostridiales	f__Lachnospiraceae	g__?
OTU_314	OTU_314	119	0.38914	2.2709	1.54911	5.20756	0.00702257	0.0775554	p__Firmicutes	c__Clostridia	o__Clostridiales	f__Lachnospiraceae	g__?
OTU_1597	OTU_1597	5	0.00904977	0.0949138	0.0714286	0.320154	0.00703187	0.0775554	p__Firmicutes	c__Clostridia	o__Clostridiales	f__Lachnospiraceae	g__?
OTU_2434	OTU_2434	182	0.633484	1.92745	1.88839	5.52459	0.00708453	0.07795	p__Bacteroidetes	c__Bacteroidia	o__Bacteroidales	f__Bacteroidales_S24-7_group	g__?
OTU_975	OTU_975	18	0.0678733	0.447122	0.174107	0.709354	0.0070951	0.07795	p__Firmicutes	c__Clostridia	o__Clostridiales	f__Ruminococcaceae	g__Ruminococcaceae_UCG-014
OTU_4902	OTU_4902	2	0.0316742	0.175529	0	0	0.00735957	0.078165	p__Bacteroidetes	c__Bacteroidia	o__Bacteroidales	f__Bacteroidales_S24-7_group	g__?
OTU_5783	OTU_5783	2	0.0316742	0.175529	0	0	0.00735957	0.078165	p__Bacteroidetes	c__Bacteroidia	o__Bacteroidales	f__Bacteroidaceae	g__Bacteroides
OTU_4701	OTU_4701	2	0.0316742	0.175529	0	0	0.00735957	0.078165	p__Firmicutes	c__Clostridia	o__Clostridiales	f__?	g__?
OTU_999	OTU_999	3	0.0316742	0.175529	0	0	0.00735957	0.078165	p__Firmicutes	c__Clostridia	o__Clostridiales	f__?	g__?
OTU_4299	OTU_4299	140	0.475113	1.84528	0.620536	1.6276	0.00728602	0.078165	p__Bacteroidetes	c__Bacteroidia	o__Bacteroidales	f__Bacteroidales_S24-7_group	g__?
OTU_5843	OTU_5843	264	1.43891	5.87383	2.06696	6.50353	0.00734541	0.078165	p__Bacteroidetes	c__Bacteroidia	o__Bacteroidales	f__Bacteroidales_S24-7_group	g__?
OTU_1373	OTU_1373	57	0.366516	0.861585	0.227679	0.71307	0.00714596	0.078165	p__Bacteroidetes	c__Bacteroidia	o__Bacteroidales	f__Bacteroidales_S24-7_group	g__?
OTU_3923	OTU_3923	4	0.040724	0.239635	0	0	0.00736109	0.078165	p__Bacteroidetes	c__Bacteroidia	o__Bacteroidales	f__Bacteroidales_S24-7_group	g__?
OTU_703	OTU_703	4	0.0633484	0.351058	0	0	0.00735957	0.078165	p__Proteobacteria	c__Betaproteobacteria	o__Burkholderiales	f__Oxalobacteraceae	g__?
OTU_394	OTU_394	142	0.38009	1.92599	1.625	8.1076	0.00736237	0.078165	p__Firmicutes	c__Clostridia	o__Clostridiales	f__Lachnospiraceae	g__Blautia
OTU_1861	OTU_1861	35	0.113122	0.486976	0.410714	1.4977	0.00719005	0.078165	p__Firmicutes	c__Clostridia	o__Clostridiales	f__Lachnospiraceae	g__?
OTU_5272	OTU_5272	36	0.199095	0.94686	0.308036	0.780208	0.00714816	0.078165	p__Firmicutes	c__Clostridia	o__Clostridiales	f__Lachnospiraceae	g__?
OTU_5011	OTU_5011	59	0.276018	0.73905	0.473214	1.10002	0.00727752	0.078165	p__Firmicutes	c__Clostridia	o__Clostridiales	f__Lachnospiraceae	g__Lachnospiraceae_NK4A136_group
OTU_4380	OTU_4380	11	0.158371	0.615914	0.0357143	0.29733	0.00725269	0.078165	p__Firmicutes	c__Clostridia	o__Clostridiales	f__?	g__?
OTU_573	OTU_573	7	0.113122	0.633073	0	0	0.00736139	0.078165	p__Firmicutes	c__Clostridia	o__Clostridiales	f__Clostridiaceae_1	g__Clostridium_sensu_stricto_1
OTU_2660	OTU_2660	32	0.158371	0.545465	0.308036	0.744925	0.00718428	0.078165	p__Firmicutes	c__Clostridia	o__Clostridiales	f__Lachnospiraceae	g__Lachnospiraceae_NK4A136_group
OTU_3602	OTU_3602	2	0.0316742	0.175529	0	0	0.00735957	0.078165	p__Firmicutes	c__Clostridia	o__Clostridiales	f__?	g__?
OTU_3607	OTU_3607	2	0.0316742	0.175529	0	0	0.00735957	0.078165	p__Firmicutes	c__Clostridia	o__Clostridiales	f__Lachnospiraceae	g__?
OTU_618	OTU_618	47	0.226244	0.75885	0.450893	1.23015	0.00751875	0.0796763	p__Firmicutes	c__Clostridia	o__Clostridiales	f__Lachnospiraceae	g__Roseburia
OTU_683	OTU_683	440	2.06787	9.19782	3.94196	13.6102	0.0075881	0.0802615	p__Firmicutes	c__Clostridia	o__Clostridiales	f__Lachnospiraceae	g__Lachnospiraceae_NK4A136_group
OTU_1596	OTU_1596	30	0.266968	0.600185	0.120536	0.352731	0.00763296	0.0805859	p__Bacteroidetes	c__Bacteroidia	o__Bacteroidales	f__Bacteroidales_S24-7_group	g__?
OTU_5825	OTU_5825	66	0.461538	1.23753	0.267857	0.745475	0.00766046	0.0807262	p__Bacteroidetes	c__Bacteroidia	o__Bacteroidales	f__Bacteroidales_S24-7_group	g__?
OTU_469	OTU_469	366	2.10407	2.13691	2.52679	2.066	0.00769123	0.0809003	p__Firmicutes	c__Clostridia	o__Clostridiales	f__Ruminococcaceae	g__Anaerotruncus
OTU_3647	OTU_3647	12	0.0452489	0.229104	0.116071	0.347845	0.00771736	0.0810251	p__Firmicutes	c__Clostridia	o__Clostridiales	f__Lachnospiraceae	g__?
OTU_3978	OTU_3978	2	0	0	0.03125	0.174382	0.00818836	0.0811886	p__Bacteroidetes	c__Bacteroidia	o__Bacteroidales	f__Bacteroidales_S24-7_group	g__?
OTU_5076	OTU_5076	2	0	0	0.03125	0.174382	0.00818836	0.0811886	p__Bacteroidetes	c__Bacteroidia	o__Bacteroidales	f__?	g__?
OTU_4041	OTU_4041	2	0	0	0.03125	0.174382	0.00818836	0.0811886	p__Firmicutes	c__Clostridia	o__Clostridiales	f__?	g__?
OTU_4453	OTU_4453	2	0	0	0.03125	0.174382	0.00818836	0.0811886	p__Firmicutes	c__Clostridia	o__Clostridiales	f__Lachnospiraceae	g__?
OTU_4602	OTU_4602	2	0	0	0.03125	0.174382	0.00818836	0.0811886	p__Firmicutes	c__Clostridia	o__Clostridiales	f__Lachnospiraceae	g__?
OTU_4654	OTU_4654	2	0	0	0.03125	0.174382	0.00818836	0.0811886	p__Firmicutes	c__Clostridia	o__Clostridiales	f__Lachnospiraceae	g__?
OTU_4690	OTU_4690	2	0	0	0.03125	0.174382	0.00818836	0.0811886	p__Firmicutes	c__Clostridia	o__Clostridiales	f__Lachnospiraceae	g__?
OTU_5440	OTU_5440	2	0	0	0.03125	0.174382	0.00818836	0.0811886	p__Firmicutes	c__Clostridia	o__Clostridiales	f__Lachnospiraceae	g__?
OTU_621	OTU_621	564	3.70588	5.30775	2.76786	4.76719	0.00810072	0.0811886	p__Bacteroidetes	c__Bacteroidia	o__Bacteroidales	f__Bacteroidales_S24-7_group	g__?
OTU_1348	OTU_1348	35	0.393665	1.41863	0.0625	0.260433	0.00813446	0.0811886	p__Bacteroidetes	c__Bacteroidia	o__Bacteroidales	f__Bacteroidales_S24-7_group	g__?
OTU_3426	OTU_3426	20	0.171946	0.569952	0.0446429	0.227618	0.00775812	0.0811886	p__Bacteroidetes	c__Bacteroidia	o__Bacteroidales	f__Bacteroidales_S24-7_group	g__?
OTU_4301	OTU_4301	3	0	0	0.0491071	0.287714	0.00819033	0.0811886	p__Bacteroidetes	c__Bacteroidia	o__Bacteroidales	f__Bacteroidales_S24-7_group	g__?
OTU_1763	OTU_1763	2	0	0	0.03125	0.174382	0.00818836	0.0811886	p__Bacteroidetes	c__Bacteroidia	o__Bacteroidales	f__Bacteroidales_S24-7_group	g__?
OTU_5105	OTU_5105	71	0.493213	1.82064	0.486607	1.09618	0.00801136	0.0811886	p__Firmicutes	c__Clostridia	o__Clostridiales	f__Lachnospiraceae	g__Lachnospiraceae_UCG-006
OTU_1851	OTU_1851	11	0	0	0.178571	1.0306	0.00819033	0.0811886	p__Firmicutes	c__Clostridia	o__Clostridiales	f__Lachnospiraceae	g__?
OTU_2108	OTU_2108	5	0	0	0.0714286	0.477555	0.00819033	0.0811886	p__Firmicutes	c__Clostridia	o__Clostridiales	f__Ruminococcaceae	g__Butyricicoccus
OTU_3357	OTU_3357	24	0.0859729	0.365355	0.209821	0.653169	0.00814232	0.0811886	p__Firmicutes	c__Clostridia	o__Clostridiales	f__Lachnospiraceae	g__?
OTU_4580	OTU_4580	5	0	0	0.0714286	0.477555	0.00819033	0.0811886	p__Firmicutes	c__Clostridia	o__Clostridiales	f__Lachnospiraceae	g__Lachnospiraceae_NK4A136_group
OTU_5209	OTU_5209	4	0	0	0.0580357	0.36828	0.00819033	0.0811886	p__Firmicutes	c__Clostridia	o__Clostridiales	f__?	g__?
OTU_1003	OTU_1003	3	0	0	0.0446429	0.264096	0.00819033	0.0811886	p__Firmicutes	c__Clostridia	o__Clostridiales	f__?	g__?
OTU_1380	OTU_1380	3	0	0	0.0491071	0.287714	0.00819033	0.0811886	p__Firmicutes	c__Clostridia	o__Clostridiales	f__Lachnospiraceae	g__?
OTU_1538	OTU_1538	3	0	0	0.0446429	0.264096	0.00819033	0.0811886	p__Firmicutes	c__Clostridia	o__Clostridiales	f__Lachnospiraceae	g__?
OTU_1773	OTU_1773	3	0	0	0.0491071	0.287714	0.00819033	0.0811886	p__Firmicutes	c__Clostridia	o__Clostridiales	f__Lachnospiraceae	g__?
OTU_2780	OTU_2780	3	0	0	0.0446429	0.264096	0.00819033	0.0811886	p__Firmicutes	c__Clostridia	o__Clostridiales	f__?	g__?
OTU_5118	OTU_5118	3	0	0	0.0446429	0.264096	0.00819033	0.0811886	p__Firmicutes	c__Clostridia	o__Clostridiales	f__Lachnospiraceae	g__?
OTU_5167	OTU_5167	3	0	0	0.0446429	0.264096	0.00819033	0.0811886	p__Firmicutes	c__Clostridia	o__Clostridiales	f__Lachnospiraceae	g__?
OTU_6080	OTU_6080	3	0	0	0.0446429	0.264096	0.00819033	0.0811886	p__Firmicutes	c__Clostridia	o__Clostridiales	f__Ruminococcaceae	g__?
OTU_1782	OTU_1782	2	0	0	0.03125	0.174382	0.00818836	0.0811886	p__Firmicutes	c__Clostridia	o__Clostridiales	f__Ruminococcaceae	g__Butyricicoccus
OTU_2363	OTU_2363	2	0	0	0.03125	0.174382	0.00818836	0.0811886	p__Firmicutes	c__Clostridia	o__Clostridiales	f__Lachnospiraceae	g__?
OTU_2456	OTU_2456	2	0	0	0.03125	0.174382	0.00818836	0.0811886	p__Firmicutes	c__Clostridia	o__Clostridiales	f__Lachnospiraceae	g__?
OTU_3800	OTU_3800	2	0	0	0.03125	0.174382	0.00818836	0.0811886	p__Firmicutes	c__Clostridia	o__Clostridiales	f__Lachnospiraceae	g__?
OTU_3938	OTU_3938	2	0	0	0.03125	0.174382	0.00818836	0.0811886	p__Firmicutes	c__Clostridia	o__Clostridiales	f__Lachnospiraceae	g__?
OTU_3809	OTU_3809	25	0.0452489	0.208321	0.21875	0.975671	0.00823145	0.0814354	p__Firmicutes	c__Clostridia	o__Clostridiales	f__Lachnospiraceae	g__Lachnospiraceae_NK4A136_group
OTU_2530	OTU_2530	55	0.253394	0.72554	0.459821	0.936644	0.0082439	0.0814354	p__Firmicutes	c__Clostridia	o__Clostridiales	f__Lachnospiraceae	g__?
OTU_3086	OTU_3086	81	0.38009	1.73739	0.709821	2.42755	0.00827146	0.0815658	p__Bacteroidetes	c__Bacteroidia	o__Bacteroidales	f__Bacteroidales_S24-7_group	g__?
OTU_2250	OTU_2250	52	0.230769	1.15055	0.549107	1.85755	0.00830009	0.0817056	p__Bacteroidetes	c__Bacteroidia	o__Bacteroidales	f__Bacteroidales_S24-7_group	g__?
OTU_165	OTU_165	3647	24.5204	32.6017	23.2723	38.6081	0.00831441	0.0817056	p__Firmicutes	c__Clostridia	o__Clostridiales	f__Clostridiales_vadinBB60_group	g__?
OTU_390	OTU_390	159	0.547511	1.61632	1.33482	2.90344	0.0083471	0.0818852	p__Tenericutes	c__Mollicutes	o__Mollicutes_RF9	f__?	g__?
OTU_3324	OTU_3324	37	0.153846	0.408819	0.352679	0.828685	0.00836613	0.0819304	p__Firmicutes	c__Clostridia	o__Clostridiales	f__Lachnospiraceae	g__Lachnospiraceae_NK4A136_group
OTU_164	OTU_164	4374	28.5339	51.1743	22.2098	52.11	0.00843621	0.0824745	p__Firmicutes	c__Clostridia	o__Clostridiales	f__Lachnospiraceae	g__Roseburia
OTU_1682	OTU_1682	11	0.113122	0.458118	0.0357143	0.24799	0.00845828	0.0825482	p__Firmicutes	c__Clostridia	o__Clostridiales	f__?	g__?
OTU_1983	OTU_1983	37	0.307692	0.716928	0.183036	0.626384	0.00848216	0.0826392	p__Firmicutes	c__Clostridia	o__Clostridiales	f__Lachnospiraceae	g__?
OTU_4229	OTU_4229	445	2.36199	5.42931	3.32143	6.44704	0.00855323	0.0831889	p__Firmicutes	c__Clostridia	o__Clostridiales	f__Lachnospiraceae	g__?
OTU_1322	OTU_1322	63	0.375566	1.10336	0.120536	0.462715	0.00868172	0.0841193	p__Bacteroidetes	c__Bacteroidia	o__Bacteroidales	f__Bacteroidales_S24-7_group	g__?
OTU_63	OTU_63	13612	77.3439	172.147	112.08	215.543	0.00868309	0.0841193	p__Firmicutes	c__Clostridia	o__Clostridiales	f__Lachnospiraceae	g__?
OTU_2400	OTU_2400	25	0.144796	1.33377	0.227679	1.37464	0.00869331	0.0841193	p__Firmicutes	c__Clostridia	o__Clostridiales	f__Lachnospiraceae	g__?
OTU_6112	OTU_6112	10	0.0226244	0.149041	0.142857	0.604277	0.00875618	0.0845835	p__Firmicutes	c__Clostridia	o__Clostridiales	f__Lachnospiraceae	g__?
OTU_1707	OTU_1707	10	0.108597	0.444122	0.0223214	0.175755	0.00878035	0.084673	p__Bacteroidetes	c__Bacteroidia	o__Bacteroidales	f__Bacteroidaceae	g__?
OTU_5423	OTU_5423	14	0.0678733	0.404418	0.116071	0.38458	0.00888058	0.0854566	p__Bacteroidetes	c__Bacteroidia	o__Bacteroidales	f__?	g__?
OTU_410	OTU_410	151	0.262443	1.85959	2.07143	9.75366	0.0088917	0.0854566	p__Firmicutes	c__Clostridia	o__Clostridiales	f__Lachnospiraceae	g__Blautia
OTU_3250	OTU_3250	8	0.0769231	0.299183	0.0178571	0.132729	0.00896122	0.0859793	p__Bacteroidetes	c__Bacteroidia	o__Bacteroidales	f__Bacteroidales_S24-7_group	g__?
OTU_1915	OTU_1915	84	0.475113	1.94599	0.553571	2.04803	0.00911288	0.0872869	p__Firmicutes	c__Clostridia	o__Clostridiales	f__Lachnospiraceae	g__?
OTU_3808	OTU_3808	69	0.384615	1.29739	0.660714	1.88005	0.00918648	0.0876961	p__Firmicutes	c__Clostridia	o__Clostridiales	f__Lachnospiraceae	g__?
OTU_5338	OTU_5338	27	0.108597	0.401099	0.263393	0.700608	0.00918466	0.0876961	p__Firmicutes	c__Clostridia	o__Clostridiales	f__Lachnospiraceae	g__?
OTU_1390	OTU_1390	113	0.719457	1.12129	0.486607	0.937413	0.00923945	0.0877593	p__Bacteroidetes	c__Bacteroidia	o__Bacteroidales	f__Bacteroidales_S24-7_group	g__?
OTU_1261	OTU_1261	28	0.131222	0.560822	0.272321	0.787766	0.00923888	0.0877593	p__Bacteroidetes	c__Bacteroidia	o__Bacteroidales	f__Bacteroidales_S24-7_group	g__?
OTU_103	OTU_103	3487	5.33484	19.5019	55.7679	263.377	0.00923291	0.0877593	p__Firmicutes	c__Clostridia	o__Clostridiales	f__Lachnospiraceae	g__Roseburia
OTU_52	OTU_52	16313	89.2986	159.091	140.777	239.823	0.00926747	0.0878785	p__Firmicutes	c__Clostridia	o__Clostridiales	f__Lachnospiraceae	g__Lachnospiraceae_UCG-006
OTU_92	OTU_92	20609	146.511	165.516	97.9286	107.046	0.00935633	0.0885733	p__Bacteroidetes	c__Bacteroidia	o__Bacteroidales	f__Bacteroidales_S24-7_group	g__?
OTU_346	OTU_346	447	1.58824	5.53728	4.18304	9.99854	0.00942183	0.0890449	p__Firmicutes	c__Clostridia	o__Clostridiales	f__Lachnospiraceae	g__Tyzzerella_3
OTU_5433	OTU_5433	16	0.0497738	0.217971	0.169643	0.533848	0.00945537	0.0891616	p__Bacteroidetes	c__Bacteroidia	o__Bacteroidales	f__?	g__?
OTU_861	OTU_861	207	1.14027	3.91538	1.54911	3.5011	0.00946557	0.0891616	p__Firmicutes	c__Clostridia	o__Clostridiales	f__Lachnospiraceae	g__Blautia
OTU_1111	OTU_1111	40	0.20362	1.19817	0.388393	1.36781	0.00948438	0.0891909	p__Firmicutes	c__Clostridia	o__Clostridiales	f__Lachnospiraceae	g__?
OTU_2096	OTU_2096	50	0.466063	1.04228	0.196429	0.524542	0.00954839	0.0896444	p__Firmicutes	c__Clostridia	o__Clostridiales	f__Lachnospiraceae	g__?
OTU_40	OTU_40	12110	91.267	244.865	62.3438	189.811	0.00963389	0.0902978	p__Bacteroidetes	c__Bacteroidia	o__Bacteroidales	f__Bacteroidales_S24-7_group	g__?
OTU_6417	OTU_6417	433	1.8733	4.06898	3.35268	5.41594	0.00976646	0.0905326	p__Bacteroidetes	c__Bacteroidia	o__Bacteroidales	f__Bacteroidales_S24-7_group	g__?
OTU_1585	OTU_1585	146	0.710407	2.16319	1.29911	3.16862	0.00973996	0.0905326	p__Bacteroidetes	c__Bacteroidia	o__Bacteroidales	f__Bacteroidales_S24-7_group	g__?
OTU_1125	OTU_1125	136	0.914027	2.8247	1.06696	2.80454	0.0098074	0.0905326	p__Firmicutes	c__Clostridia	o__Clostridiales	f__Lachnospiraceae	g__Lachnoclostridium
OTU_713	OTU_713	59	0.447964	1.55308	0.433036	1.1384	0.00976544	0.0905326	p__Firmicutes	c__Clostridia	o__Clostridiales	f__Lachnospiraceae	g__Lachnospiraceae_NK4A136_group
OTU_2255	OTU_2255	19	0.248869	1.17804	0.03125	0.290208	0.00979889	0.0905326	p__Firmicutes	c__Clostridia	o__Clostridiales	f__Lachnospiraceae	g__?
OTU_1062	OTU_1062	55	0.316742	0.923993	0.473214	0.983814	0.00978974	0.0905326	p__Firmicutes	c__Clostridia	o__Clostridiales	f__Lachnospiraceae	g__Lachnospiraceae_NK4A136_group
OTU_5074	OTU_5074	16	0.0361991	0.210091	0.196429	0.784826	0.0097669	0.0905326	p__Firmicutes	c__Clostridia	o__Clostridiales	f__Lachnospiraceae	g__?
OTU_3211	OTU_3211	24	0.20362	0.617315	0.102679	0.503968	0.00974675	0.0905326	p__Firmicutes	c__Clostridia	o__Clostridiales	f__Lachnospiraceae	g__?
OTU_3614	OTU_3614	24	0.081448	0.333943	0.178571	0.530915	0.00968664	0.0905326	p__Firmicutes	c__Clostridia	o__Clostridiales	f__Lachnospiraceae	g__Coprococcus_1
OTU_3226	OTU_3226	6	0.0588235	0.30328	0.00446429	0.0668153	0.00983426	0.0905326	p__Firmicutes	c__Clostridia	o__Clostridiales	f__Lachnospiraceae	g__?
OTU_751	OTU_751	6	0.0950226	0.551875	0.00446429	0.0668153	0.00983426	0.0905326	p__Firmicutes	c__Bacilli	o__Lactobacillales	f__?	g__?
OTU_912	OTU_912	14	0.144796	0.510644	0.0357143	0.185993	0.00994163	0.0909756	p__Bacteroidetes	c__Bacteroidia	o__Bacteroidales	f__Bacteroidales_S24-7_group	g__?
OTU_2633	OTU_2633	3	0.040724	0.198099	0.00446429	0.0668153	0.0099945	0.0909756	p__Firmicutes	c__Clostridia	o__Clostridiales	f__Lachnospiraceae	g__?
OTU_4523	OTU_4523	3	0.040724	0.198099	0.00446429	0.0668153	0.0099945	0.0909756	p__Bacteroidetes	c__Bacteroidia	o__Bacteroidales	f__?	g__?
OTU_5439	OTU_5439	4	0.040724	0.198099	0.00446429	0.0668153	0.0099945	0.0909756	p__Firmicutes	c__Clostridia	o__Clostridiales	f__Lachnospiraceae	g__?
OTU_5579	OTU_5579	3	0.040724	0.198099	0.00446429	0.0668153	0.0099945	0.0909756	p__Firmicutes	c__Clostridia	o__Clostridiales	f__Lachnospiraceae	g__?
OTU_6045	OTU_6045	3	0.040724	0.198099	0.00446429	0.0668153	0.0099945	0.0909756	p__Firmicutes	c__Clostridia	o__Clostridiales	f__?	g__?
OTU_6133	OTU_6133	3	0.040724	0.198099	0.00446429	0.0668153	0.0099945	0.0909756	p__Firmicutes	c__Clostridia	o__Clostridiales	f__Lachnospiraceae	g__?
OTU_408	OTU_408	213	1.07692	4.40025	1.69196	5.87376	0.0100161	0.0910267	p__Firmicutes	c__Clostridia	o__Clostridiales	f__Lachnospiraceae	g__?
OTU_648	OTU_648	286	1.71493	5.00865	2.14732	4.44707	0.010059	0.0911244	p__Bacteroidetes	c__Bacteroidia	o__Bacteroidales	f__Rikenellaceae	g__Alistipes
OTU_1211	OTU_1211	22	0.20362	0.57143	0.0848214	0.350454	0.0100474	0.0911244	p__Bacteroidetes	c__Bacteroidia	o__Bacteroidales	f__Bacteroidales_S24-7_group	g__?
OTU_339	OTU_339	1474	11.1493	13.6515	7.5625	10.751	0.0101228	0.0915566	p__Firmicutes	c__Clostridia	o__Clostridiales	f__Lachnospiraceae	g__Roseburia
OTU_5498	OTU_5498	7	0.0588235	0.235828	0.0133929	0.115207	0.0101793	0.0916843	p__Firmicutes	c__Clostridia	o__Clostridiales	f__Lachnospiraceae	g__?
OTU_3471	OTU_3471	21	0.131222	0.388438	0.0714286	0.359728	0.0101853	0.0916843	p__Bacteroidetes	c__Bacteroidia	o__Bacteroidales	f__Bacteroidales_S24-7_group	g__?
OTU_1897	OTU_1897	6	0.0633484	0.324129	0.00892857	0.133631	0.0101664	0.0916843	p__Firmicutes	c__Clostridia	o__Clostridiales	f__Lachnospiraceae	g__?
OTU_3101	OTU_3101	496	1.819	5.07344	5.07143	17.5539	0.010211	0.0917696	p__Bacteroidetes	c__Bacteroidia	o__Bacteroidales	f__Bacteroidales_S24-7_group	g__?
OTU_649	OTU_649	263	0.411765	1.41024	1.00446	2.87169	0.0102908	0.0920578	p__Bacteroidetes	c__Bacteroidia	o__Bacteroidales	f__Bacteroidales_S24-7_group	g__?
OTU_484	OTU_484	327	2.19457	7.67304	2.67857	6.95368	0.0103403	0.0920578	p__Bacteroidetes	c__Bacteroidia	o__Bacteroidales	f__Bacteroidales_S24-7_group	g__?
OTU_6275	OTU_6275	25	0.217195	0.520379	0.111607	0.380051	0.0103081	0.0920578	p__Bacteroidetes	c__Bacteroidia	o__Bacteroidales	f__Bacteroidales_S24-7_group	g__?
OTU_840	OTU_840	1329	7.00452	16.7295	12.2812	25.9756	0.0103314	0.0920578	p__Firmicutes	c__Clostridia	o__Clostridiales	f__Lachnospiraceae	g__?
OTU_3896	OTU_3896	5	0.0452489	0.229104	0.00892857	0.133631	0.0103347	0.0920578	p__Firmicutes	c__Clostridia	o__Clostridiales	f__Lachnospiraceae	g__?
OTU_3968	OTU_3968	4	0.0723982	0.336031	0.00892857	0.094279	0.0102763	0.0920578	p__Firmicutes	c__Clostridia	o__Clostridiales	f__Lachnospiraceae	g__?
OTU_385	OTU_385	145	1.02262	3.7166	1.30357	3.83479	0.0103735	0.0922086	p__Actinobacteria	c__Coriobacteriia	o__Coriobacteriales	f__?	g__?
OTU_945	OTU_945	49	0.393665	0.794158	0.263393	0.79081	0.0104996	0.093184	p__Bacteroidetes	c__Bacteroidia	o__Bacteroidales	f__Bacteroidales_S24-7_group	g__?
OTU_875	OTU_875	711	4.62443	11.0173	4.05804	8.53856	0.0105876	0.0938183	p__Bacteroidetes	c__Bacteroidia	o__Bacteroidales	f__Bacteroidales_S24-7_group	g__?
OTU_1256	OTU_1256	48	0.20362	1.02211	0.415179	1.24272	0.0106733	0.0944308	p__Bacteroidetes	c__Bacteroidia	o__Bacteroidales	f__Bacteroidales_S24-7_group	g__?
OTU_97	OTU_97	3031	9.18552	55.8009	36.0804	150.919	0.0107365	0.0948417	p__Bacteroidetes	c__Bacteroidia	o__Bacteroidales	f__Bacteroidales_S24-7_group	g__?
OTU_183	OTU_183	1264	17.9186	76.4911	0.0669643	0.25052	0.0108394	0.0956023	p__Bacteroidetes	c__Bacteroidia	o__Bacteroidales	f__Bacteroidales_S24-7_group	g__?
OTU_5744	OTU_5744	120	0.687783	1.66441	0.785714	1.36863	0.0108916	0.0959134	p__Firmicutes	c__Clostridia	o__Clostridiales	f__Lachnospiraceae	g__Lachnospiraceae_NK4A136_group
OTU_5987	OTU_5987	6	0.0180995	0.133614	0.0669643	0.25052	0.0109171	0.0959894	p__Firmicutes	c__Clostridia	o__Clostridiales	f__Lachnospiraceae	g__?
OTU_5151	OTU_5151	27	0.0904977	0.34503	0.254464	0.804961	0.0109377	0.096022	p__Firmicutes	c__Clostridia	o__Clostridiales	f__Lachnospiraceae	g__?
OTU_5057	OTU_5057	72	0.678733	2.69696	0.133929	0.543952	0.0109578	0.0960499	p__Bacteroidetes	c__Bacteroidia	o__Bacteroidales	f__Bacteroidales_S24-7_group	g__?
OTU_2695	OTU_2695	128	0.891403	1.67521	0.602679	1.30477	0.0110911	0.0965131	p__Bacteroidetes	c__Bacteroidia	o__Bacteroidales	f__Bacteroidales_S24-7_group	g__?
OTU_3136	OTU_3136	19	0.158371	0.483627	0.0848214	0.441097	0.0110956	0.0965131	p__Bacteroidetes	c__Bacteroidia	o__Bacteroidales	f__Bacteroidales_S24-7_group	g__?
OTU_5082	OTU_5082	11	0.00452489	0.0672673	0.147321	0.87859	0.0110421	0.0965131	p__Firmicutes	c__Clostridia	o__Clostridiales	f__Lachnospiraceae	g__?
OTU_5315	OTU_5315	15	0.0678733	0.356638	0.183036	0.581846	0.0110754	0.0965131	p__Firmicutes	c__Clostridia	o__Clostridiales	f__Ruminococcaceae	g__?
OTU_2999	OTU_2999	7	0.0769231	0.354787	0.0178571	0.188558	0.0110499	0.0965131	p__Firmicutes	c__Clostridia	o__Clostridiales	f__Ruminococcaceae	g__?
OTU_4629	OTU_4629	13	0.0135747	0.11598	0.169643	0.964745	0.0111373	0.0965796	p__Firmicutes	c__Clostridia	o__Clostridiales	f__Lachnospiraceae	g__?
OTU_4716	OTU_4716	5	0.00452489	0.0672673	0.0758929	0.421985	0.011132	0.0965796	p__Firmicutes	c__Clostridia	o__Clostridiales	f__Lachnospiraceae	g__?
OTU_5088	OTU_5088	4	0.00452489	0.0672673	0.0535714	0.278989	0.0111771	0.0967774	p__Bacteroidetes	c__Bacteroidia	o__Bacteroidales	f__Bacteroidales_S24-7_group	g__?
OTU_3055	OTU_3055	24	0.0859729	0.28096	0.25	0.662919	0.0112284	0.0970487	p__Bacteroidetes	c__Bacteroidia	o__Bacteroidales	f__Rikenellaceae	g__Alistipes
OTU_5357	OTU_5357	29	0.226244	0.574803	0.111607	0.402959	0.0112799	0.0970487	p__Bacteroidetes	c__Bacteroidia	o__Bacteroidales	f__Bacteroidales_S24-7_group	g__?
OTU_1408	OTU_1408	3	0.00452489	0.0672673	0.0401786	0.196818	0.011311	0.0970487	p__Firmicutes	c__Clostridia	o__Clostridiales	f__Lachnospiraceae	g__?
OTU_2327	OTU_2327	3	0.00452489	0.0672673	0.0401786	0.196818	0.011311	0.0970487	p__Firmicutes	c__Clostridia	o__Clostridiales	f__Lachnospiraceae	g__?
OTU_2360	OTU_2360	3	0.00452489	0.0672673	0.0401786	0.196818	0.011311	0.0970487	p__Firmicutes	c__Clostridia	o__Clostridiales	f__Lachnospiraceae	g__?
OTU_3747	OTU_3747	3	0.00452489	0.0672673	0.0401786	0.196818	0.011311	0.0970487	p__Firmicutes	c__Clostridia	o__Clostridiales	f__Lachnospiraceae	g__?
OTU_373	OTU_373	231	0.832579	10.1755	3.30357	17.959	0.0113347	0.0971057	p__Firmicutes	c__Clostridia	o__Clostridiales	f__Lachnospiraceae	g__?
OTU_3657	OTU_3657	6	0.0135747	0.11598	0.0758929	0.326071	0.0114646	0.0980703	p__Firmicutes	c__Clostridia	o__Clostridiales	f__Lachnospiraceae	g__?
OTU_1154	OTU_1154	34	0.144796	0.433624	0.299107	0.742556	0.0115049	0.0982671	p__Firmicutes	c__Clostridia	o__Clostridiales	f__Lachnospiraceae	g__?
OTU_3707	OTU_3707	10	0.0271493	0.403604	0.0892857	0.599754	0.0116449	0.0991725	p__Firmicutes	c__Clostridia	o__Clostridiales	f__Lachnospiraceae	g__?
OTU_3672	OTU_3672	6	0.0135747	0.201802	0.0714286	0.383851	0.0116458	0.0991725	p__Firmicutes	c__Clostridia	o__Clostridiales	f__Lachnospiraceae	g__?
OTU_874	OTU_874	77	0.438914	2.33396	0.629464	2.16603	0.0116769	0.0992884	p__Firmicutes	c__Clostridia	o__Clostridiales	f__Ruminococcaceae	g__Ruminococcaceae_UCG-014
OTU_680	OTU_680	111	0.579186	1.35154	0.821429	1.49567	0.0117408	0.0993859	p__Firmicutes	c__Clostridia	o__Clostridiales	f__Lachnospiraceae	g__?
OTU_2110	OTU_2110	28	0.108597	0.444122	0.263393	0.750067	0.0117314	0.0993859	p__Firmicutes	c__Clostridia	o__Clostridiales	f__Ruminococcaceae	g__Ruminococcaceae_UCG-014
OTU_371	OTU_371	515	4.01357	9.84446	4.04911	5.99569	0.0117096	0.0993859	p__Tenericutes	c__Mollicutes	o__Mollicutes_RF9	f__?	g__?
OTU_5036	OTU_5036	158	0.81448	3.23854	1.25446	3.57526	0.0119578	0.10096	p__Bacteroidetes	c__Bacteroidia	o__Bacteroidales	f__Bacteroidales_S24-7_group	g__?
OTU_5697	OTU_5697	13	0.0135747	0.15014	0.205357	1.2175	0.0119623	0.10096	p__Firmicutes	c__Clostridia	o__Clostridiales	f__Lachnospiraceae	g__?
OTU_717	OTU_717	23	0.0950226	0.789144	0.21875	1.12907	0.0120157	0.100961	p__Firmicutes	c__Clostridia	o__Clostridiales	f__Lachnospiraceae	g__?
OTU_4687	OTU_4687	127	0.737557	1.45661	0.910714	1.34634	0.0120114	0.100961	p__Firmicutes	c__Clostridia	o__Clostridiales	f__Lachnospiraceae	g__Lachnoclostridium
OTU_5233	OTU_5233	6	0.00904977	0.0949138	0.0625	0.292852	0.0120009	0.100961	p__Firmicutes	c__Clostridia	o__Clostridiales	f__Lachnospiraceae	g__?
OTU_3538	OTU_3538	23	0.0180995	0.164145	0.0714286	0.305826	0.0120757	0.101315	p__Bacteroidetes	c__Bacteroidia	o__Bacteroidales	f__Bacteroidales_S24-7_group	g__?
OTU_1164	OTU_1164	64	0.343891	0.768305	0.553571	1.0008	0.0121098	0.101451	p__Firmicutes	c__Clostridia	o__Clostridiales	f__Lachnospiraceae	g__?
OTU_5234	OTU_5234	8	0.0135747	0.15014	0.0848214	0.420273	0.0121775	0.101867	p__Firmicutes	c__Clostridia	o__Clostridiales	f__Lachnospiraceae	g__?
OTU_3394	OTU_3394	10	0.040724	0.239635	0.0892857	0.285794	0.012226	0.102123	p__Firmicutes	c__Clostridia	o__Clostridiales	f__Lachnospiraceae	g__?
OTU_2461	OTU_2461	35	0.0633484	0.876753	0.357143	2.45811	0.0122639	0.10214	p__Firmicutes	c__Clostridia	o__Clostridiales	f__Lachnospiraceae	g__?
OTU_1143	OTU_1143	4	0.00904977	0.0949138	0.0491071	0.216576	0.0122544	0.10214	p__Firmicutes	c__Clostridia	o__Clostridiales	f__Lachnospiraceae	g__?
OTU_170	OTU_170	6129	47.6742	99.4766	36.8839	77.5933	0.0123021	0.102158	p__Firmicutes	c__Clostridia	o__Clostridiales	f__Lachnospiraceae	g__?
OTU_4751	OTU_4751	20	0.081448	0.634371	0.169643	0.738298	0.0122954	0.102158	p__Firmicutes	c__Clostridia	o__Clostridiales	f__Lachnospiraceae	g__?
OTU_3115	OTU_3115	88	0.538462	2.4522	0.660714	1.772	0.0123742	0.102381	p__Firmicutes	c__Clostridia	o__Clostridiales	f__Lachnospiraceae	g__?
OTU_1911	OTU_1911	163	1.14932	2.68165	1.22768	1.94243	0.0123831	0.102381	p__Firmicutes	c__Clostridia	o__Clostridiales	f__Lachnospiraceae	g__?
OTU_4723	OTU_4723	27	0.0950226	0.951087	0.272321	1.44307	0.0123578	0.102381	p__Firmicutes	c__Clostridia	o__Clostridiales	f__Lachnospiraceae	g__?
OTU_764	OTU_764	76	0.366516	0.887571	0.59375	1.17147	0.0124035	0.102401	p__Firmicutes	c__Clostridia	o__Clostridiales	f__Ruminococcaceae	g__?
OTU_1223	OTU_1223	10	0.0904977	0.370442	0.0223214	0.148058	0.0125316	0.103309	p__Firmicutes	c__Clostridia	o__Clostridiales	f__Lachnospiraceae	g__?
OTU_2047	OTU_2047	33	0.104072	0.880615	0.415179	1.85626	0.0126437	0.103814	p__Bacteroidetes	c__Bacteroidia	o__Bacteroidales	f__Bacteroidales_S24-7_group	g__?
OTU_1052	OTU_1052	226	1.23077	2.32304	1.72321	2.64053	0.0126153	0.103814	p__Firmicutes	c__Clostridia	o__Clostridiales	f__Lachnospiraceae	g__Lachnospiraceae_NK4A136_group
OTU_5711	OTU_5711	13	0.0361991	0.424855	0.125	0.684551	0.012666	0.103814	p__Firmicutes	c__Clostridia	o__Clostridiales	f__Lachnospiraceae	g__?
OTU_2126	OTU_2126	5	0.0135747	0.15014	0.0535714	0.24474	0.0126592	0.103814	p__Firmicutes	c__Clostridia	o__Clostridiales	f__Lachnospiraceae	g__?
OTU_1875	OTU_1875	7	0.0316742	0.292157	0.0758929	0.352504	0.0127156	0.10407	p__Firmicutes	c__Clostridia	o__Clostridiales	f__Lachnospiraceae	g__?
OTU_1504	OTU_1504	12	0.0723982	0.259734	0.0223214	0.148058	0.0128816	0.105277	p__Firmicutes	c__Clostridia	o__Clostridiales	f__Ruminococcaceae	g__?
OTU_2052	OTU_2052	43	0.366516	0.730231	0.28125	0.743526	0.0129635	0.105794	p__Firmicutes	c__Clostridia	o__Clostridiales	f__Ruminococcaceae	g__Butyricicoccus
OTU_6332	OTU_6332	2	0.0271493	0.162887	0	0	0.0132041	0.105948	p__Bacteroidetes	c__Bacteroidia	o__Bacteroidales	f__?	g__?
OTU_5958	OTU_5958	2	0.0271493	0.162887	0	0	0.0132041	0.105948	p__Firmicutes	c__Clostridia	o__Clostridiales	f__Lachnospiraceae	g__?
OTU_2111	OTU_2111	1808	12.181	32.985	11.9777	22.8166	0.0131677	0.105948	p__Bacteroidetes	c__Bacteroidia	o__Bacteroidales	f__Bacteroidales_S24-7_group	g__?
OTU_4430	OTU_4430	27	0.199095	0.544559	0.133929	0.575985	0.0130763	0.105948	p__Bacteroidetes	c__Bacteroidia	o__Bacteroidales	f__Bacteroidales_S24-7_group	g__?
OTU_4230	OTU_4230	3	0.0452489	0.282421	0	0	0.0132059	0.105948	p__Bacteroidetes	c__Bacteroidia	o__Bacteroidales	f__Bacteroidales_S24-7_group	g__?
OTU_3207	OTU_3207	3	0.0271493	0.162887	0	0	0.0132041	0.105948	p__Bacteroidetes	c__Bacteroidia	o__Bacteroidales	f__Bacteroidales_S24-7_group	g__?
OTU_1848	OTU_1848	61	0.217195	0.872756	0.486607	1.52109	0.0130459	0.105948	p__Firmicutes	c__Clostridia	o__Clostridiales	f__Lachnospiraceae	g__?
OTU_5803	OTU_5803	6	0.0542986	0.400842	0	0	0.0132059	0.105948	p__Firmicutes	c__Clostridia	o__Clostridiales	f__Lachnospiraceae	g__?
OTU_2987	OTU_2987	4	0.0361991	0.230714	0	0	0.0132059	0.105948	p__Firmicutes	c__Clostridia	o__Clostridiales	f__Lachnospiraceae	g__?
OTU_3323	OTU_3323	3	0.0452489	0.282421	0	0	0.0132059	0.105948	p__Firmicutes	c__Clostridia	o__Clostridiales	f__Clostridiales_vadinBB60_group	g__?
OTU_4917	OTU_4917	3	0.040724	0.257907	0	0	0.0132062	0.105948	p__Firmicutes	c__Clostridia	o__Clostridiales	f__?	g__?
OTU_3581	OTU_3581	2	0.0271493	0.162887	0	0	0.0132041	0.105948	p__Firmicutes	c__Clostridia	o__Clostridiales	f__Lachnospiraceae	g__?
OTU_4957	OTU_4957	11	0.040724	0.257907	0.116071	0.4181	0.0133568	0.107005	p__Bacteroidetes	c__Bacteroidia	o__Bacteroidales	f__?	g__?
OTU_5298	OTU_5298	13	0.0452489	0.248152	0.129464	0.430067	0.0133855	0.107084	p__Firmicutes	c__Clostridia	o__Clostridiales	f__Lachnospiraceae	g__?
OTU_1193	OTU_1193	18	0.104072	0.507249	0.1875	0.568709	0.0135312	0.107587	p__Bacteroidetes	c__Bacteroidia	o__Bacteroidales	f__Bacteroidales_S24-7_group	g__?
OTU_2425	OTU_2425	17	0.0633484	0.351058	0.165179	0.571711	0.0135427	0.107587	p__Bacteroidetes	c__Bacteroidia	o__Bacteroidales	f__Bacteroidales_S24-7_group	g__?
OTU_4187	OTU_4187	40	0.257919	0.714457	0.138393	0.530292	0.0134735	0.107587	p__Bacteroidetes	c__Bacteroidia	o__Bacteroidales	f__Bacteroidales_S24-7_group	g__?
OTU_1096	OTU_1096	47	0.21267	0.936639	0.415179	1.2391	0.0135431	0.107587	p__Firmicutes	c__Clostridia	o__Clostridiales	f__Lachnospiraceae	g__?
OTU_929	OTU_929	23	0.176471	0.798059	0.0625	0.488087	0.0135075	0.107587	p__Firmicutes	c__Clostridia	o__Clostridiales	f__Lachnospiraceae	g__Roseburia
OTU_565	OTU_565	1879	10.6516	11.2852	13.6384	13.4771	0.0135741	0.107683	p__Firmicutes	c__Clostridia	o__Clostridiales	f__?	g__?
OTU_3164	OTU_3164	12	0.0542986	0.22712	0.120536	0.326316	0.0136216	0.107909	p__Firmicutes	c__Clostridia	o__Clostridiales	f__Lachnospiraceae	g__?
OTU_2630	OTU_2630	344	2.22624	5.36347	1.48661	4.13774	0.0136619	0.108077	p__Bacteroidetes	c__Bacteroidia	o__Bacteroidales	f__Bacteroidales_S24-7_group	g__?
OTU_1008	OTU_1008	49	0.162896	0.572617	0.526786	1.48209	0.0137561	0.108672	p__Firmicutes	c__Clostridia	o__Clostridiales	f__Lachnospiraceae	g__?
OTU_3102	OTU_3102	51	0.217195	0.989891	0.415179	1.19863	0.013847	0.109153	p__Firmicutes	c__Clostridia	o__Clostridiales	f__Lachnospiraceae	g__?
OTU_5734	OTU_5734	11	0.0452489	0.298081	0.116071	0.449125	0.0138555	0.109153	p__Firmicutes	c__Clostridia	o__Clostridiales	f__Lachnospiraceae	g__?
OTU_5702	OTU_5702	27	0.0859729	0.389443	0.299107	1.16557	0.0139846	0.110017	p__Firmicutes	c__Clostridia	o__Clostridiales	f__Lachnospiraceae	g__?
OTU_3417	OTU_3417	55	0.39819	0.979237	0.232143	0.751467	0.0140633	0.110483	p__Firmicutes	c__Clostridia	o__Clostridiales	f__Ruminococcaceae	g__?
OTU_5840	OTU_5840	755	4.73303	7.46423	3.52232	7.33316	0.0141049	0.110658	p__Bacteroidetes	c__Bacteroidia	o__Bacteroidales	f__Bacteroidales_S24-7_group	g__?
OTU_5464	OTU_5464	43	0.171946	0.511086	0.352679	0.801172	0.0141383	0.110766	p__Firmicutes	c__Clostridia	o__Clostridiales	f__Lachnospiraceae	g__?
OTU_6271	OTU_6271	38	0.38009	1.1443	0.111607	0.391672	0.0142128	0.111044	p__Bacteroidetes	c__Bacteroidia	o__Bacteroidales	f__Rikenellaceae	g__Alistipes
OTU_6039	OTU_6039	314	1.33937	2.63331	2.23661	4.31207	0.0142073	0.111044	p__Firmicutes	c__Clostridia	o__Clostridiales	f__Lachnospiraceae	g__Lachnospiraceae_NK4A136_group
OTU_4106	OTU_4106	7	0	0	0.0267857	0.161818	0.0144851	0.11105	p__Bacteroidetes	c__Bacteroidia	o__Bacteroidales	f__Bacteroidales_S24-7_group	g__?
OTU_94	OTU_94	12897	72.0995	141.848	97.2768	165.596	0.014283	0.11105	p__Firmicutes	c__Clostridia	o__Clostridiales	f__Lachnospiraceae	g__Lachnospiraceae_NK4A136_group
OTU_3337	OTU_3337	24	0.190045	0.530943	0.0714286	0.258116	0.0144612	0.11105	p__Firmicutes	c__Clostridia	o__Clostridiales	f__Lachnospiraceae	g__?
OTU_5652	OTU_5652	5	0	0	0.0669643	0.412775	0.0144874	0.11105	p__Firmicutes	c__Clostridia	o__Clostridiales	f__Lachnospiraceae	g__Lachnospiraceae_NK4A136_group
OTU_2134	OTU_2134	2	0	0	0.0267857	0.161818	0.0144851	0.11105	p__Firmicutes	c__Clostridia	o__Clostridiales	f__Lachnospiraceae	g__?
OTU_2147	OTU_2147	2	0	0	0.0267857	0.161818	0.0144851	0.11105	p__Firmicutes	c__Clostridia	o__Clostridiales	f__Lachnospiraceae	g__?
OTU_3143	OTU_3143	2	0	0	0.0267857	0.161818	0.0144851	0.11105	p__Firmicutes	c__Clostridia	o__Clostridiales	f__Lachnospiraceae	g__Lachnospiraceae_UCG-006
OTU_3662	OTU_3662	2	0	0	0.0267857	0.161818	0.0144851	0.11105	p__Firmicutes	c__Clostridia	o__Clostridiales	f__?	g__?
OTU_3986	OTU_3986	2	0	0	0.0267857	0.161818	0.0144851	0.11105	p__Firmicutes	c__Clostridia	o__Clostridiales	f__Ruminococcaceae	g__Ruminiclostridium_5
OTU_4634	OTU_4634	2	0	0	0.0267857	0.161818	0.0144851	0.11105	p__Firmicutes	c__Clostridia	o__Clostridiales	f__Lachnospiraceae	g__?
OTU_4836	OTU_4836	2	0	0	0.0267857	0.161818	0.0144851	0.11105	p__Firmicutes	c__Clostridia	o__Clostridiales	f__Lachnospiraceae	g__?
OTU_4979	OTU_4979	2	0	0	0.0267857	0.161818	0.0144851	0.11105	p__Firmicutes	c__Clostridia	o__Clostridiales	f__?	g__?
OTU_5450	OTU_5450	2	0	0	0.0267857	0.161818	0.0144851	0.11105	p__Firmicutes	c__Clostridia	o__Clostridiales	f__Lachnospiraceae	g__?
OTU_5704	OTU_5704	2	0	0	0.0267857	0.161818	0.0144851	0.11105	p__Firmicutes	c__Clostridia	o__Clostridiales	f__Lachnospiraceae	g__?
OTU_3605	OTU_3605	25	0.140271	0.542099	0.09375	0.806452	0.0145242	0.111183	p__Firmicutes	c__Clostridia	o__Clostridiales	f__Lachnospiraceae	g__?
OTU_5084	OTU_5084	16	0.0588235	0.382785	0.120536	0.45292	0.0147209	0.112536	p__Firmicutes	c__Clostridia	o__Clostridiales	f__Lachnospiraceae	g__?
OTU_4693	OTU_4693	39	0.0904977	0.39422	0.446429	1.55808	0.0147844	0.11287	p__Firmicutes	c__Clostridia	o__Clostridiales	f__Lachnospiraceae	g__?
OTU_5909	OTU_5909	34	0.19457	0.810817	0.303571	0.855887	0.0148315	0.113078	p__Firmicutes	c__Clostridia	o__Clostridiales	f__Lachnospiraceae	g__?
OTU_1590	OTU_1590	9	0.0452489	0.282421	0.0982143	0.353327	0.0149061	0.113494	p__Firmicutes	c__Clostridia	o__Clostridiales	f__Lachnospiraceae	g__?
OTU_5038	OTU_5038	6	0.0633484	0.244142	0.0178571	0.132729	0.0150312	0.114141	p__Firmicutes	c__Clostridia	o__Clostridiales	f__Lachnospiraceae	g__?
OTU_3498	OTU_3498	6	0.0633484	0.244142	0.0178571	0.132729	0.0150312	0.114141	p__Bacteroidetes	c__Bacteroidia	o__Bacteroidales	f__Bacteroidales_S24-7_group	g__?
OTU_1902	OTU_1902	28	0.135747	0.610244	0.245536	0.773715	0.0151009	0.114517	p__Firmicutes	c__Clostridia	o__Clostridiales	f__Lachnospiraceae	g__?
OTU_3974	OTU_3974	7	0.0769231	0.314009	0.0223214	0.175755	0.0151361	0.114631	p__Firmicutes	c__Clostridia	o__Clostridiales	f__Lachnospiraceae	g__?
OTU_2333	OTU_2333	21	0.0769231	0.39134	0.263393	0.840296	0.0152752	0.11553	p__Firmicutes	c__Clostridia	o__Clostridiales	f__Lachnospiraceae	g__?
OTU_329	OTU_329	862	4.93665	4.82471	6.52679	6.10882	0.0154021	0.116335	p__Firmicutes	c__Clostridia	o__Clostridiales	f__Peptococcaceae	g__Peptococcus
OTU_4294	OTU_4294	71	0.40724	0.984767	0.549107	0.978376	0.0154453	0.116506	p__Bacteroidetes	c__Bacteroidia	o__Bacteroidales	f__Bacteroidales_S24-7_group	g__?
OTU_5707	OTU_5707	50	0.135747	0.831011	0.602679	2.20643	0.0154966	0.116739	p__Firmicutes	c__Clostridia	o__Clostridiales	f__Lachnospiraceae	g__?
OTU_5136	OTU_5136	135	0.78733	2.25933	0.901786	2.31958	0.0155774	0.117192	p__Firmicutes	c__Clostridia	o__Clostridiales	f__Lachnospiraceae	g__Blautia
OTU_589	OTU_589	56	0.276018	0.869072	0.607143	1.40376	0.0157272	0.118162	p__Firmicutes	c__Clostridia	o__Clostridiales	f__Clostridiales_vadinBB60_group	g__?
OTU_1135	OTU_1135	107	0.542986	1.43787	0.901786	1.97727	0.0157519	0.118191	p__Firmicutes	c__Clostridia	o__Clostridiales	f__Ruminococcaceae	g__Ruminococcaceae_UCG-014
OTU_4951	OTU_4951	34	0.162896	0.763174	0.334821	1.01533	0.0158088	0.118461	p__Firmicutes	c__Clostridia	o__Clostridiales	f__Lachnospiraceae	g__?
OTU_1136	OTU_1136	9	0.0361991	0.210091	0.116071	0.407234	0.0158377	0.118522	p__Firmicutes	c__Clostridia	o__Clostridiales	f__Lachnospiraceae	g__?
OTU_5129	OTU_5129	8	0.0316742	0.221342	0.0892857	0.34286	0.0159012	0.11884	p__Firmicutes	c__Clostridia	o__Clostridiales	f__Lachnospiraceae	g__?
OTU_556	OTU_556	17	0.0180995	0.133614	0.165179	0.865089	0.0160709	0.119794	p__Firmicutes	c__Clostridia	o__Clostridiales	f__Ruminococcaceae	g__?
OTU_2657	OTU_2657	11	0.040724	0.198099	0.116071	0.372738	0.0160524	0.119794	p__Firmicutes	c__Clostridia	o__Clostridiales	f__Ruminococcaceae	g__Ruminococcaceae_UCG-014
OTU_2378	OTU_2378	127	0.642534	2.80483	1.28571	3.98411	0.0161079	0.119912	p__Firmicutes	c__Clostridia	o__Clostridiales	f__Lachnospiraceae	g__?
OTU_521	OTU_521	1347	9.51584	16.0112	6.40625	13.2891	0.0161622	0.120093	p__Bacteroidetes	c__Bacteroidia	o__Bacteroidales	f__Bacteroidaceae	g__Bacteroides
OTU_3832	OTU_3832	11	0.0316742	0.175529	0.111607	0.424633	0.0161744	0.120093	p__Firmicutes	c__Clostridia	o__Clostridiales	f__Lachnospiraceae	g__?
OTU_66	OTU_66	41498	285.643	247.968	259.839	235.125	0.0163062	0.120598	p__Bacteroidetes	c__Bacteroidia	o__Bacteroidales	f__Bacteroidales_S24-7_group	g__?
OTU_2014	OTU_2014	29	0.244344	0.575268	0.116071	0.334705	0.0162688	0.120598	p__Bacteroidetes	c__Bacteroidia	o__Bacteroidales	f__Bacteroidales_S24-7_group	g__?
OTU_1128	OTU_1128	32	0.158371	0.46445	0.290179	0.649727	0.0162977	0.120598	p__Firmicutes	c__Bacilli	o__Lactobacillales	f__Streptococcaceae	g__Streptococcus
OTU_863	OTU_863	218	1.61991	3.37105	0.78125	2.10091	0.0163817	0.120903	p__Bacteroidetes	c__Bacteroidia	o__Bacteroidales	f__Bacteroidales_S24-7_group	g__?
OTU_1971	OTU_1971	153	1.93213	7.3984	0.285714	1.93587	0.0164113	0.120903	p__Firmicutes	c__Clostridia	o__Clostridiales	f__Lachnospiraceae	g__?
OTU_1033	OTU_1033	29	0.081448	0.407509	0.294643	1.3469	0.016396	0.120903	p__Firmicutes	c__Clostridia	o__Clostridiales	f__Lachnospiraceae	g__?
OTU_1236	OTU_1236	81	0.375566	0.712958	0.549107	0.824131	0.0164493	0.121026	p__Firmicutes	c__Clostridia	o__Clostridiales	f__Lachnospiraceae	g__Lachnospiraceae_UCG-001
OTU_2278	OTU_2278	28	0.126697	0.407054	0.236607	0.570028	0.0165236	0.121416	p__Bacteroidetes	c__Bacteroidia	o__Bacteroidales	f__Bacteroidales_S24-7_group	g__?
OTU_2449	OTU_2449	10	0.0226244	0.176929	0.116071	0.496545	0.0165532	0.121476	p__Firmicutes	c__Clostridia	o__Clostridiales	f__Lachnospiraceae	g__?
OTU_4186	OTU_4186	347	2.08145	3.49059	1.44196	2.99719	0.0169109	0.122939	p__Bacteroidetes	c__Bacteroidia	o__Bacteroidales	f__Bacteroidales_S24-7_group	g__?
OTU_3944	OTU_3944	31	0.180995	1.20748	0.178571	0.571589	0.0169575	0.122939	p__Bacteroidetes	c__Bacteroidia	o__Bacteroidales	f__Bacteroidales_S24-7_group	g__?
OTU_4378	OTU_4378	20	0.21267	0.765757	0.0491071	0.254641	0.01688	0.122939	p__Bacteroidetes	c__Bacteroidia	o__Bacteroidales	f__Bacteroidales_S24-7_group	g__?
OTU_2670	OTU_2670	10	0.0226244	0.176929	0.125	0.585704	0.0169448	0.122939	p__Bacteroidetes	c__Bacteroidia	o__Bacteroidales	f__Bacteroidales_S24-7_group	g__?
OTU_4946	OTU_4946	13	0.0361991	0.31414	0.15625	0.654516	0.016801	0.122939	p__Bacteroidetes	c__Bacteroidia	o__Bacteroidales	f__Bacteroidales_S24-7_group	g__?
OTU_101	OTU_101	9910	43.6561	111.447	93.0134	174.345	0.0170001	0.122939	p__Firmicutes	c__Clostridia	o__Clostridiales	f__Lachnospiraceae	g__Roseburia
OTU_525	OTU_525	371	1.95023	3.84143	2.75893	4.4646	0.0168325	0.122939	p__Firmicutes	c__Clostridia	o__Clostridiales	f__Lachnospiraceae	g__Lachnospiraceae_UCG-001
OTU_4113	OTU_4113	44	0.20362	0.928922	0.40625	1.26355	0.0168695	0.122939	p__Firmicutes	c__Clostridia	o__Clostridiales	f__Ruminococcaceae	g__Ruminococcaceae_UCG-014
OTU_4451	OTU_4451	7	0.0180995	0.133614	0.0892857	0.402984	0.017034	0.122939	p__Firmicutes	c__Clostridia	o__Clostridiales	f__Lachnospiraceae	g__?
OTU_1674	OTU_1674	13	0.0588235	0.30328	0.147321	0.474169	0.0170339	0.122939	p__Firmicutes	c__Clostridia	o__Clostridiales	f__Ruminococcaceae	g__?
OTU_1803	OTU_1803	5	0.0542986	0.22712	0.0133929	0.115207	0.0169993	0.122939	p__Firmicutes	c__Clostridia	o__Clostridiales	f__Ruminococcaceae	g__Anaerotruncus
OTU_3901	OTU_3901	5	0.0542986	0.22712	0.0133929	0.115207	0.0169993	0.122939	p__Firmicutes	c__Clostridia	o__Clostridiales	f__Lachnospiraceae	g__?
OTU_444	OTU_444	72	0.402715	1.08116	0.566964	1.2402	0.0167879	0.122939	p__Tenericutes	c__Mollicutes	o__Mollicutes_RF9	f__?	g__?
OTU_4490	OTU_4490	10	0.0678733	0.301375	0.0178571	0.163051	0.0171763	0.123783	p__Bacteroidetes	c__Bacteroidia	o__Bacteroidales	f__?	g__?
OTU_927	OTU_927	9	0.135747	0.825524	0.00446429	0.0668153	0.0171945	0.123783	p__Firmicutes	c__Bacilli	o__Lactobacillales	f__?	g__?
OTU_483	OTU_483	449	2.83258	6.38635	3.54464	6.73774	0.0172773	0.124222	p__Firmicutes	c__Clostridia	o__Clostridiales	f__Ruminococcaceae	g__Ruminococcaceae_UCG-014
OTU_327	OTU_327	378	3.61086	12.7169	1.78125	9.3632	0.0173001	0.124228	p__Firmicutes	c__Clostridia	o__Clostridiales	f__Lachnospiraceae	g__?
OTU_806	OTU_806	8	0.081448	0.429238	0.0267857	0.282837	0.0173397	0.124356	p__Firmicutes	c__Clostridia	o__Clostridiales	f__Ruminococcaceae	g__Candidatus_Soleaferrea
OTU_2885	OTU_2885	149	0.80543	1.85452	1.20982	2.56847	0.0173906	0.124563	p__Firmicutes	c__Clostridia	o__Clostridiales	f__Lachnospiraceae	g__?
OTU_897	OTU_897	230	1.09502	1.61387	1.88393	3.13735	0.0174227	0.124636	p__Firmicutes	c__Clostridia	o__Clostridiales	f__Lachnospiraceae	g__?
OTU_4519	OTU_4519	5	0.0180995	0.133614	0.0625	0.242604	0.0176303	0.125489	p__Firmicutes	c__Clostridia	o__Clostridiales	f__Lachnospiraceae	g__?
OTU_3194	OTU_3194	3	0.0361991	0.187209	0.00446429	0.0668153	0.0176159	0.125489	p__Firmicutes	c__Clostridia	o__Clostridiales	f__Ruminococcaceae	g__?
OTU_3258	OTU_3258	3	0.0361991	0.187209	0.00446429	0.0668153	0.0176159	0.125489	p__Firmicutes	c__Clostridia	o__Clostridiales	f__Lachnospiraceae	g__?
OTU_3562	OTU_3562	3	0.0361991	0.187209	0.00446429	0.0668153	0.0176159	0.125489	p__Firmicutes	c__Clostridia	o__Clostridiales	f__?	g__?
OTU_6184	OTU_6184	357	2.23077	5.50257	2.17411	4.02805	0.0177183	0.125957	p__Bacteroidetes	c__Bacteroidia	o__Bacteroidales	f__Rikenellaceae	g__Alistipes
OTU_916	OTU_916	681	4.33032	8.50532	4.61161	5.61836	0.0177604	0.126099	p__Firmicutes	c__Clostridia	o__Clostridiales	f__Lachnospiraceae	g__?
OTU_2201	OTU_2201	40	0.294118	0.632033	0.174107	0.510912	0.01803	0.12742	p__Bacteroidetes	c__Bacteroidia	o__Bacteroidales	f__Bacteroidales_S24-7_group	g__?
OTU_6203	OTU_6203	5	0.0452489	0.248152	0.00892857	0.133631	0.0180586	0.12742	p__Bacteroidetes	c__Bacteroidia	o__Bacteroidales	f__?	g__?
OTU_477	OTU_477	714	3.74208	4.45702	4.80804	5.23987	0.018004	0.12742	p__Firmicutes	c__Clostridia	o__Clostridiales	f__Lachnospiraceae	g__?
OTU_2606	OTU_2606	6	0.0542986	0.325775	0.0133929	0.200446	0.0180586	0.12742	p__Firmicutes	c__Clostridia	o__Clostridiales	f__Lachnospiraceae	g__?
OTU_2969	OTU_2969	8	0.081448	0.360138	0.0267857	0.230415	0.0180221	0.12742	p__Firmicutes	c__Clostridia	o__Clostridiales	f__Lachnospiraceae	g__?
OTU_1470	OTU_1470	26	0.235294	0.503464	0.142857	0.420488	0.0181006	0.127558	p__Firmicutes	c__Clostridia	o__Clostridiales	f__Ruminococcaceae	g__?
OTU_298	OTU_298	2946	17.7602	18.5075	22.2991	23.3037	0.0181357	0.127647	p__Firmicutes	c__Clostridia	o__Clostridiales	f__Lachnospiraceae	g__Roseburia
OTU_953	OTU_953	355	1.90045	1.91858	2.39286	2.29976	0.018161	0.127666	p__Firmicutes	c__Clostridia	o__Clostridiales	f__Ruminococcaceae	g__Ruminiclostridium_9
OTU_6261	OTU_6261	14	0.0497738	0.237912	0.142857	0.451349	0.0182147	0.127886	p__Firmicutes	c__Clostridia	o__Clostridiales	f__Lachnospiraceae	g__?
OTU_752	OTU_752	514	2.96833	2.89575	3.78125	3.44481	0.018343	0.128628	p__Bacteroidetes	c__Bacteroidia	o__Bacteroidales	f__Bacteroidales_S24-7_group	g__?
OTU_2332	OTU_2332	40	0.190045	0.595506	0.330357	0.7563	0.0183791	0.128722	p__Firmicutes	c__Clostridia	o__Clostridiales	f__Lachnospiraceae	g__Roseburia
OTU_216	OTU_216	541	4.77828	27.3939	2.52679	18.3085	0.0184207	0.128723	p__Bacteroidetes	c__Bacteroidia	o__Bacteroidales	f__Bacteroidales_S24-7_group	g__?
OTU_3018	OTU_3018	8	0.0271493	0.211457	0.0758929	0.312015	0.0184925	0.128723	p__Bacteroidetes	c__Bacteroidia	o__Bacteroidales	f__Prevotellaceae	g__Prevotellaceae_UCG-001
OTU_691	OTU_691	133	0.484163	1.86254	1.54018	8.48096	0.0184485	0.128723	p__Firmicutes	c__Clostridia	o__Clostridiales	f__Lachnospiraceae	g__Lachnospiraceae_UCG-006
OTU_3982	OTU_3982	42	0.217195	0.672765	0.366071	0.852278	0.0184775	0.128723	p__Firmicutes	c__Clostridia	o__Clostridiales	f__Lachnospiraceae	g__?
OTU_2922	OTU_2922	25	0.20362	0.530168	0.129464	0.506662	0.0184772	0.128723	p__Firmicutes	c__Bacilli	o__Lactobacillales	f__Lactobacillaceae	g__?
OTU_6147	OTU_6147	15	0.0995475	0.328979	0.0446429	0.246533	0.0185528	0.128984	p__Bacteroidetes	c__Bacteroidia	o__Bacteroidales	f__Bacteroidales_S24-7_group	g__?
OTU_3043	OTU_3043	57	0.334842	1.20835	0.504464	1.28111	0.0187356	0.130087	p__Bacteroidetes	c__Bacteroidia	o__Bacteroidales	f__Bacteroidales_S24-7_group	g__?
OTU_2980	OTU_2980	28	0.21267	0.599259	0.133929	0.527207	0.0187573	0.130087	p__Bacteroidetes	c__Bacteroidia	o__Bacteroidales	f__Bacteroidales_S24-7_group	g__?
OTU_3450	OTU_3450	258	1.22172	2.84296	1.88393	3.83925	0.0189084	0.130975	p__Bacteroidetes	c__Bacteroidia	o__Bacteroidales	f__Bacteroidales_S24-7_group	g__?
OTU_5155	OTU_5155	185	1.57014	3.71249	1.06696	2.75778	0.0190113	0.131527	p__Firmicutes	c__Clostridia	o__Clostridiales	f__Lachnospiraceae	g__?
OTU_873	OTU_873	53	0.230769	0.643961	0.482143	1.49428	0.0192173	0.132786	p__Firmicutes	c__Clostridia	o__Clostridiales	f__Lachnospiraceae	g__Lachnospiraceae_UCG-006
OTU_4035	OTU_4035	90	0.493213	1.18942	0.714286	1.3455	0.0192548	0.132786	p__Firmicutes	c__Clostridia	o__Clostridiales	f__Lachnospiraceae	g__?
OTU_2955	OTU_2955	92	0.493213	1.06864	0.745536	1.3028	0.0192633	0.132786	p__Firmicutes	c__Clostridia	o__Clostridiales	f__Lachnospiraceae	g__?
OTU_4395	OTU_4395	153	0.904977	1.57394	1.11607	1.45019	0.0196815	0.133243	p__Bacteroidetes	c__Bacteroidia	o__Bacteroidales	f__Bacteroidales_S24-7_group	g__?
OTU_4383	OTU_4383	8	0.104072	0.450284	0.0223214	0.148058	0.0195176	0.133243	p__Bacteroidetes	c__Bacteroidia	o__Bacteroidales	f__Bacteroidales_S24-7_group	g__?
OTU_3048	OTU_3048	312	2.1267	3.48663	2.19643	2.52641	0.0196471	0.133243	p__Firmicutes	c__Clostridia	o__Clostridiales	f__Ruminococcaceae	g__Ruminiclostridium_9
OTU_5535	OTU_5535	380	2.11765	3.84645	2.74107	4.12527	0.0195789	0.133243	p__Firmicutes	c__Clostridia	o__Clostridiales	f__Lachnospiraceae	g__Lachnospiraceae_NK4A136_group
OTU_3044	OTU_3044	24	0.0859729	0.325901	0.227679	0.6809	0.0195378	0.133243	p__Firmicutes	c__Clostridia	o__Clostridiales	f__Lachnospiraceae	g__?
OTU_3531	OTU_3531	33	0.307692	0.834149	0.151786	0.571519	0.0195674	0.133243	p__Firmicutes	c__Clostridia	o__Clostridiales	f__Lachnospiraceae	g__?
OTU_2144	OTU_2144	7	0.00904977	0.0949138	0.0848214	0.398362	0.0194326	0.133243	p__Firmicutes	c__Clostridia	o__Clostridiales	f__Lachnospiraceae	g__?
OTU_3373	OTU_3373	10	0.0316742	0.199753	0.102679	0.382571	0.0194818	0.133243	p__Firmicutes	c__Clostridia	o__Clostridiales	f__Lachnospiraceae	g__?
OTU_2504	OTU_2504	3	0.00452489	0.0672673	0.0357143	0.185993	0.01966	0.133243	p__Firmicutes	c__Clostridia	o__Clostridiales	f__Lachnospiraceae	g__?
OTU_1607	OTU_1607	4	0.0135747	0.11598	0.0535714	0.225674	0.0196136	0.133243	p__Firmicutes	c__Bacilli	o__Lactobacillales	f__Lactobacillaceae	g__?
OTU_4940	OTU_4940	4	0.0135747	0.11598	0.0535714	0.225674	0.0196136	0.133243	p__Bacteroidetes	c__Bacteroidia	o__Bacteroidales	f__Bacteroidales_S24-7_group	g__?
OTU_4353	OTU_4353	4	0.00452489	0.0672673	0.0357143	0.185993	0.01966	0.133243	p__Firmicutes	c__Clostridia	o__Clostridiales	f__Lachnospiraceae	g__?
OTU_4636	OTU_4636	3	0.00452489	0.0672673	0.0357143	0.185993	0.01966	0.133243	p__Firmicutes	c__Clostridia	o__Clostridiales	f__Lachnospiraceae	g__?
OTU_5150	OTU_5150	3	0.00452489	0.0672673	0.0357143	0.185993	0.01966	0.133243	p__Firmicutes	c__Clostridia	o__Clostridiales	f__Lachnospiraceae	g__?
OTU_5545	OTU_5545	3	0.00452489	0.0672673	0.0357143	0.185993	0.01966	0.133243	p__Firmicutes	c__Clostridia	o__Clostridiales	f__Lachnospiraceae	g__?
OTU_5712	OTU_5712	6	0.00904977	0.134535	0.0669643	0.390444	0.0197469	0.133527	p__Firmicutes	c__Clostridia	o__Clostridiales	f__Lachnospiraceae	g__?
OTU_6113	OTU_6113	12	0.108597	0.510764	0.0223214	0.148058	0.0197829	0.133611	p__Firmicutes	c__Clostridia	o__Clostridiales	f__Lachnospiraceae	g__?
OTU_5764	OTU_5764	36	0.190045	0.587824	0.258929	0.539815	0.0198098	0.133634	p__Firmicutes	c__Clostridia	o__Clostridiales	f__Lachnospiraceae	g__?
OTU_966	OTU_966	2331	13.0362	17.4243	14.6429	17.2701	0.0198468	0.133725	p__Firmicutes	c__Clostridia	o__Clostridiales	f__Ruminococcaceae	g__Ruminiclostridium
OTU_5066	OTU_5066	27	0.0452489	0.248152	0.138393	0.495314	0.0199367	0.134171	p__Bacteroidetes	c__Bacteroidia	o__Bacteroidales	f__Bacteroidales_S24-7_group	g__?
OTU_3407	OTU_3407	38	0.171946	0.519904	0.3125	0.702733	0.0200301	0.134322	p__Bacteroidetes	c__Bacteroidia	o__Bacteroidales	f__Bacteroidales_S24-7_group	g__?
OTU_700	OTU_700	92	0.493213	1.35049	0.325893	0.968587	0.0200161	0.134322	p__Firmicutes	c__Clostridia	o__Clostridiales	f__Lachnospiraceae	g__?
OTU_772	OTU_772	5	0.0180995	0.164145	0.0625	0.277117	0.0199991	0.134322	p__Firmicutes	c__Clostridia	o__Clostridiales	f__Clostridiales_vadinBB60_group	g__?
OTU_1650	OTU_1650	14	0.0497738	0.506559	0.160714	0.868518	0.0201968	0.134373	p__Bacteroidetes	c__Bacteroidia	o__Bacteroidales	f__Bacteroidales_S24-7_group	g__?
OTU_5546	OTU_5546	35	0.149321	1.7556	0.4375	3.00308	0.0201581	0.134373	p__Firmicutes	c__Clostridia	o__Clostridiales	f__Lachnospiraceae	g__?
OTU_468	OTU_468	50	0.199095	0.671632	0.419643	1.05998	0.0201903	0.134373	p__Firmicutes	c__Clostridia	o__Clostridiales	f__Ruminococcaceae	g__Ruminococcaceae_UCG-010
OTU_5574	OTU_5574	19	0.171946	0.685784	0.0625	0.556756	0.0202032	0.134373	p__Firmicutes	c__Clostridia	o__Clostridiales	f__Lachnospiraceae	g__?
OTU_3052	OTU_3052	31	0.113122	0.654259	0.267857	0.946858	0.0200792	0.134373	p__Firmicutes	c__Clostridia	o__Clostridiales	f__Lachnospiraceae	g__?
OTU_4995	OTU_4995	96	0.511312	1.24539	0.799107	1.55895	0.0201733	0.134373	p__Firmicutes	c__Clostridia	o__Clostridiales	f__Lachnospiraceae	g__?
OTU_2309	OTU_2309	24	0.108597	0.444122	0.165179	0.428201	0.0200959	0.134373	p__Firmicutes	c__Clostridia	o__Clostridiales	f__Lachnospiraceae	g__?
OTU_220	OTU_220	6665	40.7692	34.4416	41.9152	22.3626	0.0202893	0.134787	p__Firmicutes	c__Clostridia	o__Clostridiales	f__Lachnospiraceae	g__?
OTU_120	OTU_120	7540	41.3122	63.2746	57.0938	80.0854	0.020348	0.13502	p__Firmicutes	c__Clostridia	o__Clostridiales	f__Lachnospiraceae	g__?
OTU_1657	OTU_1657	5	0.0135747	0.15014	0.0758929	0.365004	0.0204111	0.13528	p__Firmicutes	c__Clostridia	o__Clostridiales	f__Clostridiales_vadinBB60_group	g__?
OTU_830	OTU_830	513	3.30317	7.70675	3.60268	7.67783	0.0204541	0.135407	p__Bacteroidetes	c__Bacteroidia	o__Bacteroidales	f__Rikenellaceae	g__?
OTU_1198	OTU_1198	12	0.00904977	0.0949138	0.0491071	0.236376	0.0205472	0.135865	p__Firmicutes	c__Clostridia	o__Clostridiales	f__Lachnospiraceae	g__?
OTU_4792	OTU_4792	25	0.0995475	0.342517	0.205357	0.512418	0.0206716	0.136	p__Firmicutes	c__Clostridia	o__Clostridiales	f__Ruminococcaceae	g__Oscillibacter
OTU_1265	OTU_1265	14	0.0633484	0.491348	0.120536	0.49998	0.0206705	0.136	p__Firmicutes	c__Bacilli	o__Lactobacillales	f__?	g__?
OTU_4255	OTU_4255	6	0.0180995	0.189828	0.0892857	0.413962	0.0206874	0.136	p__Firmicutes	c__Bacilli	o__Lactobacillales	f__Lactobacillaceae	g__?
OTU_4669	OTU_4669	5	0.00904977	0.0949138	0.0446429	0.206981	0.0206874	0.136	p__Firmicutes	c__Clostridia	o__Clostridiales	f__Lachnospiraceae	g__?
OTU_4865	OTU_4865	3	0.00904977	0.0949138	0.0446429	0.206981	0.0206874	0.136	p__Firmicutes	c__Clostridia	o__Clostridiales	f__Ruminococcaceae	g__Ruminococcaceae_UCG-014
OTU_5418	OTU_5418	37	0.316742	1.16741	0.0669643	0.267822	0.0208062	0.136623	p__Firmicutes	c__Clostridia	o__Clostridiales	f__Lachnospiraceae	g__?
OTU_5682	OTU_5682	802	3.9457	5.57729	5.47321	8.50741	0.0208932	0.137036	p__Firmicutes	c__Clostridia	o__Clostridiales	f__Lachnospiraceae	g__?
OTU_886	OTU_886	56	0.316742	0.686983	0.174107	0.493045	0.0210212	0.137677	p__Bacteroidetes	c__Bacteroidia	o__Bacteroidales	f__Bacteroidales_S24-7_group	g__?
OTU_1333	OTU_1333	117	0.533937	2.1437	1.19643	3.61447	0.0210394	0.137677	p__Firmicutes	c__Clostridia	o__Clostridiales	f__Lachnospiraceae	g__Lachnospiraceae_NK4A136_group
OTU_1170	OTU_1170	89	0.420814	1.25746	0.6875	1.76682	0.0211131	0.138	p__Firmicutes	c__Clostridia	o__Clostridiales	f__Lachnospiraceae	g__Lachnospiraceae_NK4A136_group
OTU_4584	OTU_4584	27	0.0995475	0.403451	0.223214	0.652141	0.0211546	0.138113	p__Bacteroidetes	c__Bacteroidia	o__Bacteroidales	f__Bacteroidales_S24-7_group	g__?
OTU_2279	OTU_2279	31	0.122172	0.413968	0.348214	1.04782	0.0211875	0.138169	p__Firmicutes	c__Clostridia	o__Clostridiales	f__Lachnospiraceae	g__Roseburia
OTU_2418	OTU_2418	107	0.447964	1.33596	0.950893	2.44441	0.0213634	0.139156	p__Bacteroidetes	c__Bacteroidia	o__Bacteroidales	f__Bacteroidales_S24-7_group	g__?
OTU_259	OTU_259	2634	16.5882	24.469	18.1607	21.4183	0.021445	0.139368	p__Firmicutes	c__Clostridia	o__Clostridiales	f__Lachnospiraceae	g__?
OTU_547	OTU_547	38	0.524887	3.11821	0.0714286	0.477555	0.0214269	0.139368	p__Firmicutes	c__Clostridia	o__Clostridiales	f__Ruminococcaceae	g__Ruminococcaceae_UCG-014
OTU_2958	OTU_2958	14	0.0633484	0.262099	0.142857	0.409684	0.0214843	0.13941	p__Bacteroidetes	c__Bacteroidia	o__Bacteroidales	f__Bacteroidales_S24-7_group	g__?
OTU_824	OTU_824	238	1.92308	6.40231	1.46875	3.54458	0.0215237	0.13941	p__Firmicutes	c__Clostridia	o__Clostridiales	f__Lachnospiraceae	g__?
OTU_706	OTU_706	13	0.126697	0.372049	0.0535714	0.225674	0.0215252	0.13941	p__Cyanobacteria	c__Ca._Melainabacteria	o__Gastranaerophilales	f__?	g__?
OTU_6422	OTU_6422	41	0.176471	0.477292	0.290179	0.591943	0.021587	0.139651	p__Firmicutes	c__Clostridia	o__Clostridiales	f__Lachnospiraceae	g__[Eubacterium]_xylanophilum_group
OTU_1097	OTU_1097	46	0.18552	0.593118	0.34375	0.84315	0.021878	0.141373	p__Firmicutes	c__Clostridia	o__Clostridiales	f__Lachnospiraceae	g__Lachnospiraceae_UCG-001
OTU_141	OTU_141	1737	14.3303	29.7311	11.0268	39.669	0.0219613	0.14175	p__Firmicutes	c__Erysipelotrichia	o__Erysipelotrichales	f__Erysipelotrichaceae	g__Erysipelatoclostridium
OTU_2474	OTU_2474	29	0.144796	0.630175	0.258929	0.849643	0.0220154	0.141938	p__Firmicutes	c__Clostridia	o__Clostridiales	f__Lachnospiraceae	g__?
OTU_1226	OTU_1226	34	0.298643	0.769562	0.138393	0.495314	0.0221424	0.142595	p__Bacteroidetes	c__Bacteroidia	o__Bacteroidales	f__Bacteroidales_S24-7_group	g__?
OTU_130	OTU_130	16561	115.158	119.201	93.0312	102.749	0.0222105	0.142623	p__Bacteroidetes	c__Bacteroidia	o__Bacteroidales	f__Bacteroidales_S24-7_group	g__?
OTU_114	OTU_114	7458	41.2624	39.7971	54.1339	55.2249	0.022222	0.142623	p__Firmicutes	c__Clostridia	o__Clostridiales	f__Ruminococcaceae	g__?
OTU_5211	OTU_5211	107	0.285068	1.3298	1.04911	4.14883	0.0221939	0.142623	p__Firmicutes	c__Clostridia	o__Clostridiales	f__Lachnospiraceae	g__?
OTU_4328	OTU_4328	511	2.71493	8.46303	4.41964	12.1054	0.022384	0.143021	p__Bacteroidetes	c__Bacteroidia	o__Bacteroidales	f__Bacteroidales_S24-7_group	g__?
OTU_839	OTU_839	1282	5.14932	8.13133	8.65179	11.9293	0.0224361	0.143021	p__Bacteroidetes	c__Bacteroidia	o__Bacteroidales	f__Bacteroidales_S24-7_group	g__?
OTU_3458	OTU_3458	37	0.239819	0.565242	0.174107	0.561108	0.0223476	0.143021	p__Bacteroidetes	c__Bacteroidia	o__Bacteroidales	f__Bacteroidales_S24-7_group	g__?
OTU_567	OTU_567	1152	4.91855	11.4675	8.85714	22.9917	0.0224484	0.143021	p__Firmicutes	c__Clostridia	o__Clostridiales	f__Lachnospiraceae	g__?
OTU_403	OTU_403	158	0.882353	3.82512	1.22321	3.97348	0.0223422	0.143021	p__Firmicutes	c__Clostridia	o__Clostridiales	f__Ruminococcaceae	g__Ruminococcaceae_UCG-014
OTU_1904	OTU_1904	192	1.01357	2.58401	1.69196	3.68596	0.0224603	0.143021	p__Firmicutes	c__Clostridia	o__Clostridiales	f__Lachnospiraceae	g__Lachnospiraceae_NK4A136_group
OTU_838	OTU_838	67	0.285068	0.710444	0.580357	1.29253	0.0224599	0.143021	p__Firmicutes	c__Clostridia	o__Clostridiales	f__Ruminococcaceae	g__?
OTU_726	OTU_726	215	1.1629	2.48096	1.875	3.19367	0.0227123	0.144247	p__Firmicutes	c__Clostridia	o__Clostridiales	f__Ruminococcaceae	g__?
OTU_1546	OTU_1546	173	0.855204	2.48758	1.5	3.07456	0.0227291	0.144247	p__Firmicutes	c__Clostridia	o__Clostridiales	f__Lachnospiraceae	g__Lachnospiraceae_NK4A136_group
OTU_2158	OTU_2158	12	0.0497738	0.217971	0.125	0.381759	0.0226988	0.144247	p__Actinobacteria	c__Coriobacteriia	o__Coriobacteriales	f__Coriobacteriaceae	g__Enterorhabdus
OTU_3193	OTU_3193	21	0.190045	0.556033	0.0714286	0.305826	0.0228184	0.144652	p__Bacteroidetes	c__Bacteroidia	o__Bacteroidales	f__Bacteroidales_S24-7_group	g__?
OTU_633	OTU_633	124	0.882353	3.63627	0.9375	3.16449	0.0229433	0.145282	p__Firmicutes	c__Clostridia	o__Clostridiales	f__Ruminococcaceae	g__Ruminococcaceae_UCG-014
OTU_2085	OTU_2085	49	0.316742	0.712958	0.205357	0.684726	0.0230768	0.145802	p__Bacteroidetes	c__Bacteroidia	o__Bacteroidales	f__Bacteroidales_S24-7_group	g__?
OTU_358	OTU_358	1091	6.18552	6.14573	9.39732	13.5484	0.0230739	0.145802	p__Firmicutes	c__Clostridia	o__Clostridiales	f__Ruminococcaceae	g__Ruminiclostridium_5
OTU_2947	OTU_2947	16	0.153846	0.408819	0.0714286	0.258116	0.0232847	0.146952	p__Firmicutes	c__Bacilli	o__Lactobacillales	f__Lactobacillaceae	g__?
OTU_1216	OTU_1216	959	6.40271	11.1006	4.60268	11.8238	0.0233762	0.14716	p__Bacteroidetes	c__Bacteroidia	o__Bacteroidales	f__Bacteroidales_S24-7_group	g__?
OTU_1754	OTU_1754	2	0.0226244	0.149041	0	0	0.0238595	0.14716	p__Bacteroidetes	c__Bacteroidia	o__Bacteroidales	f__Bacteroidales_S24-7_group	g__?
OTU_341	OTU_341	7200	38.9729	66.7531	51.8527	75.5702	0.0236163	0.14716	p__Firmicutes	c__Clostridia	o__Clostridiales	f__Lachnospiraceae	g__?
OTU_247	OTU_247	569	3.1086	6.96726	4.61161	9.72934	0.0235862	0.14716	p__Firmicutes	c__Clostridia	o__Clostridiales	f__Lachnospiraceae	g__Lachnospiraceae_UCG-006
OTU_1178	OTU_1178	95	0.447964	2.01433	0.959821	3.05454	0.0238387	0.14716	p__Firmicutes	c__Clostridia	o__Clostridiales	f__Lachnospiraceae	g__?
OTU_965	OTU_965	63	0.361991	1.55072	0.575893	2.15614	0.0235527	0.14716	p__Firmicutes	c__Clostridia	o__Clostridiales	f__Lachnospiraceae	g__?
OTU_4347	OTU_4347	5	0.0497738	0.39573	0	0	0.0238617	0.14716	p__Firmicutes	c__Clostridia	o__Clostridiales	f__Lachnospiraceae	g__?
OTU_1798	OTU_1798	12	0.0361991	0.210091	0.129464	0.48864	0.0236089	0.14716	p__Firmicutes	c__Clostridia	o__Clostridiales	f__Lachnospiraceae	g__?
OTU_5020	OTU_5020	11	0.0316742	0.175529	0.120536	0.462715	0.0235393	0.14716	p__Firmicutes	c__Clostridia	o__Clostridiales	f__Lachnospiraceae	g__?
OTU_4643	OTU_4643	4	0.0452489	0.298081	0	0	0.0238595	0.14716	p__Firmicutes	c__Clostridia	o__Clostridiales	f__Lachnospiraceae	g__?
OTU_6189	OTU_6189	4	0.0271493	0.188741	0	0	0.0238609	0.14716	p__Firmicutes	c__Clostridia	o__Clostridiales	f__Lachnospiraceae	g__?
OTU_2677	OTU_2677	1	0.0226244	0.149041	0	0	0.0238595	0.14716	p__Firmicutes	c__Clostridia	o__Clostridiales	f__Ruminococcaceae	g__?
OTU_3404	OTU_3404	2	0.0226244	0.149041	0	0	0.0238595	0.14716	p__Firmicutes	c__Clostridia	o__Clostridiales	f__Lachnospiraceae	g__?
OTU_3822	OTU_3822	1	0.0226244	0.149041	0	0	0.0238595	0.14716	p__Firmicutes	c__Clostridia	o__Clostridiales	f__?	g__?
OTU_3519	OTU_3519	2	0.0226244	0.149041	0	0	0.0238595	0.14716	p__Tenericutes	c__Mollicutes	o__Mollicutes_RF9	f__?	g__?
OTU_4128	OTU_4128	3	0.0226244	0.149041	0	0	0.0238595	0.14716	p__Bacteroidetes	c__Bacteroidia	o__Bacteroidales	f__Bacteroidales_S24-7_group	g__?
OTU_4947	OTU_4947	3	0.0226244	0.149041	0	0	0.0238595	0.14716	p__Bacteroidetes	c__Bacteroidia	o__Bacteroidales	f__Bacteroidales_S24-7_group	g__?
OTU_5834	OTU_5834	2	0.0226244	0.149041	0	0	0.0238595	0.14716	p__Bacteroidetes	c__Bacteroidia	o__Bacteroidales	f__?	g__?
OTU_4893	OTU_4893	2	0.0226244	0.149041	0	0	0.0238595	0.14716	p__Firmicutes	c__Clostridia	o__Clostridiales	f__?	g__?
OTU_4943	OTU_4943	3	0.0226244	0.149041	0	0	0.0238595	0.14716	p__Firmicutes	c__Clostridia	o__Clostridiales	f__Lachnospiraceae	g__?
OTU_6432	OTU_6432	2	0.0226244	0.149041	0	0	0.0238595	0.14716	p__Firmicutes	c__Clostridia	o__Clostridiales	f__?	g__?
OTU_1749	OTU_1749	15	0.176471	0.65407	0.0446429	0.31089	0.0239385	0.147474	p__Firmicutes	c__Erysipelotrichia	o__?	f__?	g__?
OTU_1055	OTU_1055	46	0.298643	0.626279	0.174107	0.474506	0.0243789	0.148969	p__Bacteroidetes	c__Bacteroidia	o__Bacteroidales	f__Bacteroidales_S24-7_group	g__?
OTU_1394	OTU_1394	10	0.0316742	0.175529	0.0982143	0.353327	0.0243333	0.148969	p__Bacteroidetes	c__Bacteroidia	o__Bacteroidales	f__?	g__?
OTU_779	OTU_779	485	2.58371	4.84285	2.91964	4.83103	0.024359	0.148969	p__Firmicutes	c__Clostridia	o__Clostridiales	f__Lachnospiraceae	g__?
OTU_901	OTU_901	48	0.19457	0.558543	0.339286	0.842307	0.0243316	0.148969	p__Firmicutes	c__Clostridia	o__Clostridiales	f__Lachnospiraceae	g__?
OTU_5615	OTU_5615	13	0.0452489	0.340771	0.125	0.512183	0.0243234	0.148969	p__Firmicutes	c__Clostridia	o__Clostridiales	f__Lachnospiraceae	g__?
OTU_6120	OTU_6120	12	0.0995475	0.380251	0.0267857	0.161818	0.0244159	0.148969	p__Firmicutes	c__Clostridia	o__Clostridiales	f__Lachnospiraceae	g__?
OTU_1935	OTU_1935	7	0.0226244	0.149041	0.0669643	0.25052	0.0242143	0.148969	p__Firmicutes	c__Clostridia	o__Clostridiales	f__Lachnospiraceae	g__?
OTU_600	OTU_600	8	0.0452489	0.282421	0.0758929	0.26542	0.0242723	0.148969	p__Tenericutes	c__Mollicutes	o__Mollicutes_RF9	f__?	g__?
OTU_6419	OTU_6419	6	0.0588235	0.235828	0.0178571	0.132729	0.0244173	0.148969	p__Bacteroidetes	c__Bacteroidia	o__Bacteroidales	f__Bacteroidales_S24-7_group	g__?
OTU_802	OTU_802	54	0.162896	1.12034	0.767857	3.53961	0.0245549	0.149648	p__Firmicutes	c__Clostridia	o__Clostridiales	f__Lachnospiraceae	g__Roseburia
OTU_4735	OTU_4735	168	0.760181	2.69536	1.61607	3.61672	0.0246986	0.150362	p__Firmicutes	c__Clostridia	o__Clostridiales	f__Lachnospiraceae	g__?
OTU_6086	OTU_6086	221	1.58824	3.43612	1.26786	2.8426	0.0249255	0.151495	p__Bacteroidetes	c__Bacteroidia	o__Bacteroidales	f__Bacteroidales_S24-7_group	g__?
OTU_1489	OTU_1489	31	0.140271	0.782338	0.290179	1.12081	0.024991	0.151495	p__Bacteroidetes	c__Bacteroidia	o__Bacteroidales	f__Bacteroidales_S24-7_group	g__?
OTU_245	OTU_245	246	1.23982	8.03749	3.05804	13.382	0.025018	0.151495	p__Firmicutes	c__Clostridia	o__Clostridiales	f__Ruminococcaceae	g__Ruminococcaceae_UCG-014
OTU_303	OTU_303	1212	7.15385	7.5639	9.30357	9.16744	0.024996	0.151495	p__Firmicutes	c__Clostridia	o__Clostridiales	f__Ruminococcaceae	g__Ruminococcaceae_NK4A214_group
OTU_4244	OTU_4244	31	0.253394	0.666776	0.151786	0.539221	0.0250154	0.151495	p__Firmicutes	c__Clostridia	o__Clostridiales	f__?	g__?
OTU_297	OTU_297	337	2.46154	5.4393	2.03571	6.27105	0.0250566	0.151567	p__Actinobacteria	c__Coriobacteriia	o__Coriobacteriales	f__Coriobacteriaceae	g__Enterorhabdus
OTU_161	OTU_161	7340	49.9548	66.5963	38.2188	56.1432	0.0250872	0.151591	p__Bacteroidetes	c__Bacteroidia	o__Bacteroidales	f__Rikenellaceae	g__Alistipes
OTU_2846	OTU_2846	13	0.0542986	0.296559	0.09375	0.3071	0.0251805	0.151993	p__Firmicutes	c__Clostridia	o__Clostridiales	f__Lachnospiraceae	g__?
OTU_6317	OTU_6317	108	0.628959	1.69702	0.830357	1.73277	0.0253322	0.152746	p__Bacteroidetes	c__Bacteroidia	o__Bacteroidales	f__?	g__?
OTU_2934	OTU_2934	13	0.081448	0.372546	0.03125	0.257456	0.0253713	0.152819	p__Bacteroidetes	c__Bacteroidia	o__Bacteroidales	f__Bacteroidales_S24-7_group	g__?
OTU_211	OTU_211	4086	24.6968	35.8699	25.317	25.4146	0.0254909	0.153053	p__Firmicutes	c__Clostridia	o__Clostridiales	f__Lachnospiraceae	g__?
OTU_1363	OTU_1363	240	1.30769	3.69956	1.60268	3.1278	0.0254865	0.153053	p__Firmicutes	c__Clostridia	o__Clostridiales	f__Lachnospiraceae	g__Coprococcus_1
OTU_1169	OTU_1169	23	0.0769231	0.367376	0.196429	0.633012	0.0254893	0.153053	p__Firmicutes	c__Clostridia	o__Clostridiales	f__Lachnospiraceae	g__?
OTU_322	OTU_322	310	2.02262	6.58817	2.94643	8.01942	0.0256415	0.153795	p__Tenericutes	c__Mollicutes	o__Mollicutes_RF9	f__?	g__?
OTU_4012	OTU_4012	2	0	0	0.0223214	0.148058	0.0258074	0.153829	p__Firmicutes	c__Clostridia	o__Clostridiales	f__Lachnospiraceae	g__?
OTU_1176	OTU_1176	141	0.628959	1.79845	0.982143	2.05303	0.0257173	0.153829	p__Bacteroidetes	c__Bacteroidia	o__Bacteroidales	f__Bacteroidales_S24-7_group	g__?
OTU_2721	OTU_2721	2	0	0	0.0223214	0.148058	0.0258074	0.153829	p__Bacteroidetes	c__Bacteroidia	o__Bacteroidales	f__?	g__?
OTU_2191	OTU_2191	23	0.0678733	0.301375	0.232143	0.862597	0.025727	0.153829	p__Firmicutes	c__Clostridia	o__Clostridiales	f__Lachnospiraceae	g__?
OTU_3514	OTU_3514	6	0.0678733	0.285895	0.0267857	0.210053	0.0257335	0.153829	p__Firmicutes	c__Clostridia	o__Clostridiales	f__Lachnospiraceae	g__Lachnospiraceae_UCG-001
OTU_3209	OTU_3209	3	0	0	0.0357143	0.24799	0.0258097	0.153829	p__Proteobacteria	c__Alphaproteobacteria	o__Sphingomonadales	f__Sphingomonadaceae	g__Sphingobium
OTU_943	OTU_943	9	0.040724	0.306249	0.0758929	0.312015	0.0258984	0.154196	p__Firmicutes	c__Clostridia	o__Clostridiales	f__Lachnospiraceae	g__?
OTU_6397	OTU_6397	178	1.96833	8.48067	0.133929	0.87307	0.0261623	0.155604	p__Firmicutes	c__Clostridia	o__Clostridiales	f__?	g__?
OTU_675	OTU_675	414	2.25792	2.6062	2.67857	2.59601	0.0264295	0.156729	p__Firmicutes	c__Clostridia	o__Clostridiales	f__Ruminococcaceae	g__?
OTU_1906	OTU_1906	53	0.190045	0.625293	0.450893	1.20808	0.0263895	0.156729	p__Firmicutes	c__Clostridia	o__Clostridiales	f__Lachnospiraceae	g__?
OTU_6231	OTU_6231	29	0.285068	0.704017	0.138393	0.447764	0.0264342	0.156729	p__Firmicutes	c__Clostridia	o__Clostridiales	f__Lachnospiraceae	g__?
OTU_228	OTU_228	1791	9.00452	16.7897	12.125	21.2118	0.0265463	0.157229	p__?	c__?	o__?	f__?	g__?
OTU_5767	OTU_5767	8	0.0859729	0.28096	0.0357143	0.185993	0.0266191	0.157332	p__Bacteroidetes	c__Bacteroidia	o__Bacteroidales	f__Bacteroidales_S24-7_group	g__?
OTU_1586	OTU_1586	20	0.0950226	0.33713	0.1875	0.483471	0.0266147	0.157333	p__Firmicutes	c__Clostridia	o__Clostridiales	f__Lachnospiraceae	g__?
OTU_3574	OTU_3574	148	1.22624	2.35361	0.772321	1.96994	0.0266683	0.15746	p__Firmicutes	c__Clostridia	o__Clostridiales	f__Clostridiales_vadinBB60_group	g__?
OTU_1450	OTU_1450	29	0.158371	0.824227	0.263393	0.921735	0.0267255	0.157633	p__Firmicutes	c__Clostridia	o__Clostridiales	f__Lachnospiraceae	g__?
OTU_2609	OTU_2609	44	0.226244	0.788231	0.424107	1.10585	0.0270076	0.159132	p__Firmicutes	c__Clostridia	o__Clostridiales	f__Lachnospiraceae	g__?
OTU_351	OTU_351	487	2.76471	5.80977	3.95536	6.66143	0.02715	0.159805	p__Firmicutes	c__Erysipelotrichia	o__Erysipelotrichales	f__Erysipelotrichaceae	g__?
OTU_3205	OTU_3205	5	0.0678733	0.316098	0.0133929	0.115207	0.0271796	0.159814	p__Firmicutes	c__Clostridia	o__Clostridiales	f__Lachnospiraceae	g__?
OTU_2988	OTU_2988	28	0.352941	1.42457	0.0267857	0.187493	0.0272563	0.160099	p__Bacteroidetes	c__Bacteroidia	o__Bacteroidales	f__Bacteroidales_S24-7_group	g__?
OTU_3397	OTU_3397	8	0.0588235	0.235828	0.03125	0.239406	0.0273172	0.160126	p__Firmicutes	c__Clostridia	o__Clostridiales	f__Lachnospiraceae	g__?
OTU_977	OTU_977	6	0.0180995	0.133614	0.0714286	0.305826	0.0273172	0.160126	p__Firmicutes	c__Bacilli	o__Lactobacillales	f__?	g__?
OTU_3838	OTU_3838	131	0.959276	1.74073	0.642857	1.35499	0.0273648	0.160239	p__Bacteroidetes	c__Bacteroidia	o__Bacteroidales	f__Bacteroidales_S24-7_group	g__?
OTU_3568	OTU_3568	7	0.0588235	0.271656	0.0133929	0.115207	0.0276861	0.161954	p__Firmicutes	c__Clostridia	o__Clostridiales	f__Lachnospiraceae	g__?
OTU_2810	OTU_2810	310	2.19457	5.05813	1.4375	3.50088	0.0277593	0.162215	p__Bacteroidetes	c__Bacteroidia	o__Bacteroidales	f__Bacteroidales_S24-7_group	g__?
OTU_3963	OTU_3963	73	0.434389	1.13678	0.607143	1.24819	0.0278857	0.162786	p__Firmicutes	c__Clostridia	o__Clostridiales	f__Ruminococcaceae	g__Ruminococcaceae_UCG-014
OTU_6035	OTU_6035	18	0.153846	0.480384	0.0758929	0.326071	0.0279318	0.162888	p__Firmicutes	c__Clostridia	o__Clostridiales	f__Lachnospiraceae	g__?
OTU_1237	OTU_1237	13	0.0452489	0.265839	0.09375	0.335034	0.0281432	0.163952	p__Firmicutes	c__Clostridia	o__Clostridiales	f__Lachnospiraceae	g__?
OTU_3162	OTU_3162	5	0.0497738	0.217971	0.0133929	0.115207	0.0281974	0.1641	p__Firmicutes	c__Clostridia	o__Clostridiales	f__?	g__?
OTU_5638	OTU_5638	5	0.0180995	0.133614	0.0580357	0.234335	0.0282444	0.164205	p__Bacteroidetes	c__Bacteroidia	o__Bacteroidales	f__Bacteroidales_S24-7_group	g__?
OTU_2446	OTU_2446	106	0.651584	2.02504	0.816964	1.82102	0.0286243	0.166243	p__Firmicutes	c__Clostridia	o__Clostridiales	f__Lachnospiraceae	g__Lachnospiraceae_NK4A136_group
OTU_2113	OTU_2113	128	0.393665	1.10114	1.13393	3.09924	0.0287395	0.166742	p__Firmicutes	c__Clostridia	o__Clostridiales	f__Lachnospiraceae	g__?
OTU_3449	OTU_3449	65	0.307692	0.960769	0.598214	1.70707	0.0289	0.167468	p__Bacteroidetes	c__Bacteroidia	o__Bacteroidales	f__Bacteroidales_S24-7_group	g__?
OTU_562	OTU_562	59	0.348416	0.842539	0.504464	0.937499	0.0289236	0.167468	p__Firmicutes	c__Clostridia	o__Clostridiales	f__Ruminococcaceae	g__?
OTU_1331	OTU_1331	39	0.180995	0.57509	0.321429	0.854577	0.0289646	0.167534	p__Firmicutes	c__Clostridia	o__Clostridiales	f__Lachnospiraceae	g__?
OTU_2167	OTU_2167	69	0.289593	1.03894	0.611607	1.66366	0.0290446	0.167826	p__Firmicutes	c__Clostridia	o__Clostridiales	f__Lachnospiraceae	g__?
OTU_731	OTU_731	564	4.36199	13.079	3.29018	7.89566	0.0291922	0.168491	p__Firmicutes	c__Clostridia	o__Clostridiales	f__Lachnospiraceae	g__?
OTU_1158	OTU_1158	43	0.235294	0.624371	0.299107	0.579778	0.029219	0.168491	p__Firmicutes	c__Clostridia	o__Clostridiales	f__Peptococcaceae	g__?
OTU_3186	OTU_3186	16	0.153846	0.489755	0.0625	0.292852	0.0296104	0.170575	p__Firmicutes	c__Clostridia	o__Clostridiales	f__Ruminococcaceae	g__?
OTU_5121	OTU_5121	11	0.0723982	0.670284	0.111607	0.690128	0.0297356	0.170777	p__Firmicutes	c__Clostridia	o__Clostridiales	f__Lachnospiraceae	g__?
OTU_6171	OTU_6171	70	0.294118	0.762419	0.566964	1.26171	0.0297186	0.170777	p__Firmicutes	c__Clostridia	o__Clostridiales	f__Lachnospiraceae	g__Lachnospiraceae_NK4A136_group
OTU_829	OTU_829	8	0.0271493	0.162887	0.0892857	0.34286	0.0296973	0.170777	p__Firmicutes	c__Clostridia	o__Clostridiales	f__Lachnospiraceae	g__?
OTU_1742	OTU_1742	40	0.180995	0.663189	0.379464	1.12203	0.0297969	0.170956	p__Firmicutes	c__Clostridia	o__Clostridiales	f__Lachnospiraceae	g__?
OTU_1677	OTU_1677	46	0.0950226	0.517883	0.5625	1.97873	0.0298561	0.171123	p__Firmicutes	c__Clostridia	o__Clostridiales	f__Lachnospiraceae	g__Lachnospiraceae_NK4A136_group
OTU_593	OTU_593	5024	28.991	100.023	36.6607	82.0499	0.0300819	0.172243	p__Firmicutes	c__Clostridia	o__Clostridiales	f__Lachnospiraceae	g__Blautia
OTU_2089	OTU_2089	1132	6.24434	10.732	4.9375	10.751	0.0301585	0.172459	p__Bacteroidetes	c__Bacteroidia	o__Bacteroidales	f__Bacteroidales_S24-7_group	g__?
OTU_791	OTU_791	980	7.17195	12.9305	4.04464	5.72288	0.0302108	0.172459	p__Bacteroidetes	c__Bacteroidia	o__Bacteroidales	f__Bacteroidales_S24-7_group	g__?
OTU_1014	OTU_1014	404	2.85973	5.93321	2.39286	3.93639	0.0301878	0.172459	p__Firmicutes	c__Clostridia	o__Clostridiales	f__Lachnospiraceae	g__Lachnospiraceae_NK4A136_group
OTU_6391	OTU_6391	1005	5.57919	8.33554	5.00446	12.3682	0.0304803	0.173824	p__Bacteroidetes	c__Bacteroidia	o__Bacteroidales	f__Bacteroidales_S24-7_group	g__?
OTU_76	OTU_76	4697	33.3665	135.842	30.0223	99.0441	0.0305761	0.174036	p__Firmicutes	c__Clostridia	o__Clostridiales	f__Lachnospiraceae	g__Lachnospiraceae_NK4A136_group
OTU_2481	OTU_2481	9	0.0180995	0.164145	0.0982143	0.463169	0.0305788	0.174036	p__Firmicutes	c__Clostridia	o__Clostridiales	f__?	g__?
OTU_2911	OTU_2911	31	0.208145	0.549485	0.15625	0.589639	0.0308811	0.175581	p__Bacteroidetes	c__Bacteroidia	o__Bacteroidales	f__Bacteroidales_S24-7_group	g__?
OTU_4408	OTU_4408	2	0.0316742	0.175529	0.00446429	0.0668153	0.0310907	0.175716	p__Firmicutes	c__Clostridia	o__Clostridiales	f__Lachnospiraceae	g__Lachnospiraceae_NK4A136_group
OTU_5823	OTU_5823	3	0.0316742	0.175529	0.00446429	0.0668153	0.0310907	0.175716	p__Firmicutes	c__Clostridia	o__Clostridiales	f__Lachnospiraceae	g__?
OTU_2932	OTU_2932	451	3.02262	4.50701	2.37946	4.26517	0.0309758	0.175716	p__Bacteroidetes	c__Bacteroidia	o__Bacteroidales	f__Bacteroidaceae	g__Bacteroides
OTU_2331	OTU_2331	7	0.0135747	0.11598	0.102679	0.554793	0.030949	0.175716	p__Firmicutes	c__Clostridia	o__Clostridiales	f__Lachnospiraceae	g__?
OTU_3020	OTU_3020	3	0.0316742	0.175529	0.00446429	0.0668153	0.0310907	0.175716	p__Firmicutes	c__Clostridia	o__Clostridiales	f__Ruminococcaceae	g__?
OTU_3573	OTU_3573	3	0.0316742	0.175529	0.00446429	0.0668153	0.0310907	0.175716	p__Firmicutes	c__Clostridia	o__Clostridiales	f__Lachnospiraceae	g__?
OTU_3750	OTU_3750	6	0.0135747	0.11598	0.0758929	0.3888	0.0312316	0.176337	p__Firmicutes	c__Clostridia	o__Clostridiales	f__?	g__?
OTU_2323	OTU_2323	361	2.61538	3.70277	1.70982	2.71033	0.0313187	0.176653	p__Bacteroidetes	c__Bacteroidia	o__Bacteroidales	f__Bacteroidales_S24-7_group	g__?
OTU_5499	OTU_5499	50	0.38914	2.34379	0.370536	1.51265	0.0314534	0.177062	p__Firmicutes	c__Clostridia	o__Clostridiales	f__Lachnospiraceae	g__Lachnospiraceae_NK4A136_group
OTU_5553	OTU_5553	7	0.0180995	0.164145	0.0758929	0.352504	0.0314303	0.177062	p__Firmicutes	c__Clostridia	o__Clostridiales	f__?	g__?
OTU_482	OTU_482	5	0.0135747	0.11598	0.0580357	0.269907	0.0315154	0.177235	p__Cyanobacteria	c__Ca._Melainabacteria	o__Gastranaerophilales	f__?	g__?
OTU_6052	OTU_6052	18	0.0769231	0.328165	0.160714	0.474527	0.0315821	0.177434	p__Bacteroidetes	c__Bacteroidia	o__Bacteroidales	f__Bacteroidales_S24-7_group	g__?
OTU_3501	OTU_3501	58	0.257919	0.633528	0.482143	0.970249	0.0317352	0.177943	p__Bacteroidetes	c__Bacteroidia	o__Bacteroidales	f__Bacteroidales_S24-7_group	g__?
OTU_1205	OTU_1205	74	0.375566	1.20195	0.584821	1.53347	0.0317151	0.177943	p__Firmicutes	c__Clostridia	o__Clostridiales	f__Lachnospiraceae	g__Lachnospiraceae_NK4A136_group
OTU_4895	OTU_4895	7	0.0135747	0.11598	0.0580357	0.286039	0.0318006	0.177958	p__Firmicutes	c__Clostridia	o__Clostridiales	f__Lachnospiraceae	g__?
OTU_4067	OTU_4067	17	0.0588235	0.271656	0.147321	0.464615	0.0317836	0.177958	p__Firmicutes	c__Clostridia	o__Clostridiales	f__Lachnospiraceae	g__?
OTU_2374	OTU_2374	77	0.628959	1.95817	0.339286	1.28847	0.0318528	0.178075	p__Firmicutes	c__Clostridia	o__Clostridiales	f__Lachnospiraceae	g__?
OTU_998	OTU_998	26	0.0904977	0.331594	0.21875	0.66387	0.0319368	0.178369	p__Firmicutes	c__Clostridia	o__Clostridiales	f__Lachnospiraceae	g__?
OTU_699	OTU_699	131	0.656109	2.08878	1.07143	2.47757	0.0321006	0.178717	p__Bacteroidetes	c__Bacteroidia	o__Bacteroidales	f__Bacteroidales_S24-7_group	g__?
OTU_29	OTU_29	14233	79.3891	193.57	126.982	286.92	0.032125	0.178717	p__Firmicutes	c__Clostridia	o__Clostridiales	f__Ruminococcaceae	g__Ruminococcaceae_UCG-014
OTU_1092	OTU_1092	74	0.538462	1.47236	0.446429	1.77849	0.0320756	0.178717	p__Firmicutes	c__Clostridia	o__Clostridiales	f__Lachnospiraceae	g__?
OTU_2640	OTU_2640	23	0.122172	0.484774	0.169643	0.471395	0.032103	0.178717	p__Firmicutes	c__Clostridia	o__Clostridiales	f__Lachnospiraceae	g__?
OTU_2488	OTU_2488	10	0.040724	0.21985	0.09375	0.321371	0.0322127	0.179029	p__Firmicutes	c__Clostridia	o__Clostridiales	f__Lachnospiraceae	g__?
OTU_6264	OTU_6264	15	0.113122	0.47755	0.0357143	0.208715	0.0322757	0.179204	p__Bacteroidetes	c__Bacteroidia	o__Bacteroidales	f__Bacteroidales_S24-7_group	g__?
OTU_1753	OTU_1753	246	1.37104	1.93482	1.89286	2.62057	0.0325364	0.179805	p__Bacteroidetes	c__Bacteroidia	o__Bacteroidales	f__Bacteroidales_S24-7_group	g__?
OTU_3486	OTU_3486	34	0.257919	0.640662	0.15625	0.533754	0.0325098	0.179805	p__Bacteroidetes	c__Bacteroidia	o__Bacteroidales	f__?	g__?
OTU_3182	OTU_3182	68	0.352941	1.16086	0.285714	1.43891	0.0325484	0.179805	p__Firmicutes	c__Clostridia	o__Clostridiales	f__Lachnospiraceae	g__?
OTU_2668	OTU_2668	75	0.375566	0.89399	0.705357	1.54826	0.032421	0.179805	p__Firmicutes	c__Clostridia	o__Clostridiales	f__Lachnospiraceae	g__Lachnospiraceae_NK4A136_group
OTU_1420	OTU_1420	10	0.0633484	0.244142	0.0223214	0.148058	0.0326055	0.179805	p__Firmicutes	c__Clostridia	o__Clostridiales	f__Lachnospiraceae	g__?
OTU_3285	OTU_3285	8	0.0633484	0.244142	0.0223214	0.148058	0.0326055	0.179805	p__Firmicutes	c__Clostridia	o__Clostridiales	f__Lachnospiraceae	g__?
OTU_3576	OTU_3576	7	0.0633484	0.244142	0.0223214	0.148058	0.0326055	0.179805	p__Firmicutes	c__Clostridia	o__Clostridiales	f__Lachnospiraceae	g__Lachnospiraceae_NK4A136_group
OTU_494	OTU_494	1482	9.52941	31.8202	10.4018	31.1301	0.0327323	0.180329	p__Firmicutes	c__Clostridia	o__Clostridiales	f__Lachnospiraceae	g__Lachnoclostridium
OTU_4562	OTU_4562	30	0.0769231	0.341736	0.34375	1.22114	0.0328508	0.180807	p__Firmicutes	c__Clostridia	o__Clostridiales	f__Lachnospiraceae	g__?
OTU_828	OTU_828	15	0.0633484	0.376063	0.15625	0.700836	0.0329706	0.18129	p__Firmicutes	c__Clostridia	o__Clostridiales	f__Lachnospiraceae	g__?
OTU_442	OTU_442	462	3.18552	5.07283	2.95089	8.21801	0.0330165	0.181367	p__Actinobacteria	c__Coriobacteriia	o__Coriobacteriales	f__Coriobacteriaceae	g__Enterorhabdus
OTU_2452	OTU_2452	73	0.298643	0.681874	0.65625	1.84188	0.0332701	0.182584	p__Firmicutes	c__Clostridia	o__Clostridiales	f__Lachnospiraceae	g__?
OTU_285	OTU_285	214	2.35294	6.76034	0.683036	3.62756	0.0334336	0.183304	p__Firmicutes	c__Clostridia	o__Clostridiales	f__Ruminococcaceae	g__Ruminococcaceae_UCG-014
OTU_6192	OTU_6192	18	0.144796	0.553364	0.0714286	0.395361	0.0336156	0.183634	p__Bacteroidetes	c__Bacteroidia	o__Bacteroidales	f__Bacteroidales_S24-7_group	g__?
OTU_1180	OTU_1180	258	1.19457	5.0993	2.39286	8.87063	0.0336688	0.183634	p__Firmicutes	c__Clostridia	o__Clostridiales	f__Lachnospiraceae	g__?
OTU_467	OTU_467	13	0.0226244	0.336336	0.209821	1.20003	0.0336878	0.183634	p__Firmicutes	c__Clostridia	o__Clostridiales	f__Ruminococcaceae	g__Ruminococcaceae_UCG-014
OTU_4416	OTU_4416	17	0.0904977	0.357962	0.183036	0.604525	0.0335951	0.183634	p__Firmicutes	c__Clostridia	o__Clostridiales	f__Lachnospiraceae	g__?
OTU_1863	OTU_1863	3	0.00452489	0.0672673	0.0491071	0.287714	0.0336878	0.183634	p__Firmicutes	c__Clostridia	o__Clostridiales	f__Lachnospiraceae	g__?
OTU_1884	OTU_1884	3	0.00452489	0.0672673	0.0491071	0.287714	0.0336878	0.183634	p__Firmicutes	c__Clostridia	o__Clostridiales	f__Lachnospiraceae	g__?
OTU_3046	OTU_3046	50	0.21267	1.234	0.513393	1.7177	0.0337628	0.183866	p__Bacteroidetes	c__Bacteroidia	o__Bacteroidales	f__Bacteroidales_S24-7_group	g__?
OTU_2454	OTU_2454	4	0.00452489	0.0672673	0.0446429	0.264096	0.0338216	0.18401	p__Firmicutes	c__Clostridia	o__Clostridiales	f__Lachnospiraceae	g__?
OTU_5411	OTU_5411	4	0.00904977	0.0949138	0.0580357	0.301309	0.0338688	0.184091	p__Firmicutes	c__Clostridia	o__Clostridiales	f__Lachnospiraceae	g__?
OTU_698	OTU_698	103	0.819005	1.87902	0.339286	0.769993	0.0340179	0.184572	p__Bacteroidetes	c__Bacteroidia	o__Bacteroidales	f__Bacteroidales_S24-7_group	g__?
OTU_3542	OTU_3542	93	0.393665	1.33272	0.852679	2.33336	0.0342497	0.184572	p__Bacteroidetes	c__Bacteroidia	o__Bacteroidales	f__Bacteroidales_S24-7_group	g__?
OTU_1172	OTU_1172	2	0.00452489	0.0672673	0.03125	0.174382	0.0342201	0.184572	p__Bacteroidetes	c__Bacteroidia	o__Bacteroidales	f__Bacteroidales_S24-7_group	g__?
OTU_1200	OTU_1200	3	0.00452489	0.0672673	0.03125	0.174382	0.0342201	0.184572	p__Bacteroidetes	c__Bacteroidia	o__Bacteroidales	f__?	g__?
OTU_2858	OTU_2858	4	0.00452489	0.0672673	0.03125	0.174382	0.0342201	0.184572	p__Firmicutes	c__Clostridia	o__Clostridiales	f__Lachnospiraceae	g__?
OTU_4121	OTU_4121	5	0.00452489	0.0672673	0.03125	0.174382	0.0342201	0.184572	p__Firmicutes	c__Bacilli	o__Lactobacillales	f__?	g__?
OTU_4174	OTU_4174	2	0.00452489	0.0672673	0.03125	0.174382	0.0342201	0.184572	p__Bacteroidetes	c__Bacteroidia	o__Bacteroidales	f__Bacteroidales_S24-7_group	g__?
OTU_4007	OTU_4007	2	0.00452489	0.0672673	0.03125	0.174382	0.0342201	0.184572	p__Firmicutes	c__Clostridia	o__Clostridiales	f__Lachnospiraceae	g__?
OTU_4622	OTU_4622	2	0.00452489	0.0672673	0.03125	0.174382	0.0342201	0.184572	p__Firmicutes	c__Clostridia	o__Clostridiales	f__?	g__?
OTU_6149	OTU_6149	39	0.122172	0.424807	0.299107	1.07762	0.0343823	0.185111	p__Firmicutes	c__Clostridia	o__Clostridiales	f__Lachnospiraceae	g__?
OTU_6179	OTU_6179	3	0.00904977	0.0949138	0.0401786	0.196818	0.0347879	0.185277	p__Firmicutes	c__Clostridia	o__Clostridiales	f__Lachnospiraceae	g__?
OTU_3361	OTU_3361	129	1.01357	2.80823	0.65625	1.82966	0.0346777	0.185277	p__Bacteroidetes	c__Bacteroidia	o__Bacteroidales	f__Bacteroidales_S24-7_group	g__?
OTU_3877	OTU_3877	38	0.149321	0.467452	0.357143	0.94092	0.0344777	0.185277	p__Bacteroidetes	c__Bacteroidia	o__Bacteroidales	f__Bacteroidales_S24-7_group	g__?
OTU_1057	OTU_1057	7	0.0226244	0.277053	0.09375	0.523147	0.0348047	0.185277	p__Bacteroidetes	c__Bacteroidia	o__Bacteroidales	f__Bacteroidales_S24-7_group	g__?
OTU_1321	OTU_1321	4	0.00904977	0.134535	0.0446429	0.264096	0.0347744	0.185277	p__Bacteroidetes	c__Bacteroidia	o__Bacteroidales	f__Bacteroidales_S24-7_group	g__?
OTU_2216	OTU_2216	3	0.00904977	0.0949138	0.0401786	0.196818	0.0347879	0.185277	p__Bacteroidetes	c__Bacteroidia	o__Bacteroidales	f__Bacteroidales_S24-7_group	g__?
OTU_1029	OTU_1029	312	1.63801	2.91005	2.31696	3.49021	0.0345661	0.185277	p__Firmicutes	c__Clostridia	o__Clostridiales	f__Ruminococcaceae	g__Oscillibacter
OTU_1735	OTU_1735	15	0.081448	0.429238	0.178571	0.631239	0.0345657	0.185277	p__Firmicutes	c__Clostridia	o__Clostridiales	f__Ruminococcaceae	g__Ruminococcaceae_UCG-014
OTU_1112	OTU_1112	6	0.0271493	0.231959	0.0625	0.292852	0.0345325	0.185277	p__Firmicutes	c__Clostridia	o__Clostridiales	f__Lachnospiraceae	g__?
OTU_3208	OTU_3208	3	0.00904977	0.134535	0.0446429	0.264096	0.0347744	0.185277	p__Firmicutes	c__Clostridia	o__Clostridiales	f__Lachnospiraceae	g__?
OTU_4638	OTU_4638	3	0.00904977	0.134535	0.0446429	0.264096	0.0347744	0.185277	p__Firmicutes	c__Clostridia	o__Clostridiales	f__?	g__?
OTU_3134	OTU_3134	4	0.00904977	0.0949138	0.0401786	0.196818	0.0347879	0.185277	p__Firmicutes	c__Clostridia	o__Clostridiales	f__Lachnospiraceae	g__?
OTU_5519	OTU_5519	98	0.782805	1.63426	0.441964	1.11903	0.034935	0.185394	p__Bacteroidetes	c__Bacteroidia	o__Bacteroidales	f__Bacteroidales_S24-7_group	g__?
OTU_4279	OTU_4279	4	0.00904977	0.134535	0.0401786	0.238064	0.0349119	0.185394	p__Bacteroidetes	c__Bacteroidia	o__Bacteroidales	f__?	g__?
OTU_154	OTU_154	4307	17.0814	48.8298	33.1339	85.3033	0.0349382	0.185394	p__Firmicutes	c__Clostridia	o__Clostridiales	f__Lachnospiraceae	g__?
OTU_1113	OTU_1113	295	1.87783	3.57879	2.10714	3.0345	0.0349572	0.185394	p__Firmicutes	c__Clostridia	o__Clostridiales	f__Lachnospiraceae	g__?
OTU_2112	OTU_2112	4	0.0135747	0.15014	0.0535714	0.278989	0.0351563	0.186102	p__Bacteroidetes	c__Bacteroidia	o__Bacteroidales	f__?	g__?
OTU_2300	OTU_2300	4	0.0135747	0.15014	0.0535714	0.278989	0.0351563	0.186102	p__Firmicutes	c__Clostridia	o__Clostridiales	f__Ruminococcaceae	g__?
OTU_3679	OTU_3679	7	0.0226244	0.277053	0.0669643	0.412775	0.0353929	0.18718	p__Firmicutes	c__Clostridia	o__Clostridiales	f__Lachnospiraceae	g__?
OTU_1751	OTU_1751	338	2.48869	3.69103	1.78125	2.80956	0.0354278	0.187191	p__Bacteroidetes	c__Bacteroidia	o__Bacteroidales	f__Bacteroidales_S24-7_group	g__?
OTU_343	OTU_343	420	2.0905	4.85807	3.46875	6.67966	0.0354777	0.187219	p__Firmicutes	c__Clostridia	o__Clostridiales	f__Ruminococcaceae	g__Ruminococcaceae_UCG-010
OTU_2514	OTU_2514	47	0.393665	0.992589	0.205357	0.585909	0.0355321	0.187219	p__Firmicutes	c__Clostridia	o__Clostridiales	f__Lachnospiraceae	g__?
OTU_4724	OTU_4724	5	0.0180995	0.189828	0.0669643	0.341426	0.0355127	0.187219	p__Firmicutes	c__Clostridia	o__Clostridiales	f__?	g__?
OTU_1746	OTU_1746	12	0.140271	0.55042	0.03125	0.198438	0.0356477	0.187654	p__Firmicutes	c__Clostridia	o__Clostridiales	f__Lachnospiraceae	g__?
OTU_6093	OTU_6093	36	0.230769	1.551	0.236607	0.776504	0.0357043	0.187778	p__Firmicutes	c__Clostridia	o__Clostridiales	f__Lachnospiraceae	g__?
OTU_921	OTU_921	68	0.330317	1.03767	0.415179	0.971311	0.0357659	0.187928	p__Bacteroidetes	c__Bacteroidia	o__Bacteroidales	f__Bacteroidales_S24-7_group	g__?
OTU_1676	OTU_1676	27	0.113122	0.580642	0.25	0.94228	0.0359468	0.188441	p__Bacteroidetes	c__Bacteroidia	o__Bacteroidales	f__Bacteroidales_S24-7_group	g__?
OTU_4320	OTU_4320	45	0.226244	0.793977	0.392857	1.01431	0.0359075	0.188441	p__Bacteroidetes	c__Bacteroidia	o__Bacteroidales	f__Bacteroidales_S24-7_group	g__?
OTU_2787	OTU_2787	25	0.104072	0.516132	0.142857	0.420488	0.0359631	0.188441	p__Bacteroidetes	c__Bacteroidia	o__Bacteroidales	f__Rikenellaceae	g__Alistipes
OTU_125	OTU_125	9247	46.6335	52.1837	70.4107	100.716	0.0362819	0.189937	p__Firmicutes	c__Clostridia	o__Clostridiales	f__Lachnospiraceae	g__?
OTU_5943	OTU_5943	344	2.23077	4.19373	2.67411	4.05855	0.0363284	0.190005	p__Firmicutes	c__Clostridia	o__Clostridiales	f__Lachnospiraceae	g__Lachnospiraceae_UCG-006
OTU_5870	OTU_5870	9	0.0633484	0.244142	0.0357143	0.24799	0.0364	0.190204	p__Firmicutes	c__Clostridia	o__Clostridiales	f__Lachnospiraceae	g__?
OTU_3199	OTU_3199	49	0.180995	1.01972	0.59375	2.13242	0.0365248	0.190681	p__Firmicutes	c__Clostridia	o__Clostridiales	f__Lachnospiraceae	g__Lachnospiraceae_UCG-001
OTU_625	OTU_625	962	4.47059	11.6149	8.3125	19.2887	0.0365707	0.190737	p__Bacteroidetes	c__Bacteroidia	o__Bacteroidales	f__Bacteroidales_S24-7_group	g__?
OTU_5543	OTU_5543	190	1.04977	4.015	1.54464	4.1613	0.0366027	0.190737	p__Firmicutes	c__Clostridia	o__Clostridiales	f__Lachnospiraceae	g__?
OTU_572	OTU_572	751	5.93665	31.886	6.66071	39.495	0.036931	0.192271	p__Firmicutes	c__Clostridia	o__Clostridiales	f__Lachnospiraceae	g__Roseburia
OTU_1856	OTU_1856	90	0.402715	1.3128	0.821429	2.73563	0.0372175	0.193586	p__Firmicutes	c__Clostridia	o__Clostridiales	f__Lachnospiraceae	g__?
OTU_137	OTU_137	6780	47.4253	100.057	46.3929	79.2797	0.0373284	0.193985	p__Firmicutes	c__Clostridia	o__Clostridiales	f__Lachnospiraceae	g__?
OTU_1987	OTU_1987	166	1.09502	2.30908	0.825893	2.29858	0.037538	0.194895	p__Bacteroidetes	c__Bacteroidia	o__Bacteroidales	f__Bacteroidales_S24-7_group	g__?
OTU_1299	OTU_1299	7	0.0271493	0.188741	0.0758929	0.312015	0.0377435	0.195594	p__Bacteroidetes	c__Bacteroidia	o__Bacteroidales	f__Bacteroidales_S24-7_group	g__?
OTU_5192	OTU_5192	86	0.466063	1.23766	0.741071	1.70068	0.0377605	0.195594	p__Firmicutes	c__Clostridia	o__Clostridiales	f__Lachnospiraceae	g__?
OTU_3345	OTU_3345	9	0.0226244	0.149041	0.0625	0.242604	0.0378102	0.195594	p__Firmicutes	c__Clostridia	o__Clostridiales	f__Lachnospiraceae	g__Lachnospiraceae_NK4A136_group
OTU_3741	OTU_3741	6	0.0226244	0.149041	0.0625	0.242604	0.0378102	0.195594	p__Firmicutes	c__Clostridia	o__Clostridiales	f__Lachnospiraceae	g__Roseburia
OTU_219	OTU_219	2671	13.543	28.4336	25.0938	49.5098	0.0378602	0.195674	p__Firmicutes	c__Clostridia	o__Clostridiales	f__Lachnospiraceae	g__?
OTU_767	OTU_767	2	0	0	0.0357143	0.265457	0.0464751	0.196576	p__Firmicutes	c__Bacilli	o__Bacillales	f__Thermoactinomycetaceae	g__Planifilum
OTU_36	OTU_36	17849	128.968	171.845	98.7455	129.714	0.0399448	0.196576	p__Bacteroidetes	c__Bacteroidia	o__Bacteroidales	f__Bacteroidales_S24-7_group	g__?
OTU_86	OTU_86	15961	117.063	120.434	92.4955	88.0663	0.0419112	0.196576	p__Bacteroidetes	c__Bacteroidia	o__Bacteroidales	f__Bacteroidales_S24-7_group	g__?
OTU_6442	OTU_6442	4693	27.9367	37.7594	22.9821	42.4428	0.0390525	0.196576	p__Bacteroidetes	c__Bacteroidia	o__Bacteroidales	f__Bacteroidales_S24-7_group	g__?
OTU_1709	OTU_1709	1468	9.74208	17.6236	7.09375	16.1004	0.0380943	0.196576	p__Bacteroidetes	c__Bacteroidia	o__Bacteroidales	f__Bacteroidales_S24-7_group	g__?
OTU_1402	OTU_1402	1162	8.80995	14.5552	4.26786	7.79615	0.0458281	0.196576	p__Bacteroidetes	c__Bacteroidia	o__Bacteroidales	f__Bacteroidales_S24-7_group	g__?
OTU_5956	OTU_5956	485	3.82353	7.74717	2.42411	3.95644	0.0399937	0.196576	p__Bacteroidetes	c__Bacteroidia	o__Bacteroidales	f__Bacteroidales_S24-7_group	g__?
OTU_2031	OTU_2031	388	2.83258	4.77722	1.83482	2.79083	0.0390153	0.196576	p__Bacteroidetes	c__Bacteroidia	o__Bacteroidales	f__Bacteroidales_S24-7_group	g__?
OTU_5788	OTU_5788	346	2.35747	3.54757	1.73661	2.82165	0.0398283	0.196576	p__Bacteroidetes	c__Bacteroidia	o__Bacteroidales	f__Bacteroidales_S24-7_group	g__?
OTU_6449	OTU_6449	151	1.51131	3.38125	0.602679	1.65342	0.0459072	0.196576	p__Bacteroidetes	c__Bacteroidia	o__Bacteroidales	f__Bacteroidales_S24-7_group	g__?
OTU_2904	OTU_2904	174	1.23982	2.28263	0.78125	1.72333	0.0414002	0.196576	p__Bacteroidetes	c__Bacteroidia	o__Bacteroidales	f__Bacteroidales_S24-7_group	g__?
OTU_3925	OTU_3925	62	0.502262	1.23812	0.285714	0.744831	0.0463091	0.196576	p__Bacteroidetes	c__Bacteroidia	o__Bacteroidales	f__Bacteroidales_S24-7_group	g__?
OTU_6370	OTU_6370	77	0.533937	1.10164	0.410714	1.12097	0.04141	0.196576	p__Bacteroidetes	c__Bacteroidia	o__Bacteroidales	f__Bacteroidales_S24-7_group	g__?
OTU_6050	OTU_6050	127	0.773756	1.00156	0.571429	0.854577	0.0400373	0.196576	p__Bacteroidetes	c__Bacteroidia	o__Bacteroidales	f__Bacteroidales_S24-7_group	g__?
OTU_2853	OTU_2853	25	0.18552	0.528263	0.0803571	0.288444	0.0442465	0.196576	p__Bacteroidetes	c__Bacteroidia	o__Bacteroidales	f__Bacteroidales_S24-7_group	g__?
OTU_4932	OTU_4932	38	0.230769	0.569013	0.133929	0.45409	0.0391104	0.196576	p__Bacteroidetes	c__Bacteroidia	o__Bacteroidales	f__Bacteroidales_S24-7_group	g__?
OTU_1700	OTU_1700	12	0.0452489	0.248152	0.111607	0.402959	0.0455111	0.196576	p__Bacteroidetes	c__Bacteroidia	o__Bacteroidales	f__Bacteroidales_S24-7_group	g__?
OTU_4948	OTU_4948	3	0	0	0.0267857	0.210053	0.0464773	0.196576	p__Bacteroidetes	c__Bacteroidia	o__Bacteroidales	f__Bacteroidales_S24-7_group	g__?
OTU_1316	OTU_1316	1	0.0180995	0.133614	0	0	0.0435797	0.196576	p__Bacteroidetes	c__Bacteroidia	o__Bacteroidales	f__?	g__?
OTU_2224	OTU_2224	1	0	0	0.0178571	0.132729	0.0464751	0.196576	p__Bacteroidetes	c__Bacteroidia	o__Bacteroidales	f__?	g__?
OTU_2326	OTU_2326	1	0	0	0.0178571	0.132729	0.0464751	0.196576	p__Bacteroidetes	c__Bacteroidia	o__Bacteroidales	f__?	g__?
OTU_2344	OTU_2344	1	0	0	0.0178571	0.132729	0.0464751	0.196576	p__Bacteroidetes	c__Bacteroidia	o__Bacteroidales	f__?	g__?
OTU_2370	OTU_2370	1	0	0	0.0178571	0.132729	0.0464751	0.196576	p__Bacteroidetes	c__Bacteroidia	o__Bacteroidales	f__?	g__?
OTU_2419	OTU_2419	1	0.0180995	0.133614	0	0	0.0435797	0.196576	p__Bacteroidetes	c__Bacteroidia	o__Bacteroidales	f__Bacteroidales_S24-7_group	g__?
OTU_2974	OTU_2974	1	0	0	0.0178571	0.132729	0.0464751	0.196576	p__Bacteroidetes	c__Bacteroidia	o__Bacteroidales	f__?	g__?
OTU_3104	OTU_3104	1	0	0	0.0178571	0.132729	0.0464751	0.196576	p__Bacteroidetes	c__Bacteroidia	o__Bacteroidales	f__?	g__?
OTU_3306	OTU_3306	2	0.0180995	0.133614	0	0	0.0435797	0.196576	p__Bacteroidetes	c__Bacteroidia	o__Bacteroidales	f__?	g__?
OTU_3535	OTU_3535	1	0	0	0.0178571	0.132729	0.0464751	0.196576	p__Bacteroidetes	c__Bacteroidia	o__Bacteroidales	f__Bacteroidales_S24-7_group	g__?
OTU_3540	OTU_3540	2	0.0180995	0.133614	0	0	0.0435797	0.196576	p__Bacteroidetes	c__Bacteroidia	o__Bacteroidales	f__?	g__?
OTU_3820	OTU_3820	1	0	0	0.0178571	0.132729	0.0464751	0.196576	p__Bacteroidetes	c__Bacteroidia	o__Bacteroidales	f__?	g__?
OTU_151	OTU_151	17591	88.0407	141.712	139.357	209.037	0.0400447	0.196576	p__Firmicutes	c__Clostridia	o__Clostridiales	f__Lachnospiraceae	g__?
OTU_116	OTU_116	4552	32.1357	68.2017	35.9866	89.2302	0.0434873	0.196576	p__Firmicutes	c__Clostridia	o__Clostridiales	f__Lachnospiraceae	g__Lachnospiraceae_NK4A136_group
OTU_221	OTU_221	3809	25.095	62.1505	28.183	72.7325	0.0423361	0.196576	p__Firmicutes	c__Clostridia	o__Clostridiales	f__Lachnospiraceae	g__Lachnospiraceae_UCG-006
OTU_532	OTU_532	2338	15.2941	37.4115	13.7054	49.2384	0.0424917	0.196576	p__Firmicutes	c__Clostridia	o__Clostridiales	f__Lachnospiraceae	g__[Eubacterium]_xylanophilum_group
OTU_265	OTU_265	5015	34.0271	38.5488	32.6116	26.876	0.0435073	0.196576	p__Firmicutes	c__Clostridia	o__Clostridiales	f__Lachnospiraceae	g__Coprococcus_1
OTU_551	OTU_551	338	2.28054	9.12006	1.59375	7.42618	0.045516	0.196576	p__Firmicutes	c__Clostridia	o__Clostridiales	f__Lachnospiraceae	g__?
OTU_5560	OTU_5560	437	2.36199	8.2454	4.39732	11.6468	0.0421188	0.196576	p__Firmicutes	c__Clostridia	o__Clostridiales	f__Lachnospiraceae	g__?
OTU_1229	OTU_1229	453	2.27602	4.24915	3.61161	7.73763	0.041488	0.196576	p__Firmicutes	c__Clostridia	o__Clostridiales	f__Lachnospiraceae	g__Lachnospiraceae_NK4A136_group
OTU_330	OTU_330	2132	13.0588	7.3281	15.1473	9.01174	0.0436842	0.196576	p__Firmicutes	c__Clostridia	o__Clostridiales	f__Ruminococcaceae	g__?
OTU_347	OTU_347	944	5.93665	5.74975	6.95536	6.01327	0.0432196	0.196576	p__Firmicutes	c__Clostridia	o__Clostridiales	f__Family_XIII	g__[Eubacterium]_nodatum_group
OTU_1873	OTU_1873	90	0.40724	1.6994	0.959821	3.05601	0.0414389	0.196576	p__Firmicutes	c__Clostridia	o__Clostridiales	f__Lachnospiraceae	g__?
OTU_2212	OTU_2212	148	1.11765	2.66879	1.00893	2.93424	0.0456032	0.196576	p__Firmicutes	c__Clostridia	o__Clostridiales	f__?	g__?
OTU_2931	OTU_2931	118	0.438914	1.18787	0.767857	2.08553	0.0457036	0.196576	p__Firmicutes	c__Clostridia	o__Clostridiales	f__Lachnospiraceae	g__Lachnospiraceae_NK4A136_group
OTU_4790	OTU_4790	61	0.239819	0.668409	0.629464	1.85125	0.0464791	0.196576	p__Firmicutes	c__Clostridia	o__Clostridiales	f__Lachnospiraceae	g__?
OTU_974	OTU_974	42	0.20362	1.28953	0.455357	1.87926	0.0462042	0.196576	p__Firmicutes	c__Clostridia	o__Clostridiales	f__Ruminococcaceae	g__Ruminococcaceae_UCG-014
OTU_2871	OTU_2871	50	0.325792	0.996683	0.4375	1.40327	0.0450167	0.196576	p__Firmicutes	c__Clostridia	o__Clostridiales	f__Lachnospiraceae	g__Lachnospiraceae_UCG-006
OTU_3082	OTU_3082	34	0.122172	0.616815	0.183036	0.654394	0.0462658	0.196576	p__Firmicutes	c__Clostridia	o__Clostridiales	f__Lachnospiraceae	g__?
OTU_5173	OTU_5173	23	0.180995	1.19613	0.138393	0.555082	0.0443702	0.196576	p__Firmicutes	c__Clostridia	o__Clostridiales	f__Lachnospiraceae	g__?
OTU_5705	OTU_5705	55	0.176471	0.513976	0.5	1.48837	0.0401865	0.196576	p__Firmicutes	c__Clostridia	o__Clostridiales	f__Lachnospiraceae	g__?
OTU_646	OTU_646	131	0.850679	1.55808	0.901786	1.45768	0.0458808	0.196576	p__Firmicutes	c__Clostridia	o__Clostridiales	f__Ruminococcaceae	g__?
OTU_1243	OTU_1243	43	0.316742	0.938635	0.205357	0.741328	0.0386487	0.196576	p__Firmicutes	c__Clostridia	o__Clostridiales	f__Lachnospiraceae	g__?
OTU_624	OTU_624	8	0.144796	1.06891	0	0	0.0435797	0.196576	p__Firmicutes	c__Clostridia	o__Clostridiales	f__?	g__?
OTU_1006	OTU_1006	72	0.361991	0.946382	0.607143	1.32487	0.0424211	0.196576	p__Firmicutes	c__Clostridia	o__Clostridiales	f__Lachnospiraceae	g__?
OTU_3095	OTU_3095	45	0.285068	0.823078	0.138393	0.504286	0.0460007	0.196576	p__Firmicutes	c__Clostridia	o__Clostridiales	f__Lachnospiraceae	g__?
OTU_5813	OTU_5813	17	0.0859729	0.483202	0.160714	0.649989	0.0431115	0.196576	p__Firmicutes	c__Clostridia	o__Clostridiales	f__Lachnospiraceae	g__?
OTU_1417	OTU_1417	33	0.226244	0.901231	0.0803571	0.370151	0.045182	0.196576	p__Firmicutes	c__Clostridia	o__Clostridiales	f__Lachnospiraceae	g__?
OTU_2098	OTU_2098	23	0.117647	0.628639	0.165179	0.531047	0.0433494	0.196576	p__Firmicutes	c__Clostridia	o__Clostridiales	f__Lachnospiraceae	g__?
OTU_2886	OTU_2886	60	0.289593	0.692381	0.535714	1.07918	0.0385554	0.196576	p__Firmicutes	c__Clostridia	o__Clostridiales	f__?	g__?
OTU_2997	OTU_2997	38	0.253394	0.857613	0.285714	0.655143	0.04191	0.196576	p__Firmicutes	c__Clostridia	o__Clostridiales	f__Ruminococcaceae	g__?
OTU_3402	OTU_3402	23	0.0769231	0.402787	0.241071	0.860134	0.0382162	0.196576	p__Firmicutes	c__Clostridia	o__Clostridiales	f__Lachnospiraceae	g__?
OTU_4047	OTU_4047	49	0.280543	0.715435	0.370536	0.690244	0.0431782	0.196576	p__Firmicutes	c__Clostridia	o__Clostridiales	f__Lachnospiraceae	g__Marvinbryantia
OTU_5094	OTU_5094	35	0.208145	0.764036	0.28125	0.706413	0.0432134	0.196576	p__Firmicutes	c__Clostridia	o__Clostridiales	f__Lachnospiraceae	g__Lachnospiraceae_NK4A136_group
OTU_559	OTU_559	19	0.0633484	0.410726	0.1875	0.798331	0.0449302	0.196576	p__Firmicutes	c__Clostridia	o__Clostridiales	f__?	g__?
OTU_5748	OTU_5748	12	0.126697	0.62687	0.0491071	0.381523	0.0417612	0.196576	p__Firmicutes	c__Clostridia	o__Clostridiales	f__Lachnospiraceae	g__?
OTU_5752	OTU_5752	26	0.081448	0.429238	0.263393	0.959867	0.0390832	0.196576	p__Firmicutes	c__Clostridia	o__Clostridiales	f__?	g__?
OTU_1841	OTU_1841	4	0	0	0.0714286	0.530915	0.0464751	0.196576	p__Firmicutes	c__Clostridia	o__Clostridiales	f__Clostridiales_vadinBB60_group	g__?
OTU_2145	OTU_2145	28	0.122172	0.455778	0.223214	0.658982	0.0424517	0.196576	p__Firmicutes	c__Clostridia	o__Clostridiales	f__Lachnospiraceae	g__?
OTU_2453	OTU_2453	17	0.0588235	0.37072	0.160714	0.663644	0.038811	0.196576	p__Firmicutes	c__Clostridia	o__Clostridiales	f__Lachnospiraceae	g__?
OTU_3981	OTU_3981	10	0.0180995	0.133614	0.142857	0.667733	0.0411191	0.196576	p__Firmicutes	c__Clostridia	o__Clostridiales	f__Lachnospiraceae	g__Lachnospiraceae_NK4A136_group
OTU_4191	OTU_4191	43	0.158371	0.519865	0.348214	0.920224	0.0418875	0.196576	p__Firmicutes	c__Clostridia	o__Clostridiales	f__Lachnospiraceae	g__?
OTU_6024	OTU_6024	36	0.167421	0.575268	0.276786	0.69217	0.0404117	0.196576	p__Firmicutes	c__Clostridia	o__Clostridiales	f__Lachnospiraceae	g__Coprococcus_1
OTU_1410	OTU_1410	6	0.0633484	0.337862	0.0133929	0.115207	0.0455951	0.196576	p__Firmicutes	c__Clostridia	o__Clostridiales	f__Lachnospiraceae	g__?
OTU_1834	OTU_1834	3	0	0	0.0535714	0.398186	0.0464751	0.196576	p__Firmicutes	c__Clostridia	o__Clostridiales	f__Lachnospiraceae	g__?
OTU_2320	OTU_2320	3	0	0	0.0535714	0.398186	0.0464751	0.196576	p__Firmicutes	c__Clostridia	o__Clostridiales	f__Lachnospiraceae	g__Lachnospiraceae_UCG-006
OTU_2605	OTU_2605	15	0.0769231	0.39134	0.138393	0.486176	0.0429562	0.196576	p__Firmicutes	c__Clostridia	o__Clostridiales	f__Ruminococcaceae	g__Ruminococcaceae_UCG-014
OTU_2738	OTU_2738	4	0.0452489	0.353859	0	0	0.0435813	0.196576	p__Firmicutes	c__Clostridia	o__Clostridiales	f__Lachnospiraceae	g__?
OTU_2913	OTU_2913	8	0.0271493	0.231959	0.0892857	0.413962	0.0439132	0.196576	p__Firmicutes	c__Clostridia	o__Clostridiales	f__Lachnospiraceae	g__?
OTU_3866	OTU_3866	3	0	0	0.0535714	0.398186	0.0464751	0.196576	p__Firmicutes	c__Clostridia	o__Clostridiales	f__Lachnospiraceae	g__?
OTU_4566	OTU_4566	8	0.040724	0.306249	0.09375	0.407504	0.0387389	0.196576	p__Firmicutes	c__Clostridia	o__Clostridiales	f__Lachnospiraceae	g__?
OTU_4630	OTU_4630	3	0	0	0.0535714	0.398186	0.0464751	0.196576	p__Firmicutes	c__Clostridia	o__Clostridiales	f__Lachnospiraceae	g__?
OTU_4713	OTU_4713	3	0	0	0.0535714	0.398186	0.0464751	0.196576	p__Firmicutes	c__Clostridia	o__Clostridiales	f__Lachnospiraceae	g__?
OTU_5435	OTU_5435	12	0.0633484	0.351058	0.111607	0.391672	0.0407486	0.196576	p__Firmicutes	c__Clostridia	o__Clostridiales	f__Lachnospiraceae	g__?
OTU_5459	OTU_5459	30	0.180995	0.525531	0.28125	0.60373	0.0428969	0.196576	p__Firmicutes	c__Clostridia	o__Clostridiales	f__Lachnospiraceae	g__?
OTU_5757	OTU_5757	4	0.0180995	0.133614	0	0	0.0435797	0.196576	p__Firmicutes	c__Clostridia	o__Clostridiales	f__Lachnospiraceae	g__?
OTU_5802	OTU_5802	11	0.0588235	0.394481	0.09375	0.384866	0.0436518	0.196576	p__Firmicutes	c__Clostridia	o__Clostridiales	f__Lachnospiraceae	g__?
OTU_5895	OTU_5895	29	0.140271	0.450513	0.241071	0.617322	0.0453926	0.196576	p__Firmicutes	c__Clostridia	o__Clostridiales	f__Lachnospiraceae	g__?
OTU_6400	OTU_6400	74	0.506787	0.812515	0.366071	0.721179	0.0420515	0.196576	p__Firmicutes	c__Clostridia	o__Clostridiales	f__Lachnospiraceae	g__?
OTU_1768	OTU_1768	8	0.0180995	0.133614	0.0803571	0.357831	0.0420275	0.196576	p__Firmicutes	c__Clostridia	o__Clostridiales	f__Lachnospiraceae	g__Lachnospiraceae_UCG-001
OTU_1821	OTU_1821	2	0	0	0.0357143	0.265457	0.0464751	0.196576	p__Firmicutes	c__Clostridia	o__Clostridiales	f__Lachnospiraceae	g__?
OTU_2335	OTU_2335	2	0	0	0.0357143	0.265457	0.0464751	0.196576	p__Firmicutes	c__Clostridia	o__Clostridiales	f__?	g__?
OTU_2353	OTU_2353	6	0.0226244	0.176929	0.0848214	0.375173	0.0429615	0.196576	p__Firmicutes	c__Clostridia	o__Clostridiales	f__Lachnospiraceae	g__?
OTU_2524	OTU_2524	6	0.0180995	0.133614	0.0714286	0.320154	0.0429528	0.196576	p__Firmicutes	c__Clostridia	o__Clostridiales	f__Lachnospiraceae	g__?
OTU_2579	OTU_2579	4	0	0	0.0357143	0.265457	0.0464751	0.196576	p__Firmicutes	c__Clostridia	o__Clostridiales	f__Lachnospiraceae	g__?
OTU_3054	OTU_3054	11	0.122172	0.424807	0.0401786	0.196818	0.0405361	0.196576	p__Firmicutes	c__Clostridia	o__Clostridiales	f__Lachnospiraceae	g__?
OTU_3603	OTU_3603	2	0.0361991	0.267228	0	0	0.0435797	0.196576	p__Firmicutes	c__Clostridia	o__Clostridiales	f__?	g__?
OTU_3627	OTU_3627	23	0.117647	0.375022	0.1875	0.444826	0.0442392	0.196576	p__Firmicutes	c__Clostridia	o__Clostridiales	f__Lachnospiraceae	g__?
OTU_3995	OTU_3995	2	0	0	0.0357143	0.265457	0.0464751	0.196576	p__Firmicutes	c__Clostridia	o__Clostridiales	f__Lachnospiraceae	g__?
OTU_4024	OTU_4024	2	0	0	0.0357143	0.265457	0.0464751	0.196576	p__Firmicutes	c__Clostridia	o__Clostridiales	f__Lachnospiraceae	g__?
OTU_4606	OTU_4606	2	0	0	0.0357143	0.265457	0.0464751	0.196576	p__Firmicutes	c__Clostridia	o__Clostridiales	f__?	g__?
OTU_4615	OTU_4615	2	0	0	0.0357143	0.265457	0.0464751	0.196576	p__Firmicutes	c__Clostridia	o__Clostridiales	f__?	g__?
OTU_4821	OTU_4821	2	0	0	0.0357143	0.265457	0.0464751	0.196576	p__Firmicutes	c__Clostridia	o__Clostridiales	f__Lachnospiraceae	g__?
OTU_5393	OTU_5393	2	0	0	0.0357143	0.265457	0.0464751	0.196576	p__Firmicutes	c__Clostridia	o__Clostridiales	f__?	g__?
OTU_5406	OTU_5406	2	0	0	0.0357143	0.265457	0.0464751	0.196576	p__Firmicutes	c__Clostridia	o__Clostridiales	f__?	g__?
OTU_5431	OTU_5431	2	0	0	0.0357143	0.265457	0.0464751	0.196576	p__Firmicutes	c__Clostridia	o__Clostridiales	f__Lachnospiraceae	g__?
OTU_5480	OTU_5480	3	0.0226244	0.176929	0	0	0.0435813	0.196576	p__Firmicutes	c__Clostridia	o__Clostridiales	f__?	g__?
OTU_5686	OTU_5686	2	0	0	0.0357143	0.265457	0.0464751	0.196576	p__Firmicutes	c__Clostridia	o__Clostridiales	f__?	g__?
OTU_1009	OTU_1009	1	0	0	0.0178571	0.132729	0.0464751	0.196576	p__Firmicutes	c__Clostridia	o__Clostridiales	f__?	g__?
OTU_1150	OTU_1150	1	0	0	0.0178571	0.132729	0.0464751	0.196576	p__Firmicutes	c__Clostridia	o__Clostridiales	f__?	g__?
OTU_1280	OTU_1280	2	0	0	0.0178571	0.132729	0.0464751	0.196576	p__Firmicutes	c__Clostridia	o__Clostridiales	f__Lachnospiraceae	g__?
OTU_1294	OTU_1294	1	0.0180995	0.133614	0	0	0.0435797	0.196576	p__Firmicutes	c__Clostridia	o__Clostridiales	f__Ruminococcaceae	g__Anaerotruncus
OTU_1351	OTU_1351	1	0.0180995	0.133614	0	0	0.0435797	0.196576	p__Firmicutes	c__Clostridia	o__Clostridiales	f__?	g__?
OTU_1766	OTU_1766	2	0	0	0.0178571	0.132729	0.0464751	0.196576	p__Firmicutes	c__Clostridia	o__Clostridiales	f__Lachnospiraceae	g__?
OTU_1776	OTU_1776	1	0	0	0.0178571	0.132729	0.0464751	0.196576	p__Firmicutes	c__Clostridia	o__Clostridiales	f__Lachnospiraceae	g__?
OTU_1838	OTU_1838	1	0	0	0.0178571	0.132729	0.0464751	0.196576	p__Firmicutes	c__Clostridia	o__Clostridiales	f__?	g__?
OTU_1872	OTU_1872	1	0	0	0.0178571	0.132729	0.0464751	0.196576	p__Firmicutes	c__Clostridia	o__Clostridiales	f__?	g__?
OTU_1876	OTU_1876	1	0	0	0.0178571	0.132729	0.0464751	0.196576	p__Firmicutes	c__Clostridia	o__Clostridiales	f__Lachnospiraceae	g__?
OTU_1878	OTU_1878	1	0	0	0.0178571	0.132729	0.0464751	0.196576	p__Firmicutes	c__Clostridia	o__Clostridiales	f__?	g__?
OTU_1923	OTU_1923	1	0	0	0.0178571	0.132729	0.0464751	0.196576	p__Firmicutes	c__Clostridia	o__Clostridiales	f__Lachnospiraceae	g__?
OTU_2000	OTU_2000	5	0.0180995	0.133614	0.0535714	0.225674	0.044842	0.196576	p__Firmicutes	c__Clostridia	o__Clostridiales	f__Lachnospiraceae	g__?
OTU_2106	OTU_2106	1	0	0	0.0178571	0.132729	0.0464751	0.196576	p__Firmicutes	c__Clostridia	o__Clostridiales	f__Lachnospiraceae	g__?
OTU_2183	OTU_2183	1	0.0180995	0.133614	0	0	0.0435797	0.196576	p__Firmicutes	c__Clostridia	o__Clostridiales	f__Lachnospiraceae	g__?
OTU_2293	OTU_2293	1	0	0	0.0178571	0.132729	0.0464751	0.196576	p__Firmicutes	c__Clostridia	o__Clostridiales	f__?	g__?
OTU_2317	OTU_2317	1	0	0	0.0178571	0.132729	0.0464751	0.196576	p__Firmicutes	c__Clostridia	o__Clostridiales	f__Lachnospiraceae	g__?
OTU_2325	OTU_2325	1	0	0	0.0178571	0.132729	0.0464751	0.196576	p__Firmicutes	c__Clostridia	o__Clostridiales	f__Lachnospiraceae	g__?
OTU_2340	OTU_2340	1	0	0	0.0178571	0.132729	0.0464751	0.196576	p__Firmicutes	c__Clostridia	o__Clostridiales	f__Lachnospiraceae	g__?
OTU_2381	OTU_2381	1	0	0	0.0178571	0.132729	0.0464751	0.196576	p__Firmicutes	c__Clostridia	o__Clostridiales	f__Clostridiales_vadinBB60_group	g__?
OTU_2620	OTU_2620	1	0.0180995	0.133614	0	0	0.0435797	0.196576	p__Firmicutes	c__Clostridia	o__Clostridiales	f__Lachnospiraceae	g__?
OTU_2778	OTU_2778	1	0	0	0.0178571	0.132729	0.0464751	0.196576	p__Firmicutes	c__Clostridia	o__Clostridiales	f__Lachnospiraceae	g__?
OTU_2863	OTU_2863	2	0	0	0.0178571	0.132729	0.0464751	0.196576	p__Firmicutes	c__Clostridia	o__Clostridiales	f__Lachnospiraceae	g__Lachnospiraceae_UCG-001
OTU_2950	OTU_2950	2	0.0180995	0.133614	0	0	0.0435797	0.196576	p__Firmicutes	c__Clostridia	o__Clostridiales	f__Lachnospiraceae	g__?
OTU_3072	OTU_3072	2	0	0	0.0178571	0.132729	0.0464751	0.196576	p__Firmicutes	c__Clostridia	o__Clostridiales	f__?	g__?
OTU_3118	OTU_3118	2	0	0	0.0178571	0.132729	0.0464751	0.196576	p__Firmicutes	c__Clostridia	o__Clostridiales	f__Clostridiales_vadinBB60_group	g__?
OTU_3139	OTU_3139	1	0	0	0.0178571	0.132729	0.0464751	0.196576	p__Firmicutes	c__Clostridia	o__Clostridiales	f__?	g__?
OTU_3203	OTU_3203	1	0.0180995	0.133614	0	0	0.0435797	0.196576	p__Firmicutes	c__Clostridia	o__Clostridiales	f__?	g__?
OTU_3218	OTU_3218	1	0.0180995	0.133614	0	0	0.0435797	0.196576	p__Firmicutes	c__Clostridia	o__Clostridiales	f__?	g__?
OTU_3219	OTU_3219	1	0.0180995	0.133614	0	0	0.0435797	0.196576	p__Firmicutes	c__Clostridia	o__Clostridiales	f__?	g__?
OTU_3234	OTU_3234	1	0	0	0.0178571	0.132729	0.0464751	0.196576	p__Firmicutes	c__Clostridia	o__Clostridiales	f__Lachnospiraceae	g__?
OTU_3283	OTU_3283	1	0.0180995	0.133614	0	0	0.0435797	0.196576	p__Firmicutes	c__Clostridia	o__Clostridiales	f__Lachnospiraceae	g__?
OTU_3336	OTU_3336	1	0.0180995	0.133614	0	0	0.0435797	0.196576	p__Firmicutes	c__Clostridia	o__Clostridiales	f__?	g__?
OTU_3362	OTU_3362	2	0	0	0.0178571	0.132729	0.0464751	0.196576	p__Firmicutes	c__Clostridia	o__Clostridiales	f__Lachnospiraceae	g__?
OTU_3512	OTU_3512	1	0.0180995	0.133614	0	0	0.0435797	0.196576	p__Firmicutes	c__Clostridia	o__Clostridiales	f__Lachnospiraceae	g__?
OTU_3604	OTU_3604	1	0.0180995	0.133614	0	0	0.0435797	0.196576	p__Firmicutes	c__Clostridia	o__Clostridiales	f__?	g__?
OTU_3608	OTU_3608	1	0.0180995	0.133614	0	0	0.0435797	0.196576	p__Firmicutes	c__Clostridia	o__Clostridiales	f__Lachnospiraceae	g__?
OTU_3723	OTU_3723	1	0	0	0.0178571	0.132729	0.0464751	0.196576	p__Firmicutes	c__Clostridia	o__Clostridiales	f__Lachnospiraceae	g__?
OTU_3728	OTU_3728	6	0.0180995	0.133614	0.0535714	0.225674	0.044842	0.196576	p__Firmicutes	c__Clostridia	o__Clostridiales	f__Lachnospiraceae	g__Lachnospiraceae_NK4A136_group
OTU_3793	OTU_3793	1	0	0	0.0178571	0.132729	0.0464751	0.196576	p__Firmicutes	c__Clostridia	o__Clostridiales	f__?	g__?
OTU_3801	OTU_3801	1	0	0	0.0178571	0.132729	0.0464751	0.196576	p__Firmicutes	c__Clostridia	o__Clostridiales	f__Lachnospiraceae	g__?
OTU_3829	OTU_3829	1	0	0	0.0178571	0.132729	0.0464751	0.196576	p__Firmicutes	c__Clostridia	o__Clostridiales	f__?	g__?
OTU_715	OTU_715	2311	16.8959	28.3201	17.8884	35.8706	0.0386478	0.196576	p__Actinobacteria	c__Coriobacteriia	o__Coriobacteriales	f__Coriobacteriaceae	g__Enterorhabdus
OTU_604	OTU_604	2	0.0361991	0.267228	0	0	0.0435797	0.196576	p__Actinobacteria	c__Coriobacteriia	o__Coriobacteriales	f__?	g__?
OTU_1353	OTU_1353	1	0.0180995	0.133614	0	0	0.0435797	0.196576	p__Firmicutes	c__Negativicutes	o__Selenomonadales	f__Veillonellaceae	g__Megasphaera
OTU_4599	OTU_4599	1	0	0	0.0178571	0.132729	0.0464751	0.196576	p__Firmicutes	c__Clostridia	o__?	f__?	g__?
OTU_4595	OTU_4595	1	0	0	0.0178571	0.132729	0.0464751	0.196576	p__Firmicutes	c__Bacilli	o__Bacillales	f__Bacillaceae	g__Bacillus
OTU_4083	OTU_4083	1	0.0180995	0.133614	0	0	0.0435797	0.196576	p__Bacteroidetes	c__Bacteroidia	o__Bacteroidales	f__?	g__?
OTU_4192	OTU_4192	1	0.0180995	0.133614	0	0	0.0435797	0.196576	p__Bacteroidetes	c__Bacteroidia	o__Bacteroidales	f__Bacteroidales_S24-7_group	g__?
OTU_4259	OTU_4259	1	0	0	0.0178571	0.132729	0.0464751	0.196576	p__Bacteroidetes	c__Bacteroidia	o__Bacteroidales	f__Bacteroidales_S24-7_group	g__?
OTU_4583	OTU_4583	4	0.0180995	0.133614	0.0535714	0.225674	0.044842	0.196576	p__Bacteroidetes	c__Bacteroidia	o__Bacteroidales	f__?	g__?
OTU_4975	OTU_4975	1	0.0180995	0.133614	0	0	0.0435797	0.196576	p__Bacteroidetes	c__Bacteroidia	o__Bacteroidales	f__?	g__?
OTU_5267	OTU_5267	1	0	0	0.0178571	0.132729	0.0464751	0.196576	p__Bacteroidetes	c__Bacteroidia	o__Bacteroidales	f__?	g__?
OTU_5443	OTU_5443	2	0	0	0.0178571	0.132729	0.0464751	0.196576	p__Bacteroidetes	c__Bacteroidia	o__Bacteroidales	f__?	g__?
OTU_5485	OTU_5485	1	0	0	0.0178571	0.132729	0.0464751	0.196576	p__Bacteroidetes	c__Bacteroidia	o__Bacteroidales	f__?	g__?
OTU_5487	OTU_5487	1	0	0	0.0178571	0.132729	0.0464751	0.196576	p__Bacteroidetes	c__Bacteroidia	o__Bacteroidales	f__?	g__?
OTU_5507	OTU_5507	1	0	0	0.0178571	0.132729	0.0464751	0.196576	p__Bacteroidetes	c__Bacteroidia	o__Bacteroidales	f__?	g__?
OTU_5528	OTU_5528	1	0.0180995	0.133614	0	0	0.0435797	0.196576	p__Bacteroidetes	c__Bacteroidia	o__Bacteroidales	f__?	g__?
OTU_5844	OTU_5844	2	0	0	0.0178571	0.132729	0.0464751	0.196576	p__Bacteroidetes	c__Bacteroidia	o__Bacteroidales	f__?	g__?
OTU_5981	OTU_5981	2	0.0180995	0.133614	0	0	0.0435797	0.196576	p__Bacteroidetes	c__Bacteroidia	o__Bacteroidales	f__Bacteroidales_S24-7_group	g__?
OTU_6063	OTU_6063	1	0	0	0.0178571	0.132729	0.0464751	0.196576	p__Bacteroidetes	c__Bacteroidia	o__Bacteroidales	f__Bacteroidales_S24-7_group	g__?
OTU_6329	OTU_6329	1	0.0180995	0.133614	0	0	0.0435797	0.196576	p__Bacteroidetes	c__Bacteroidia	o__Bacteroidales	f__?	g__?
OTU_3956	OTU_3956	1	0	0	0.0178571	0.132729	0.0464751	0.196576	p__Firmicutes	c__Clostridia	o__Clostridiales	f__Lachnospiraceae	g__?
OTU_3979	OTU_3979	1	0	0	0.0178571	0.132729	0.0464751	0.196576	p__Firmicutes	c__Clostridia	o__Clostridiales	f__?	g__?
OTU_3984	OTU_3984	1	0	0	0.0178571	0.132729	0.0464751	0.196576	p__Firmicutes	c__Clostridia	o__Clostridiales	f__Lachnospiraceae	g__?
OTU_3993	OTU_3993	1	0.0180995	0.133614	0	0	0.0435797	0.196576	p__Firmicutes	c__Clostridia	o__Clostridiales	f__Lachnospiraceae	g__?
OTU_4009	OTU_4009	1	0	0	0.0178571	0.132729	0.0464751	0.196576	p__Firmicutes	c__Clostridia	o__Clostridiales	f__Lachnospiraceae	g__?
OTU_4025	OTU_4025	6	0.0452489	0.208321	0.0133929	0.115207	0.046409	0.196576	p__Firmicutes	c__Clostridia	o__Clostridiales	f__Ruminococcaceae	g__?
OTU_4045	OTU_4045	1	0	0	0.0178571	0.132729	0.0464751	0.196576	p__Firmicutes	c__Clostridia	o__Clostridiales	f__Lachnospiraceae	g__?
OTU_4051	OTU_4051	1	0	0	0.0178571	0.132729	0.0464751	0.196576	p__Firmicutes	c__Clostridia	o__Clostridiales	f__?	g__?
OTU_4063	OTU_4063	1	0	0	0.0178571	0.132729	0.0464751	0.196576	p__Firmicutes	c__Clostridia	o__Clostridiales	f__Lachnospiraceae	g__?
OTU_4231	OTU_4231	4	0.0180995	0.133614	0.0535714	0.225674	0.044842	0.196576	p__Firmicutes	c__Clostridia	o__Clostridiales	f__Clostridiales_vadinBB60_group	g__?
OTU_4240	OTU_4240	2	0.0180995	0.133614	0	0	0.0435797	0.196576	p__Firmicutes	c__Clostridia	o__Clostridiales	f__Lachnospiraceae	g__?
OTU_4307	OTU_4307	1	0	0	0.0178571	0.132729	0.0464751	0.196576	p__Firmicutes	c__Clostridia	o__Clostridiales	f__Lachnospiraceae	g__?
OTU_4314	OTU_4314	1	0	0	0.0178571	0.132729	0.0464751	0.196576	p__Firmicutes	c__Clostridia	o__Clostridiales	f__?	g__?
OTU_4342	OTU_4342	1	0	0	0.0178571	0.132729	0.0464751	0.196576	p__Firmicutes	c__Clostridia	o__Clostridiales	f__?	g__?
OTU_4374	OTU_4374	2	0	0	0.0178571	0.132729	0.0464751	0.196576	p__Firmicutes	c__Clostridia	o__Clostridiales	f__Lachnospiraceae	g__?
OTU_4497	OTU_4497	5	0.0180995	0.133614	0.0535714	0.225674	0.044842	0.196576	p__Firmicutes	c__Clostridia	o__Clostridiales	f__Clostridiales_vadinBB60_group	g__?
OTU_4501	OTU_4501	1	0	0	0.0178571	0.132729	0.0464751	0.196576	p__Firmicutes	c__Clostridia	o__Clostridiales	f__Ruminococcaceae	g__?
OTU_4510	OTU_4510	1	0.0180995	0.133614	0	0	0.0435797	0.196576	p__Firmicutes	c__Clostridia	o__Clostridiales	f__Ruminococcaceae	g__Ruminococcaceae_UCG-014
OTU_4557	OTU_4557	1	0	0	0.0178571	0.132729	0.0464751	0.196576	p__Firmicutes	c__Clostridia	o__Clostridiales	f__Ruminococcaceae	g__?
OTU_4578	OTU_4578	1	0	0	0.0178571	0.132729	0.0464751	0.196576	p__Firmicutes	c__Clostridia	o__Clostridiales	f__Lachnospiraceae	g__?
OTU_4601	OTU_4601	1	0	0	0.0178571	0.132729	0.0464751	0.196576	p__Firmicutes	c__Clostridia	o__Clostridiales	f__Lachnospiraceae	g__?
OTU_4607	OTU_4607	1	0	0	0.0178571	0.132729	0.0464751	0.196576	p__Firmicutes	c__Clostridia	o__Clostridiales	f__?	g__?
OTU_4616	OTU_4616	1	0	0	0.0178571	0.132729	0.0464751	0.196576	p__Firmicutes	c__Clostridia	o__Clostridiales	f__Lachnospiraceae	g__?
OTU_4619	OTU_4619	1	0	0	0.0178571	0.132729	0.0464751	0.196576	p__Firmicutes	c__Clostridia	o__Clostridiales	f__Lachnospiraceae	g__?
OTU_4627	OTU_4627	1	0	0	0.0178571	0.132729	0.0464751	0.196576	p__Firmicutes	c__Clostridia	o__Clostridiales	f__?	g__?
OTU_4640	OTU_4640	1	0	0	0.0178571	0.132729	0.0464751	0.196576	p__Firmicutes	c__Clostridia	o__Clostridiales	f__Lachnospiraceae	g__?
OTU_4642	OTU_4642	1	0	0	0.0178571	0.132729	0.0464751	0.196576	p__Firmicutes	c__Clostridia	o__Clostridiales	f__?	g__?
OTU_4672	OTU_4672	1	0	0	0.0178571	0.132729	0.0464751	0.196576	p__Firmicutes	c__Clostridia	o__Clostridiales	f__Lachnospiraceae	g__?
OTU_4674	OTU_4674	1	0	0	0.0178571	0.132729	0.0464751	0.196576	p__Firmicutes	c__Clostridia	o__Clostridiales	f__Lachnospiraceae	g__?
OTU_4683	OTU_4683	1	0	0	0.0178571	0.132729	0.0464751	0.196576	p__Firmicutes	c__Clostridia	o__Clostridiales	f__?	g__?
OTU_4694	OTU_4694	2	0	0	0.0178571	0.132729	0.0464751	0.196576	p__Firmicutes	c__Clostridia	o__Clostridiales	f__Lachnospiraceae	g__?
OTU_4700	OTU_4700	1	0	0	0.0178571	0.132729	0.0464751	0.196576	p__Firmicutes	c__Clostridia	o__Clostridiales	f__Lachnospiraceae	g__?
OTU_4712	OTU_4712	1	0	0	0.0178571	0.132729	0.0464751	0.196576	p__Firmicutes	c__Clostridia	o__Clostridiales	f__?	g__?
OTU_4743	OTU_4743	1	0	0	0.0178571	0.132729	0.0464751	0.196576	p__Firmicutes	c__Clostridia	o__Clostridiales	f__?	g__?
OTU_4757	OTU_4757	1	0	0	0.0178571	0.132729	0.0464751	0.196576	p__Firmicutes	c__Clostridia	o__Clostridiales	f__Lachnospiraceae	g__?
OTU_4788	OTU_4788	1	0	0	0.0178571	0.132729	0.0464751	0.196576	p__Firmicutes	c__Clostridia	o__Clostridiales	f__Lachnospiraceae	g__Tyzzerella
OTU_5001	OTU_5001	13	0.0542986	0.22712	0.107143	0.309988	0.0412568	0.196576	p__Firmicutes	c__Clostridia	o__Clostridiales	f__Lachnospiraceae	g__Roseburia
OTU_5009	OTU_5009	1	0	0	0.0178571	0.132729	0.0464751	0.196576	p__Firmicutes	c__Clostridia	o__Clostridiales	f__?	g__?
OTU_5010	OTU_5010	1	0	0	0.0178571	0.132729	0.0464751	0.196576	p__Firmicutes	c__Clostridia	o__Clostridiales	f__Lachnospiraceae	g__?
OTU_5085	OTU_5085	1	0	0	0.0178571	0.132729	0.0464751	0.196576	p__Firmicutes	c__Clostridia	o__Clostridiales	f__Lachnospiraceae	g__?
OTU_5109	OTU_5109	1	0	0	0.0178571	0.132729	0.0464751	0.196576	p__Firmicutes	c__Clostridia	o__Clostridiales	f__Lachnospiraceae	g__?
OTU_5180	OTU_5180	1	0	0	0.0178571	0.132729	0.0464751	0.196576	p__Firmicutes	c__Clostridia	o__Clostridiales	f__Lachnospiraceae	g__?
OTU_5246	OTU_5246	1	0.0180995	0.133614	0	0	0.0435797	0.196576	p__Firmicutes	c__Clostridia	o__Clostridiales	f__Ruminococcaceae	g__?
OTU_5307	OTU_5307	1	0	0	0.0178571	0.132729	0.0464751	0.196576	p__Firmicutes	c__Clostridia	o__Clostridiales	f__Lachnospiraceae	g__?
OTU_5396	OTU_5396	1	0	0	0.0178571	0.132729	0.0464751	0.196576	p__Firmicutes	c__Clostridia	o__Clostridiales	f__Lachnospiraceae	g__?
OTU_5398	OTU_5398	1	0	0	0.0178571	0.132729	0.0464751	0.196576	p__Firmicutes	c__Clostridia	o__Clostridiales	f__Lachnospiraceae	g__?
OTU_5414	OTU_5414	1	0	0	0.0178571	0.132729	0.0464751	0.196576	p__Firmicutes	c__Clostridia	o__Clostridiales	f__?	g__?
OTU_5419	OTU_5419	1	0.0180995	0.133614	0	0	0.0435797	0.196576	p__Firmicutes	c__Clostridia	o__Clostridiales	f__Lachnospiraceae	g__?
OTU_5421	OTU_5421	1	0	0	0.0178571	0.132729	0.0464751	0.196576	p__Firmicutes	c__Clostridia	o__Clostridiales	f__?	g__?
OTU_5422	OTU_5422	1	0.0180995	0.133614	0	0	0.0435797	0.196576	p__Firmicutes	c__Clostridia	o__Clostridiales	f__Lachnospiraceae	g__?
OTU_5424	OTU_5424	1	0	0	0.0178571	0.132729	0.0464751	0.196576	p__Firmicutes	c__Clostridia	o__Clostridiales	f__?	g__?
OTU_5432	OTU_5432	1	0	0	0.0178571	0.132729	0.0464751	0.196576	p__Firmicutes	c__Clostridia	o__Clostridiales	f__?	g__?
OTU_5447	OTU_5447	1	0	0	0.0178571	0.132729	0.0464751	0.196576	p__Firmicutes	c__Clostridia	o__Clostridiales	f__?	g__?
OTU_5467	OTU_5467	1	0	0	0.0178571	0.132729	0.0464751	0.196576	p__Firmicutes	c__Clostridia	o__Clostridiales	f__Lachnospiraceae	g__?
OTU_5478	OTU_5478	1	0	0	0.0178571	0.132729	0.0464751	0.196576	p__Firmicutes	c__Clostridia	o__Clostridiales	f__?	g__?
OTU_5479	OTU_5479	1	0	0	0.0178571	0.132729	0.0464751	0.196576	p__Firmicutes	c__Clostridia	o__Clostridiales	f__Lachnospiraceae	g__?
OTU_5492	OTU_5492	1	0	0	0.0178571	0.132729	0.0464751	0.196576	p__Firmicutes	c__Clostridia	o__Clostridiales	f__?	g__?
OTU_5493	OTU_5493	1	0	0	0.0178571	0.132729	0.0464751	0.196576	p__Firmicutes	c__Clostridia	o__Clostridiales	f__?	g__?
OTU_5517	OTU_5517	1	0	0	0.0178571	0.132729	0.0464751	0.196576	p__Firmicutes	c__Clostridia	o__Clostridiales	f__?	g__?
OTU_5522	OTU_5522	1	0	0	0.0178571	0.132729	0.0464751	0.196576	p__Firmicutes	c__Clostridia	o__Clostridiales	f__?	g__?
OTU_5534	OTU_5534	1	0	0	0.0178571	0.132729	0.0464751	0.196576	p__Firmicutes	c__Clostridia	o__Clostridiales	f__Lachnospiraceae	g__?
OTU_5632	OTU_5632	1	0.0180995	0.133614	0	0	0.0435797	0.196576	p__Firmicutes	c__Clostridia	o__Clostridiales	f__?	g__?
OTU_5737	OTU_5737	1	0.0180995	0.133614	0	0	0.0435797	0.196576	p__Firmicutes	c__Clostridia	o__Clostridiales	f__Lachnospiraceae	g__?
OTU_5837	OTU_5837	1	0.0180995	0.133614	0	0	0.0435797	0.196576	p__Firmicutes	c__Clostridia	o__Clostridiales	f__Lachnospiraceae	g__?
OTU_5968	OTU_5968	1	0	0	0.0178571	0.132729	0.0464751	0.196576	p__Firmicutes	c__Clostridia	o__Clostridiales	f__Lachnospiraceae	g__?
OTU_6119	OTU_6119	1	0	0	0.0178571	0.132729	0.0464751	0.196576	p__Firmicutes	c__Clostridia	o__Clostridiales	f__Lachnospiraceae	g__Lachnospiraceae_NK4A136_group
OTU_6129	OTU_6129	2	0.0180995	0.133614	0	0	0.0435797	0.196576	p__Firmicutes	c__Clostridia	o__Clostridiales	f__Lachnospiraceae	g__?
OTU_6135	OTU_6135	3	0.0180995	0.133614	0	0	0.0435797	0.196576	p__Firmicutes	c__Clostridia	o__Clostridiales	f__Lachnospiraceae	g__?
OTU_6200	OTU_6200	1	0	0	0.0178571	0.132729	0.0464751	0.196576	p__Firmicutes	c__Clostridia	o__Clostridiales	f__?	g__?
OTU_6415	OTU_6415	1	0	0	0.0178571	0.132729	0.0464751	0.196576	p__Firmicutes	c__Clostridia	o__Clostridiales	f__Lachnospiraceae	g__Lachnospiraceae_UCG-006
OTU_989	OTU_989	1	0	0	0.0178571	0.132729	0.0464751	0.196576	p__Firmicutes	c__Clostridia	o__Clostridiales	f__?	g__?
OTU_990	OTU_990	1	0	0	0.0178571	0.132729	0.0464751	0.196576	p__Firmicutes	c__Clostridia	o__Clostridiales	f__?	g__?
OTU_4540	OTU_4540	1	0.0180995	0.133614	0	0	0.0435797	0.196576	p__Actinobacteria	c__Coriobacteriia	o__Coriobacteriales	f__?	g__?
OTU_4774	OTU_4774	2	0	0	0.0178571	0.132729	0.0464751	0.196576	p__Actinobacteria	c__Coriobacteriia	o__Coriobacteriales	f__Coriobacteriaceae	g__Enterorhabdus
OTU_4837	OTU_4837	1	0.0180995	0.133614	0	0	0.0435797	0.196576	p__Tenericutes	c__Mollicutes	o__Mollicutes_RF9	f__?	g__?
OTU_4608	OTU_4608	1	0	0	0.0178571	0.132729	0.0464751	0.196576	p__Proteobacteria	c__Alphaproteobacteria	o__Rhizobiales	f__Rhizobiaceae	g__Rhizobium
OTU_1318	OTU_1318	725	5.1991	7.99751	3.74554	6.23907	0.0466461	0.197136	p__Bacteroidetes	c__Bacteroidia	o__Bacteroidales	f__Bacteroidales_S24-7_group	g__?
OTU_5658	OTU_5658	16	0.0542986	0.365242	0.169643	0.7563	0.0467556	0.197298	p__Firmicutes	c__Clostridia	o__Clostridiales	f__Lachnospiraceae	g__?
OTU_4137	OTU_4137	36	0.162896	0.572617	0.290179	0.787054	0.0467888	0.197298	p__Firmicutes	c__Clostridia	o__Clostridiales	f__Ruminococcaceae	g__Ruminococcaceae_UCG-014
OTU_1544	OTU_1544	11	0.104072	0.460268	0.0223214	0.148058	0.0467787	0.197298	p__Firmicutes	c__Clostridia	o__Clostridiales	f__Lachnospiraceae	g__?
OTU_3371	OTU_3371	6	0.0542986	0.264132	0.0178571	0.163051	0.046984	0.197974	p__Firmicutes	c__Clostridia	o__Clostridiales	f__Lachnospiraceae	g__?
OTU_1346	OTU_1346	256	1.58824	2.37174	1.25893	2.67272	0.047227	0.198703	p__Bacteroidetes	c__Bacteroidia	o__Bacteroidales	f__Bacteroidales_S24-7_group	g__?
OTU_4768	OTU_4768	59	0.352941	1.03236	0.397321	0.819161	0.0472236	0.198703	p__Firmicutes	c__Clostridia	o__Clostridiales	f__Lachnospiraceae	g__Lachnospiraceae_UCG-006
OTU_1308	OTU_1308	7	0.0633484	0.309788	0.0223214	0.199645	0.0475545	0.199933	p__Bacteroidetes	c__Bacteroidia	o__Bacteroidales	f__Bacteroidales_S24-7_group	g__?
OTU_4326	OTU_4326	48	0.280543	0.954907	0.321429	0.73618	0.0475966	0.199962	p__Bacteroidetes	c__Bacteroidia	o__Bacteroidales	f__Bacteroidaceae	g__Bacteroides
OTU_857	OTU_857	45	0.20362	0.639023	0.388393	1.29367	0.047892	0.201054	p__Firmicutes	c__Clostridia	o__Clostridiales	f__Lachnospiraceae	g__Roseburia
OTU_2702	OTU_2702	11	0.040724	0.306249	0.09375	0.439278	0.0483953	0.203017	p__Bacteroidetes	c__Bacteroidia	o__Bacteroidales	f__Bacteroidales_S24-7_group	g__?
OTU_1885	OTU_1885	16	0.0859729	0.519469	0.174107	0.6836	0.0484545	0.203115	p__Firmicutes	c__Clostridia	o__Clostridiales	f__Lachnospiraceae	g__?
OTU_1212	OTU_1212	740	4.81448	8.3081	3.66964	8.38361	0.0487169	0.203914	p__Bacteroidetes	c__Bacteroidia	o__Bacteroidales	f__Bacteroidales_S24-7_group	g__?
OTU_110	OTU_110	1115	7.88688	60.3163	10.4777	63.7021	0.0486939	0.203914	p__Firmicutes	c__Clostridia	o__Clostridiales	f__Lachnospiraceae	g__Lachnospiraceae_NK4A136_group
OTU_1238	OTU_1238	38	0.357466	0.978775	0.142857	0.541666	0.0489805	0.204765	p__Firmicutes	c__Clostridia	o__Clostridiales	f__Lachnospiraceae	g__?
OTU_1811	OTU_1811	7	0.0135747	0.11598	0.09375	0.468904	0.0489923	0.204765	p__Firmicutes	c__Clostridia	o__Clostridiales	f__Lachnospiraceae	g__?
OTU_4968	OTU_4968	58	0.330317	0.783021	0.433036	0.977311	0.0492311	0.205612	p__Firmicutes	c__Clostridia	o__Clostridiales	f__Lachnospiraceae	g__Lachnospiraceae_NK4A136_group
OTU_1771	OTU_1771	575	3.86425	8.80236	3.29911	9.08726	0.0493586	0.205993	p__Firmicutes	c__Clostridia	o__Clostridiales	f__?	g__?
OTU_2513	OTU_2513	82	0.438914	1.40846	0.642857	1.75063	0.0495774	0.206754	p__Firmicutes	c__Clostridia	o__Clostridiales	f__Lachnospiraceae	g__Lachnospiraceae_NK4A136_group
OTU_2673	OTU_2673	804	4.61991	6.75684	3.68304	6.00019	0.0497798	0.207438	p__Bacteroidetes	c__Bacteroidia	o__Bacteroidales	f__Bacteroidales_S24-7_group	g__?
OTU_2228	OTU_2228	10	0.0950226	0.517883	0.0223214	0.148058	0.0498144	0.207438	p__Firmicutes	c__Clostridia	o__Clostridiales	f__Lachnospiraceae	g__?
OTU_6173	OTU_6173	27	0.135747	0.595161	0.209821	0.659999	0.0498577	0.207467	p__Firmicutes	c__Clostridia	o__Clostridiales	f__Lachnospiraceae	g__?
OTU_3598	OTU_3598	7	0.0361991	0.267228	0.0625	0.277117	0.0499839	0.207839	p__Firmicutes	c__Clostridia	o__Clostridiales	f__Lachnospiraceae	g__?
OTU_1007	OTU_1007	12	0.0361991	0.210091	0.138393	0.530292	0.0501915	0.20855	p__Firmicutes	c__Clostridia	o__Clostridiales	f__Lachnospiraceae	g__?
OTU_5451	OTU_5451	17	0.0723982	0.259734	0.03125	0.174382	0.0503273	0.208656	p__Firmicutes	c__Clostridia	o__Clostridiales	f__Lachnospiraceae	g__?
OTU_1801	OTU_1801	7	0.0135747	0.11598	0.0803571	0.426444	0.0503063	0.208656	p__Firmicutes	c__Clostridia	o__Clostridiales	f__Lachnospiraceae	g__?
OTU_4605	OTU_4605	5	0.0135747	0.11598	0.0625	0.307784	0.0503063	0.208656	p__Firmicutes	c__Clostridia	o__Clostridiales	f__Lachnospiraceae	g__?
OTU_3313	OTU_3313	493	2.66063	4.82491	3.625	6.42672	0.0504544	0.208911	p__Bacteroidetes	c__Bacteroidia	o__Bacteroidales	f__Bacteroidales_S24-7_group	g__?
OTU_1151	OTU_1151	7	0.0180995	0.164145	0.0848214	0.430811	0.0504624	0.208911	p__Firmicutes	c__Clostridia	o__Clostridiales	f__Lachnospiraceae	g__?
OTU_1267	OTU_1267	6	0.0135747	0.11598	0.0580357	0.286039	0.0507497	0.209948	p__Bacteroidetes	c__Bacteroidia	o__Bacteroidales	f__?	g__?
OTU_1277	OTU_1277	133	0.864253	1.87074	0.8125	2.85378	0.0508974	0.210405	p__Firmicutes	c__Clostridia	o__Clostridiales	f__Lachnospiraceae	g__?
OTU_487	OTU_487	107	0.628959	1.45473	0.928571	1.77281	0.0510613	0.21093	p__Firmicutes	c__Clostridia	o__Clostridiales	f__Lachnospiraceae	g__?
OTU_5755	OTU_5755	83	0.429864	1.46499	0.299107	1.16942	0.0512375	0.211504	p__Firmicutes	c__Clostridia	o__Clostridiales	f__Lachnospiraceae	g__?
OTU_3706	OTU_3706	17	0.0769231	0.512092	0.151786	0.711341	0.0516093	0.212884	p__Firmicutes	c__Clostridia	o__Clostridiales	f__Lachnospiraceae	g__?
OTU_1825	OTU_1825	11	0.0361991	0.414018	0.116071	0.67293	0.0518156	0.21358	p__Bacteroidetes	c__Bacteroidia	o__Bacteroidales	f__Bacteroidales_S24-7_group	g__?
OTU_3147	OTU_3147	5	0.0135747	0.11598	0.0446429	0.206981	0.0520925	0.213945	p__Bacteroidetes	c__Bacteroidia	o__Bacteroidales	f__Rikenellaceae	g__?
OTU_3316	OTU_3316	5	0.0452489	0.248152	0.00892857	0.094279	0.052052	0.213945	p__Firmicutes	c__Clostridia	o__Clostridiales	f__Lachnospiraceae	g__Lachnospiraceae_NK4A136_group
OTU_2179	OTU_2179	4	0.0135747	0.11598	0.0446429	0.206981	0.0520925	0.213945	p__Firmicutes	c__Clostridia	o__Clostridiales	f__Lachnospiraceae	g__?
OTU_2450	OTU_2450	4	0.0135747	0.11598	0.0446429	0.206981	0.0520925	0.213945	p__Firmicutes	c__Clostridia	o__Clostridiales	f__?	g__?
OTU_3058	OTU_3058	4	0.0135747	0.11598	0.0446429	0.206981	0.0520925	0.213945	p__Firmicutes	c__Clostridia	o__Clostridiales	f__Lachnospiraceae	g__?
OTU_4276	OTU_4276	5	0.0180995	0.164145	0.0580357	0.286039	0.0522676	0.214068	p__Bacteroidetes	c__Bacteroidia	o__Bacteroidales	f__?	g__?
OTU_237	OTU_237	373	3.95023	14.1996	1.48661	5.96175	0.0522203	0.214068	p__Firmicutes	c__Clostridia	o__Clostridiales	f__Defluviitaleaceae	g__Defluviitaleaceae_UCG-011
OTU_3365	OTU_3365	22	0.081448	0.320042	0.1875	0.606855	0.0522732	0.214068	p__Firmicutes	c__Clostridia	o__Clostridiales	f__Lachnospiraceae	g__?
OTU_5884	OTU_5884	20	0.158371	0.423497	0.0803571	0.272454	0.0522552	0.214068	p__Firmicutes	c__Clostridia	o__Clostridiales	f__Lachnospiraceae	g__?
OTU_5092	OTU_5092	49	0.253394	0.546933	0.383929	0.699077	0.0525499	0.215046	p__Firmicutes	c__Clostridia	o__Clostridiales	f__Ruminococcaceae	g__Anaerotruncus
OTU_3387	OTU_3387	134	0.932127	1.78374	0.589286	1.25318	0.0527014	0.215051	p__Bacteroidetes	c__Bacteroidia	o__Bacteroidales	f__Bacteroidales_S24-7_group	g__?
OTU_3167	OTU_3167	40	0.393665	1.08868	0.138393	0.394524	0.0527031	0.215051	p__Firmicutes	c__Clostridia	o__Clostridiales	f__?	g__?
OTU_4988	OTU_4988	30	0.221719	0.694576	0.102679	0.457319	0.0526366	0.215051	p__Firmicutes	c__Clostridia	o__Clostridiales	f__Lachnospiraceae	g__?
OTU_5427	OTU_5427	5	0.0180995	0.164145	0.0535714	0.262424	0.0527255	0.215051	p__Firmicutes	c__Clostridia	o__Clostridiales	f__Lachnospiraceae	g__?
OTU_2949	OTU_2949	4	0.0361991	0.187209	0.00892857	0.094279	0.0527404	0.215051	p__Firmicutes	c__Clostridia	o__Clostridiales	f__Lachnospiraceae	g__?
OTU_1262	OTU_1262	2376	16.6878	22.1166	15.5223	21.897	0.0527859	0.215082	p__Bacteroidetes	c__Bacteroidia	o__Bacteroidales	f__Bacteroidales_S24-7_group	g__?
OTU_1581	OTU_1581	13	0.0226244	0.149041	0.183036	0.892157	0.0529473	0.21543	p__Bacteroidetes	c__Bacteroidia	o__Bacteroidales	f__?	g__?
OTU_1806	OTU_1806	16	0.149321	0.595713	0.0491071	0.317359	0.052943	0.21543	p__Firmicutes	c__Clostridia	o__Clostridiales	f__Lachnospiraceae	g__?
OTU_4892	OTU_4892	24	0.0769231	0.455733	0.200893	0.814553	0.053112	0.215946	p__Firmicutes	c__Clostridia	o__Clostridiales	f__Lachnospiraceae	g__?
OTU_1117	OTU_1117	62	0.452489	0.959998	0.285714	0.744831	0.053173	0.216039	p__Bacteroidetes	c__Bacteroidia	o__Bacteroidales	f__Bacteroidales_S24-7_group	g__?
OTU_2302	OTU_2302	237	1.36652	3.60764	1.78125	3.7526	0.0532619	0.216235	p__Firmicutes	c__Clostridia	o__Clostridiales	f__Ruminococcaceae	g__?
OTU_2808	OTU_2808	27	0.20362	0.914124	0.133929	0.727371	0.0532975	0.216235	p__Firmicutes	c__Clostridia	o__Clostridiales	f__Lachnospiraceae	g__?
OTU_876	OTU_876	488	3.63801	7.75214	2.16518	4.16094	0.053398	0.216428	p__Bacteroidetes	c__Bacteroidia	o__Bacteroidales	f__Bacteroidales_S24-7_group	g__?
OTU_5043	OTU_5043	6	0.0452489	0.248152	0.0133929	0.149135	0.0534593	0.216428	p__Bacteroidetes	c__Bacteroidia	o__Bacteroidales	f__Bacteroidales_S24-7_group	g__?
OTU_3320	OTU_3320	4	0.0452489	0.248152	0.0133929	0.149135	0.0534593	0.216428	p__Firmicutes	c__Clostridia	o__Clostridiales	f__Lachnospiraceae	g__?
OTU_1792	OTU_1792	7	0.0271493	0.231959	0.0758929	0.365004	0.0535023	0.216448	p__Firmicutes	c__Clostridia	o__Clostridiales	f__Lachnospiraceae	g__?
OTU_948	OTU_948	4946	25.6968	98.8714	39.5982	111.568	0.0536759	0.216996	p__Bacteroidetes	c__Bacteroidia	o__Bacteroidales	f__Bacteroidales_S24-7_group	g__?
OTU_440	OTU_440	205	1.34389	2.2339	0.986607	1.88332	0.0537603	0.217182	p__Firmicutes	c__Clostridia	o__Clostridiales	f__Lachnospiraceae	g__Lachnospiraceae_UCG-010
OTU_1167	OTU_1167	11	0.0633484	0.337862	0.107143	0.387174	0.0539468	0.217781	p__Firmicutes	c__Clostridia	o__Clostridiales	f__Lachnospiraceae	g__?
OTU_328	OTU_328	268	3.63801	25.0152	0.267857	4.00892	0.0543438	0.219228	p__Bacteroidetes	c__Bacteroidia	o__Bacteroidales	f__Rikenellaceae	g__Alistipes
OTU_380	OTU_380	519	3.11765	4.45632	3.58036	8.12143	0.0544397	0.219459	p__Firmicutes	c__Clostridia	o__Clostridiales	f__Ruminococcaceae	g__Anaerotruncus
OTU_13	OTU_13	8380	75.8507	794.036	74.7545	788.733	0.0546262	0.219917	p__Bacteroidetes	c__Bacteroidia	o__Bacteroidales	f__Bacteroidaceae	g__Bacteroides
OTU_2221	OTU_2221	16	0.144796	0.454105	0.116071	0.579864	0.0546309	0.219917	p__Firmicutes	c__Erysipelotrichia	o__Erysipelotrichales	f__Erysipelotrichaceae	g__?
OTU_4898	OTU_4898	2	0.0271493	0.162887	0.00446429	0.0668153	0.0549826	0.220396	p__Firmicutes	c__Clostridia	o__Clostridiales	f__Lachnospiraceae	g__?
OTU_5046	OTU_5046	113	0.81448	2.31143	0.575893	2.00974	0.0549598	0.220396	p__Bacteroidetes	c__Bacteroidia	o__Bacteroidales	f__Bacteroidales_S24-7_group	g__?
OTU_3097	OTU_3097	3	0.0271493	0.162887	0.00446429	0.0668153	0.0549826	0.220396	p__Bacteroidetes	c__Bacteroidia	o__Bacteroidales	f__Bacteroidales_S24-7_group	g__?
OTU_1005	OTU_1005	6	0.0271493	0.231959	0.0625	0.307784	0.0549323	0.220396	p__Firmicutes	c__Clostridia	o__Clostridiales	f__Lachnospiraceae	g__?
OTU_3680	OTU_3680	3	0.0271493	0.162887	0.00446429	0.0668153	0.0549826	0.220396	p__Firmicutes	c__Clostridia	o__Clostridiales	f__?	g__?
OTU_1424	OTU_1424	2	0.0271493	0.162887	0.00446429	0.0668153	0.0549826	0.220396	p__Proteobacteria	c__Alphaproteobacteria	o__Sphingomonadales	f__Sphingomonadaceae	g__Sphingomonas
OTU_225	OTU_225	5598	40.5294	43.6306	30.4643	29.5176	0.0550953	0.220519	p__Bacteroidetes	c__Bacteroidia	o__Bacteroidales	f__Bacteroidales_S24-7_group	g__?
OTU_1074	OTU_1074	28	0.153846	0.489755	0.258929	0.624543	0.0551687	0.220519	p__Firmicutes	c__Clostridia	o__Clostridiales	f__Ruminococcaceae	g__?
OTU_5101	OTU_5101	10	0.0497738	0.256307	0.107143	0.375414	0.0551393	0.220519	p__Firmicutes	c__Clostridia	o__Clostridiales	f__Lachnospiraceae	g__Lachnospiraceae_NK4A136_group
OTU_16	OTU_16	22175	300.995	1646.46	38.3348	236.307	0.0551197	0.220519	p__Firmicutes	c__Erysipelotrichia	o__Erysipelotrichales	f__?	g__?
OTU_1985	OTU_1985	11	0.0542986	0.296559	0.116071	0.428692	0.0552525	0.220618	p__Bacteroidetes	c__Bacteroidia	o__Bacteroidales	f__?	g__?
OTU_5037	OTU_5037	23	0.167421	0.480556	0.116071	0.478142	0.0553099	0.220618	p__Bacteroidetes	c__Bacteroidia	o__Bacteroidales	f__Bacteroidales_S24-7_group	g__?
OTU_24	OTU_24	3921	31.2624	215.24	33.2589	201.654	0.0552909	0.220618	p__Firmicutes	c__Clostridia	o__Clostridiales	f__Lachnospiraceae	g__[Eubacterium]_fissicatena_group
OTU_4756	OTU_4756	5	0.0452489	0.282421	0.00892857	0.133631	0.0554232	0.220915	p__Firmicutes	c__Clostridia	o__Clostridiales	f__?	g__?
OTU_4331	OTU_4331	22	0.113122	0.416544	0.196429	0.549591	0.0555841	0.221401	p__Bacteroidetes	c__Bacteroidia	o__Bacteroidales	f__Bacteroidales_S24-7_group	g__?
OTU_1958	OTU_1958	6	0.0226244	0.149041	0.0758929	0.326071	0.055632	0.221436	p__Firmicutes	c__Clostridia	o__Clostridiales	f__Lachnospiraceae	g__?
OTU_5520	OTU_5520	428	2.09955	3.87756	3.41964	6.07965	0.0558048	0.221884	p__Bacteroidetes	c__Bacteroidia	o__Bacteroidales	f__Bacteroidales_S24-7_group	g__?
OTU_1456	OTU_1456	3	0.0361991	0.230714	0.00892857	0.133631	0.0558616	0.221884	p__Bacteroidetes	c__Bacteroidia	o__Bacteroidales	f__Bacteroidales_S24-7_group	g__?
OTU_3464	OTU_3464	10	0.040724	0.198099	0.0848214	0.27924	0.0558247	0.221884	p__Bacteroidetes	c__Bacteroidia	o__Bacteroidales	f__?	g__?
OTU_4612	OTU_4612	9	0.0316742	0.175529	0.0848214	0.323853	0.0560399	0.222437	p__Firmicutes	c__Clostridia	o__Clostridiales	f__Lachnospiraceae	g__?
OTU_388	OTU_388	90	1.02262	5.10565	0.294643	1.97354	0.0565314	0.22423	p__Firmicutes	c__Clostridia	o__Clostridiales	f__Lachnospiraceae	g__Lachnospiraceae_NK4A136_group
OTU_2063	OTU_2063	189	0.832579	2.16039	1.76339	4.31831	0.0566513	0.224549	p__Bacteroidetes	c__Bacteroidia	o__Bacteroidales	f__Bacteroidales_S24-7_group	g__?
OTU_1580	OTU_1580	5	0.00904977	0.0949138	0.0714286	0.417429	0.0567369	0.224732	p__Firmicutes	c__Clostridia	o__Clostridiales	f__Lachnospiraceae	g__?
OTU_1482	OTU_1482	45	0.208145	0.626771	0.40625	0.979684	0.0568621	0.225071	p__Firmicutes	c__Clostridia	o__Clostridiales	f__Lachnospiraceae	g__?
OTU_2198	OTU_2198	6	0.00904977	0.0949138	0.0491071	0.271682	0.057109	0.225891	p__Firmicutes	c__Clostridia	o__Clostridiales	f__Lachnospiraceae	g__?
OTU_701	OTU_701	1037	6.64253	10.1714	4.42857	6.643	0.0573949	0.226548	p__Bacteroidetes	c__Bacteroidia	o__Bacteroidales	f__Bacteroidales_S24-7_group	g__?
OTU_3076	OTU_3076	38	0.266968	0.961176	0.120536	0.542976	0.0573879	0.226548	p__Bacteroidetes	c__Bacteroidia	o__Bacteroidales	f__Bacteroidales_S24-7_group	g__?
OTU_4926	OTU_4926	34	0.158371	0.755155	0.321429	1.14206	0.0573308	0.226548	p__Bacteroidetes	c__Bacteroidia	o__Bacteroidales	f__Bacteroidales_S24-7_group	g__?
OTU_3457	OTU_3457	201	0.79638	3.00744	1.54018	4.47797	0.0574807	0.226572	p__Bacteroidetes	c__Bacteroidia	o__Bacteroidales	f__Bacteroidales_S24-7_group	g__?
OTU_4298	OTU_4298	28	0.104072	0.384981	0.254464	0.810513	0.0574597	0.226572	p__Bacteroidetes	c__Bacteroidia	o__Bacteroidales	f__Bacteroidales_S24-7_group	g__?
OTU_4515	OTU_4515	11	0.0859729	0.311642	0.0357143	0.185993	0.0575587	0.226722	p__Firmicutes	c__Clostridia	o__Clostridiales	f__Lachnospiraceae	g__?
OTU_4136	OTU_4136	24	0.0678733	0.750702	0.169643	1.019	0.0578844	0.227847	p__Firmicutes	c__Clostridia	o__Clostridiales	f__Ruminococcaceae	g__?
OTU_4831	OTU_4831	4	0.00904977	0.0949138	0.0357143	0.185993	0.0582299	0.227943	p__Bacteroidetes	c__Bacteroidia	o__Bacteroidales	f__Prevotellaceae	g__?
OTU_4705	OTU_4705	3	0.00904977	0.0949138	0.0357143	0.185993	0.0582299	0.227943	p__Firmicutes	c__Clostridia	o__Clostridiales	f__Lachnospiraceae	g__?
OTU_5146	OTU_5146	3	0.00904977	0.0949138	0.0357143	0.185993	0.0582299	0.227943	p__Firmicutes	c__Clostridia	o__Clostridiales	f__Lachnospiraceae	g__?
OTU_5187	OTU_5187	4	0.00904977	0.0949138	0.0357143	0.185993	0.0582299	0.227943	p__Firmicutes	c__Clostridia	o__Clostridiales	f__Lachnospiraceae	g__?
OTU_5219	OTU_5219	3	0.00904977	0.0949138	0.0357143	0.185993	0.0582299	0.227943	p__Firmicutes	c__Clostridia	o__Clostridiales	f__Lachnospiraceae	g__?
OTU_5708	OTU_5708	3	0.00904977	0.0949138	0.0357143	0.185993	0.0582299	0.227943	p__Firmicutes	c__Clostridia	o__Clostridiales	f__Ruminococcaceae	g__?
OTU_1187	OTU_1187	24	0.0995475	0.414564	0.214286	0.694999	0.0581043	0.227943	p__Firmicutes	c__Clostridia	o__Clostridiales	f__Lachnospiraceae	g__?
OTU_2498	OTU_2498	27	0.104072	0.498207	0.209821	0.755068	0.058112	0.227943	p__Firmicutes	c__Clostridia	o__Clostridiales	f__Lachnospiraceae	g__?
OTU_3156	OTU_3156	179	1.19005	2.14478	0.84375	1.80126	0.0583761	0.22803	p__Bacteroidetes	c__Bacteroidia	o__Bacteroidales	f__Bacteroidales_S24-7_group	g__?
OTU_1764	OTU_1764	41	0.190045	0.825773	0.308036	1.03687	0.0584387	0.22803	p__Bacteroidetes	c__Bacteroidia	o__Bacteroidales	f__Bacteroidales_S24-7_group	g__?
OTU_1708	OTU_1708	54	0.375566	0.919061	0.223214	0.658982	0.058556	0.22803	p__Bacteroidetes	c__Bacteroidia	o__Bacteroidales	f__Bacteroidales_S24-7_group	g__?
OTU_4315	OTU_4315	7	0.0135747	0.201802	0.0982143	0.598351	0.058774	0.22803	p__Bacteroidetes	c__Bacteroidia	o__Bacteroidales	f__Bacteroidales_S24-7_group	g__?
OTU_4317	OTU_4317	10	0.0226244	0.149041	0.0580357	0.234335	0.0584132	0.22803	p__Bacteroidetes	c__Bacteroidia	o__Bacteroidales	f__Bacteroidales_S24-7_group	g__?
OTU_2737	OTU_2737	8	0.0316742	0.175529	0.0714286	0.258116	0.0586453	0.22803	p__Bacteroidetes	c__Bacteroidia	o__Bacteroidales	f__Rikenellaceae	g__?
OTU_1999	OTU_1999	79	0.511312	1.42896	0.607143	1.29751	0.058707	0.22803	p__Firmicutes	c__Clostridia	o__Clostridiales	f__Lachnospiraceae	g__Lachnoclostridium
OTU_2336	OTU_2336	6	0.00904977	0.134535	0.0892857	0.561126	0.058774	0.22803	p__Firmicutes	c__Clostridia	o__Clostridiales	f__Lachnospiraceae	g__?
OTU_6166	OTU_6166	4	0.00452489	0.0672673	0.0625	0.408019	0.058774	0.22803	p__Firmicutes	c__Clostridia	o__Clostridiales	f__Lachnospiraceae	g__?
OTU_3994	OTU_3994	3	0.00452489	0.0672673	0.0446429	0.280563	0.058774	0.22803	p__Firmicutes	c__Clostridia	o__Clostridiales	f__Lachnospiraceae	g__?
OTU_4610	OTU_4610	3	0.00452489	0.0672673	0.0446429	0.280563	0.058774	0.22803	p__Firmicutes	c__Clostridia	o__Clostridiales	f__Lachnospiraceae	g__?
OTU_5318	OTU_5318	7	0.0316742	0.221342	0.0803571	0.345071	0.0586082	0.22803	p__Firmicutes	c__Clostridia	o__Clostridiales	f__Lachnospiraceae	g__?
OTU_168	OTU_168	2947	23.2127	38.9952	16.5312	33.0546	0.0586908	0.22803	p__Tenericutes	c__Mollicutes	o__Mollicutes_RF9	f__?	g__?
OTU_2634	OTU_2634	22	0.122172	0.379601	0.196429	0.47046	0.0588358	0.228114	p__Firmicutes	c__Clostridia	o__Clostridiales	f__Ruminococcaceae	g__Butyricicoccus
OTU_5901	OTU_5901	4	0.00452489	0.0672673	0.0535714	0.362831	0.0590032	0.228451	p__Firmicutes	c__Clostridia	o__Clostridiales	f__Lachnospiraceae	g__?
OTU_2205	OTU_2205	3	0.00452489	0.0672673	0.0401786	0.256209	0.0590032	0.228451	p__Firmicutes	c__Clostridia	o__Clostridiales	f__Lachnospiraceae	g__?
OTU_2132	OTU_2132	2	0.00452489	0.0672673	0.0267857	0.161818	0.0596873	0.22868	p__Bacteroidetes	c__Bacteroidia	o__Bacteroidales	f__Bacteroidales_S24-7_group	g__?
OTU_359	OTU_359	1769	9.26244	48.5072	19.9152	75.6227	0.0597063	0.22868	p__Firmicutes	c__Clostridia	o__Clostridiales	f__Lachnospiraceae	g__Lachnoclostridium
OTU_4777	OTU_4777	718	4.23982	15.9725	5.12054	13.725	0.0591756	0.22868	p__Firmicutes	c__Clostridia	o__Clostridiales	f__Lachnospiraceae	g__Lachnospiraceae_UCG-001
OTU_504	OTU_504	757	4.19457	11.0133	6.95089	16.4751	0.0593136	0.22868	p__Firmicutes	c__Clostridia	o__Clostridiales	f__Lachnospiraceae	g__Lachnospiraceae_NK4A136_group
OTU_584	OTU_584	14	0.104072	0.429621	0.0357143	0.24799	0.0593699	0.22868	p__Firmicutes	c__Clostridia	o__Clostridiales	f__Ruminococcaceae	g__?
OTU_2775	OTU_2775	12	0.0633484	0.337862	0.0803571	0.272454	0.0595688	0.22868	p__Firmicutes	c__Clostridia	o__Clostridiales	f__Lachnospiraceae	g__?
OTU_1000	OTU_1000	2	0.00452489	0.0672673	0.0267857	0.161818	0.0596873	0.22868	p__Firmicutes	c__Clostridia	o__Clostridiales	f__Lachnospiraceae	g__?
OTU_2350	OTU_2350	2	0.00452489	0.0672673	0.0267857	0.161818	0.0596873	0.22868	p__Firmicutes	c__Clostridia	o__Clostridiales	f__?	g__?
OTU_2578	OTU_2578	3	0.00452489	0.0672673	0.0267857	0.161818	0.0596873	0.22868	p__Firmicutes	c__Clostridia	o__Clostridiales	f__Lachnospiraceae	g__?
OTU_3499	OTU_3499	2	0.00452489	0.0672673	0.0267857	0.161818	0.0596873	0.22868	p__Firmicutes	c__Clostridia	o__Clostridiales	f__Lachnospiraceae	g__?
OTU_3766	OTU_3766	2	0.00452489	0.0672673	0.0267857	0.161818	0.0596873	0.22868	p__Firmicutes	c__Clostridia	o__Clostridiales	f__Lachnospiraceae	g__?
OTU_3780	OTU_3780	2	0.00452489	0.0672673	0.0267857	0.161818	0.0596873	0.22868	p__Firmicutes	c__Clostridia	o__Clostridiales	f__?	g__?
OTU_4818	OTU_4818	2	0.00452489	0.0672673	0.0267857	0.161818	0.0596873	0.22868	p__Firmicutes	c__Clostridia	o__Clostridiales	f__Ruminococcaceae	g__Ruminococcaceae_UCG-014
OTU_5486	OTU_5486	2	0.00452489	0.0672673	0.0267857	0.161818	0.0596873	0.22868	p__Firmicutes	c__Clostridia	o__Clostridiales	f__Lachnospiraceae	g__?
OTU_5490	OTU_5490	2	0.00452489	0.0672673	0.0267857	0.161818	0.0596873	0.22868	p__Firmicutes	c__Clostridia	o__Clostridiales	f__Lachnospiraceae	g__?
OTU_5929	OTU_5929	2	0.00452489	0.0672673	0.0267857	0.161818	0.0596873	0.22868	p__Firmicutes	c__Clostridia	o__Clostridiales	f__Lachnospiraceae	g__?
OTU_3423	OTU_3423	126	0.868778	2.39241	0.803571	1.59224	0.0599292	0.22912	p__Bacteroidetes	c__Bacteroidia	o__Bacteroidales	f__Bacteroidales_S24-7_group	g__?
OTU_3085	OTU_3085	9	0.0859729	0.433624	0.0178571	0.132729	0.0600229	0.22912	p__Bacteroidetes	c__Bacteroidia	o__Bacteroidales	f__Bacteroidales_S24-7_group	g__?
OTU_1396	OTU_1396	16	0.167421	0.471002	0.0758929	0.26542	0.059987	0.22912	p__Bacteroidetes	c__Bacteroidia	o__Bacteroidales	f__?	g__?
OTU_6374	OTU_6374	7	0.081448	0.372546	0.0223214	0.175755	0.0598706	0.22912	p__Bacteroidetes	c__Bacteroidia	o__Bacteroidales	f__Bacteroidales_S24-7_group	g__?
OTU_885	OTU_885	412	1.85973	3.05603	3	5.40221	0.0599888	0.22912	p__Firmicutes	c__Clostridia	o__Clostridiales	f__Lachnospiraceae	g__?
OTU_3799	OTU_3799	5	0.00904977	0.134535	0.0446429	0.280563	0.0601588	0.229484	p__Firmicutes	c__Clostridia	o__Clostridiales	f__Lachnospiraceae	g__?
OTU_2129	OTU_2129	14	0.0452489	0.672673	0.174107	1.1983	0.0603938	0.230072	p__Bacteroidetes	c__Bacteroidia	o__Bacteroidales	f__?	g__?
OTU_957	OTU_957	9	0.0226244	0.336336	0.120536	0.732786	0.0603938	0.230072	p__Bacteroidetes	c__Bacteroidia	o__Bacteroidales	f__Bacteroidales_S24-7_group	g__?
OTU_3678	OTU_3678	17	0.0859729	0.454105	0.147321	0.544596	0.0605061	0.230345	p__Firmicutes	c__Clostridia	o__Clostridiales	f__Lachnospiraceae	g__?
OTU_641	OTU_641	2891	20.2715	29.1204	19.4866	22.5969	0.060588	0.230347	p__Firmicutes	c__Clostridia	o__Clostridiales	f__Ruminococcaceae	g__Ruminiclostridium_9
OTU_1933	OTU_1933	3	0.00904977	0.134535	0.0357143	0.229195	0.0606282	0.230347	p__Firmicutes	c__Clostridia	o__Clostridiales	f__Lachnospiraceae	g__?
OTU_5337	OTU_5337	4	0.0180995	0.189828	0.0446429	0.246533	0.0605708	0.230347	p__Firmicutes	c__Erysipelotrichia	o__Erysipelotrichales	f__Erysipelotrichaceae	g__?
OTU_5489	OTU_5489	88	0.588235	1.77037	0.477679	0.988473	0.0608261	0.23079	p__Firmicutes	c__Clostridia	o__Clostridiales	f__Lachnospiraceae	g__Lachnospiraceae_NK4A136_group
OTU_147	OTU_147	904	6.33937	20.6197	5.03571	15.4728	0.0607993	0.23079	p__Proteobacteria	c__Alphaproteobacteria	o__Rhodospirillales	f__?	g__?
OTU_3110	OTU_3110	4	0.0180995	0.189828	0.0401786	0.218417	0.0609637	0.231003	p__Bacteroidetes	c__Bacteroidia	o__Bacteroidales	f__Bacteroidales_S24-7_group	g__?
OTU_3700	OTU_3700	26	0.140271	1.27681	0.245536	1.70135	0.0609556	0.231003	p__Firmicutes	c__Clostridia	o__Clostridiales	f__Lachnospiraceae	g__?
OTU_4319	OTU_4319	52	0.126697	0.581739	0.625	2.67399	0.0612088	0.231469	p__Bacteroidetes	c__Bacteroidia	o__Bacteroidales	f__Bacteroidales_S24-7_group	g__?
OTU_184	OTU_184	5770	39.8959	65.7681	37.6518	75.4482	0.0612012	0.231469	p__Firmicutes	c__Clostridia	o__Clostridiales	f__Lachnospiraceae	g__?
OTU_1079	OTU_1079	74	0.565611	1.03638	0.428571	0.981573	0.0612035	0.231469	p__Firmicutes	c__Clostridia	o__Clostridiales	f__Lachnospiraceae	g__?
OTU_1601	OTU_1601	12	0.0950226	0.293912	0.0491071	0.216576	0.0612521	0.231478	p__Firmicutes	c__Clostridia	o__Clostridiales	f__Lachnospiraceae	g__?
OTU_1483	OTU_1483	75	0.39819	1.20785	0.602679	1.52356	0.0613821	0.231816	p__Bacteroidetes	c__Bacteroidia	o__Bacteroidales	f__Bacteroidales_S24-7_group	g__?
OTU_882	OTU_882	45	0.285068	0.69753	0.133929	0.378705	0.0615409	0.232261	p__Bacteroidetes	c__Bacteroidia	o__Bacteroidales	f__Bacteroidales_S24-7_group	g__?
OTU_320	OTU_320	267	2.65611	9.04028	1.4375	5.75007	0.0617739	0.232831	p__Bacteroidetes	c__Bacteroidia	o__Bacteroidales	f__Bacteroidales_S24-7_group	g__?
OTU_6072	OTU_6072	13	0.0723982	0.336031	0.125	0.415507	0.0617578	0.232831	p__Bacteroidetes	c__Bacteroidia	o__Bacteroidales	f__Bacteroidales_S24-7_group	g__?
OTU_3906	OTU_3906	17	0.158371	0.483627	0.0714286	0.258116	0.0621325	0.233898	p__Bacteroidetes	c__Bacteroidia	o__Bacteroidales	f__Bacteroidales_S24-7_group	g__?
OTU_5281	OTU_5281	17	0.122172	0.413968	0.0758929	0.365004	0.0621394	0.233898	p__Firmicutes	c__Clostridia	o__Clostridiales	f__Lachnospiraceae	g__?
OTU_815	OTU_815	122	1.21719	3.48997	0.611607	1.92832	0.0624645	0.234724	p__Bacteroidetes	c__Bacteroidia	o__Bacteroidales	f__Bacteroidales_S24-7_group	g__?
OTU_2790	OTU_2790	6	0.0497738	0.217971	0.0178571	0.132729	0.0626068	0.234724	p__Bacteroidetes	c__Bacteroidia	o__Bacteroidales	f__?	g__?
OTU_1800	OTU_1800	23	0.117647	0.499733	0.209821	0.666758	0.0625309	0.234724	p__Firmicutes	c__Clostridia	o__Clostridiales	f__Lachnospiraceae	g__?
OTU_5657	OTU_5657	18	0.0859729	0.325901	0.151786	0.427944	0.0624933	0.234724	p__Firmicutes	c__Clostridia	o__Clostridiales	f__Lachnospiraceae	g__?
OTU_2499	OTU_2499	5	0.0497738	0.217971	0.0178571	0.132729	0.0626068	0.234724	p__Firmicutes	c__Clostridia	o__Clostridiales	f__Lachnospiraceae	g__?
OTU_5508	OTU_5508	6	0.0497738	0.217971	0.0178571	0.132729	0.0626068	0.234724	p__Firmicutes	c__Clostridia	o__Clostridiales	f__Lachnospiraceae	g__?
OTU_62	OTU_62	2683	10.3394	52.8452	12.7634	59.2162	0.0631189	0.235865	p__Bacteroidetes	c__Bacteroidia	o__Bacteroidales	f__Bacteroidales_S24-7_group	g__?
OTU_1248	OTU_1248	466	2.9819	11.0252	2.64286	8.76689	0.0630553	0.235865	p__Bacteroidetes	c__Bacteroidia	o__Bacteroidales	f__Bacteroidales_S24-7_group	g__?
OTU_3187	OTU_3187	597	4.19005	5.92146	3.07143	4.22297	0.0630898	0.235865	p__Bacteroidetes	c__Bacteroidia	o__Bacteroidales	f__Bacteroidales_S24-7_group	g__?
OTU_5239	OTU_5239	304	1.51584	3.04302	2.41964	5.69342	0.0631137	0.235865	p__Firmicutes	c__Clostridia	o__Clostridiales	f__Lachnospiraceae	g__?
OTU_4097	OTU_4097	27	0.153846	0.534149	0.200893	0.518535	0.0630933	0.235865	p__Firmicutes	c__Bacilli	o__Lactobacillales	f__?	g__?
OTU_5382	OTU_5382	18	0.0950226	0.375406	0.169643	0.508023	0.063239	0.236159	p__Firmicutes	c__Clostridia	o__Clostridiales	f__Lachnospiraceae	g__Lachnoclostridium
OTU_2552	OTU_2552	25	0.153846	0.52557	0.0803571	0.370151	0.0632983	0.236225	p__Firmicutes	c__Clostridia	o__Clostridiales	f__Lachnospiraceae	g__?
OTU_393	OTU_393	166	0.325792	1.09242	1.89286	12.0107	0.063572	0.237	p__Firmicutes	c__Clostridia	o__Clostridiales	f__Lachnospiraceae	g__?
OTU_2006	OTU_2006	265	1.71946	4.45513	1.72321	3.65854	0.0635895	0.237	p__Firmicutes	c__Clostridia	o__Clostridiales	f__Lachnospiraceae	g__Lachnospiraceae_UCG-006
OTU_32	OTU_32	78234	495.914	558.718	535.58	548.923	0.0637022	0.237264	p__Bacteroidetes	c__Bacteroidia	o__Bacteroidales	f__Rikenellaceae	g__Alistipes
OTU_1541	OTU_1541	18	0.140271	0.516331	0.0892857	0.528193	0.0638704	0.237735	p__Bacteroidetes	c__Bacteroidia	o__Bacteroidales	f__Bacteroidales_S24-7_group	g__?
OTU_1166	OTU_1166	464	2.48869	12.1616	4.58929	15.5272	0.0641787	0.238726	p__Firmicutes	c__Clostridia	o__Clostridiales	f__Lachnospiraceae	g__Lachnospiraceae_NK4A136_group
OTU_2897	OTU_2897	18	0.0769231	0.328165	0.174107	0.621765	0.0643197	0.239094	p__Firmicutes	c__Clostridia	o__Clostridiales	f__Lachnospiraceae	g__[Eubacterium]_xylanophilum_group
OTU_438	OTU_438	3877	21.1312	33.4422	26.9688	44.5406	0.0644301	0.239348	p__Firmicutes	c__Clostridia	o__Clostridiales	f__Lachnospiraceae	g__Lachnospiraceae_NK4A136_group
OTU_605	OTU_605	1526	7.71493	10.3601	10.4107	12.9442	0.0647044	0.240053	p__Firmicutes	c__Clostridia	o__Clostridiales	f__Lachnospiraceae	g__Lachnospiraceae_UCG-001
OTU_2619	OTU_2619	53	0.226244	1.16909	0.0982143	0.535047	0.0646757	0.240053	p__Firmicutes	c__Clostridia	o__Clostridiales	f__Lachnospiraceae	g__?
OTU_611	OTU_611	79	0.742081	1.84181	0.388393	0.865921	0.0648367	0.240387	p__Firmicutes	c__Clostridia	o__Clostridiales	f__Ruminococcaceae	g__Anaerotruncus
OTU_2994	OTU_2994	29	0.18552	0.651549	0.0669643	0.366755	0.0649319	0.240583	p__Bacteroidetes	c__Bacteroidia	o__Bacteroidales	f__?	g__?
OTU_193	OTU_193	2462	16.8688	59.2682	17.9554	90.0392	0.0650871	0.240916	p__Firmicutes	c__Clostridia	o__Clostridiales	f__Lachnospiraceae	g__?
OTU_1071	OTU_1071	159	0.837104	1.45248	1.19196	1.99635	0.0651066	0.240916	p__Firmicutes	c__Clostridia	o__Clostridiales	f__Clostridiales_vadinBB60_group	g__?
OTU_6144	OTU_6144	17	0.0769231	0.267074	0.138393	0.371096	0.0656462	0.242754	p__Firmicutes	c__Clostridia	o__Clostridiales	f__Lachnospiraceae	g__?
OTU_374	OTU_374	323	1.77376	3.37011	2.38393	4.10238	0.0661134	0.244323	p__Firmicutes	c__Clostridia	o__Clostridiales	f__Lachnospiraceae	g__?
OTU_4560	OTU_4560	36	0.162896	1.17963	0.424107	1.80521	0.0663038	0.244867	p__Firmicutes	c__Clostridia	o__Clostridiales	f__Ruminococcaceae	g__Ruminococcaceae_UCG-014
OTU_5438	OTU_5438	67	0.58371	1.61203	0.294643	0.869394	0.0664679	0.245314	p__Bacteroidetes	c__Bacteroidia	o__Bacteroidales	f__Bacteroidales_S24-7_group	g__?
OTU_6438	OTU_6438	265	2.44344	5.93623	1.31696	3.10828	0.0671266	0.247584	p__Bacteroidetes	c__Bacteroidia	o__Bacteroidales	f__Bacteroidales_S24-7_group	g__?
OTU_2661	OTU_2661	12	0.0271493	0.231959	0.111607	0.536597	0.0674463	0.24844	p__Firmicutes	c__Clostridia	o__Clostridiales	f__Lachnospiraceae	g__?
OTU_2287	OTU_2287	6	0.0226244	0.176929	0.0803571	0.370151	0.0674463	0.24844	p__Firmicutes	c__Clostridia	o__Clostridiales	f__Lachnospiraceae	g__?
OTU_3495	OTU_3495	6	0.0180995	0.133614	0.0669643	0.314062	0.0676146	0.248577	p__Firmicutes	c__Clostridia	o__Clostridiales	f__Lachnospiraceae	g__?
OTU_5429	OTU_5429	8	0.0180995	0.133614	0.0669643	0.314062	0.0676146	0.248577	p__Firmicutes	c__Clostridia	o__Clostridiales	f__Lachnospiraceae	g__?
OTU_5474	OTU_5474	5	0.0180995	0.133614	0.0669643	0.314062	0.0676146	0.248577	p__Firmicutes	c__Clostridia	o__Clostridiales	f__Lachnospiraceae	g__?
OTU_795	OTU_795	411	1.72398	3.79124	3.15625	6.62565	0.06776	0.24895	p__Firmicutes	c__Clostridia	o__Clostridiales	f__Lachnospiraceae	g__Marvinbryantia
OTU_246	OTU_246	1041	5.15837	18.0745	10.3036	25.6792	0.0678349	0.249064	p__Firmicutes	c__Clostridia	o__Clostridiales	f__Lachnospiraceae	g__?
OTU_2927	OTU_2927	63	0.348416	0.780943	0.263393	0.738013	0.0680142	0.249561	p__Bacteroidetes	c__Bacteroidia	o__Bacteroidales	f__Bacteroidales_S24-7_group	g__?
OTU_2867	OTU_2867	18	0.0995475	0.300075	0.0535714	0.225674	0.0683634	0.249874	p__Bacteroidetes	c__Bacteroidia	o__Bacteroidales	f__Bacteroidales_S24-7_group	g__?
OTU_481	OTU_481	96	0.488688	1.04712	0.991071	2.06615	0.0682033	0.249874	p__Firmicutes	c__Clostridia	o__Clostridiales	f__Peptococcaceae	g__?
OTU_4473	OTU_4473	24	0.135747	0.687312	0.232143	0.808943	0.0683152	0.249874	p__Firmicutes	c__Clostridia	o__Clostridiales	f__Lachnospiraceae	g__Lachnospiraceae_NK4A136_group
OTU_3166	OTU_3166	7	0.0180995	0.133614	0.0758929	0.3888	0.0683203	0.249874	p__Firmicutes	c__Clostridia	o__Clostridiales	f__Lachnospiraceae	g__?
OTU_2178	OTU_2178	6	0.0180995	0.133614	0.0625	0.292852	0.0683203	0.249874	p__Firmicutes	c__Clostridia	o__Clostridiales	f__Lachnospiraceae	g__?
OTU_2282	OTU_2282	6	0.0180995	0.133614	0.0625	0.292852	0.0683203	0.249874	p__Firmicutes	c__Clostridia	o__Clostridiales	f__Lachnospiraceae	g__?
OTU_1736	OTU_1736	44	0.21267	1.0553	0.473214	1.76391	0.0687003	0.250944	p__Firmicutes	c__Bacilli	o__Lactobacillales	f__Lactobacillaceae	g__?
OTU_768	OTU_768	56	0.303167	1.17684	0.59375	1.84127	0.0687661	0.251023	p__Firmicutes	c__Clostridia	o__Clostridiales	f__Lachnospiraceae	g__Lachnospiraceae_UCG-001
OTU_4138	OTU_4138	11	0.0316742	0.292157	0.09375	0.478372	0.0688764	0.251264	p__Bacteroidetes	c__Bacteroidia	o__Bacteroidales	f__?	g__?
OTU_1807	OTU_1807	13	0.0678733	0.330165	0.125	0.45664	0.0689527	0.251381	p__Firmicutes	c__Clostridia	o__Clostridiales	f__Lachnospiraceae	g__?
OTU_6046	OTU_6046	14	0.0271493	0.162887	0.116071	0.610014	0.0695475	0.253387	p__Bacteroidetes	c__Bacteroidia	o__Bacteroidales	f__Bacteroidales_S24-7_group	g__?
OTU_5119	OTU_5119	51	0.199095	0.671632	0.433036	1.21831	0.0696245	0.253505	p__Firmicutes	c__Clostridia	o__Clostridiales	f__Lachnospiraceae	g__?
OTU_954	OTU_954	57	0.41629	1.01287	0.25	0.78666	0.0701278	0.254968	p__Bacteroidetes	c__Bacteroidia	o__Bacteroidales	f__Bacteroidales_S24-7_group	g__?
OTU_615	OTU_615	1419	8.23529	13.8067	11.4732	17.8137	0.0700859	0.254968	p__Firmicutes	c__Clostridia	o__Clostridiales	f__Lachnospiraceae	g__Lachnospiraceae_NK4A136_group
OTU_3390	OTU_3390	14	0.0995475	0.314859	0.0669643	0.314062	0.0701611	0.254968	p__Firmicutes	c__Clostridia	o__Clostridiales	f__Lachnospiraceae	g__?
OTU_4266	OTU_4266	8	0.0226244	0.176929	0.0625	0.292852	0.0703143	0.255361	p__Bacteroidetes	c__Bacteroidia	o__Bacteroidales	f__Bacteroidales_S24-7_group	g__?
OTU_2267	OTU_2267	4	0.0180995	0.133614	0.0491071	0.216576	0.0704651	0.255582	p__Firmicutes	c__Clostridia	o__Clostridiales	f__?	g__?
OTU_3812	OTU_3812	5	0.0180995	0.133614	0.0491071	0.216576	0.0704651	0.255582	p__Firmicutes	c__Clostridia	o__Clostridiales	f__Lachnospiraceae	g__?
OTU_272	OTU_272	1501	9.26697	27.6431	13.9688	28.2528	0.0706771	0.255924	p__Firmicutes	c__Clostridia	o__Clostridiales	f__Lachnospiraceae	g__?
OTU_375	OTU_375	171	1.30769	3.50265	1.09375	3.40208	0.0706987	0.255924	p__Firmicutes	c__Clostridia	o__Clostridiales	f__Ruminococcaceae	g__Ruminococcaceae_UCG-005
OTU_2800	OTU_2800	76	0.434389	0.958926	0.504464	0.873105	0.0706571	0.255924	p__Firmicutes	c__Clostridia	o__Clostridiales	f__Lachnospiraceae	g__?
OTU_409	OTU_409	102	0.538462	3.30353	1.08482	5.26661	0.0707395	0.255924	p__Proteobacteria	c__Gammaproteobacteria	o__Enterobacteriales	f__Enterobacteriaceae	g__?
OTU_41	OTU_41	1565	13.7873	76.0702	12.3973	71.2223	0.0708283	0.256082	p__Firmicutes	c__Clostridia	o__Clostridiales	f__Lachnospiraceae	g__Lachnoclostridium
OTU_1829	OTU_1829	466	2.08597	12.6842	5.25893	21.6556	0.0710011	0.256509	p__Firmicutes	c__Clostridia	o__Clostridiales	f__Lachnospiraceae	g__?
OTU_433	OTU_433	640	3.67873	3.37786	4.42857	3.97123	0.0710366	0.256509	p__Firmicutes	c__Clostridia	o__Clostridiales	f__Ruminococcaceae	g__Ruminiclostridium_9
OTU_5998	OTU_5998	113	0.60181	1.21909	0.892857	1.99712	0.0711886	0.256894	p__Bacteroidetes	c__Bacteroidia	o__Bacteroidales	f__Bacteroidales_S24-7_group	g__?
OTU_4118	OTU_4118	2	0.0135747	0.11598	0	0	0.0809662	0.257046	p__Bacteroidetes	c__Bacteroidia	o__Bacteroidales	f__Prevotellaceae	g__?
OTU_4843	OTU_4843	1	0	0	0.0133929	0.115207	0.0851238	0.257046	p__Bacteroidetes	c__Bacteroidia	o__Bacteroidales	f__?	g__?
OTU_4877	OTU_4877	1	0.0135747	0.11598	0	0	0.0809662	0.257046	p__Bacteroidetes	c__Bacteroidia	o__Bacteroidales	f__?	g__?
OTU_4912	OTU_4912	1	0.0135747	0.11598	0	0	0.0809662	0.257046	p__Bacteroidetes	c__Bacteroidia	o__Bacteroidales	f__?	g__?
OTU_5014	OTU_5014	1	0	0	0.0133929	0.115207	0.0851238	0.257046	p__Bacteroidetes	c__Bacteroidia	o__Bacteroidales	f__?	g__?
OTU_5024	OTU_5024	1	0	0	0.0133929	0.115207	0.0851238	0.257046	p__Bacteroidetes	c__Bacteroidia	o__Bacteroidales	f__Bacteroidales_S24-7_group	g__?
OTU_5095	OTU_5095	1	0	0	0.0133929	0.115207	0.0851238	0.257046	p__Bacteroidetes	c__Bacteroidia	o__Bacteroidales	f__?	g__?
OTU_5811	OTU_5811	1	0.0135747	0.11598	0	0	0.0809662	0.257046	p__Bacteroidetes	c__Bacteroidia	o__Bacteroidales	f__Bacteroidales_S24-7_group	g__?
OTU_5832	OTU_5832	1	0.0135747	0.11598	0	0	0.0809662	0.257046	p__Bacteroidetes	c__Bacteroidia	o__Bacteroidales	f__?	g__?
OTU_5893	OTU_5893	1	0	0	0.0133929	0.115207	0.0851238	0.257046	p__Bacteroidetes	c__Bacteroidia	o__Bacteroidales	f__Bacteroidales_S24-7_group	g__?
OTU_5930	OTU_5930	1	0.0135747	0.11598	0	0	0.0809662	0.257046	p__Bacteroidetes	c__Bacteroidia	o__Bacteroidales	f__Bacteroidales_S24-7_group	g__?
OTU_6043	OTU_6043	1	0.0135747	0.11598	0	0	0.0809662	0.257046	p__Bacteroidetes	c__Bacteroidia	o__Bacteroidales	f__?	g__?
OTU_6054	OTU_6054	1	0	0	0.0133929	0.115207	0.0851238	0.257046	p__Bacteroidetes	c__Bacteroidia	o__Bacteroidales	f__Bacteroidales_S24-7_group	g__?
OTU_6058	OTU_6058	1	0	0	0.0133929	0.115207	0.0851238	0.257046	p__Bacteroidetes	c__Bacteroidia	o__Bacteroidales	f__?	g__?
OTU_6088	OTU_6088	1	0	0	0.0133929	0.115207	0.0851238	0.257046	p__Bacteroidetes	c__Bacteroidia	o__Bacteroidales	f__Bacteroidales_S24-7_group	g__?
OTU_5766	OTU_5766	1	0.0135747	0.11598	0	0	0.0809662	0.257046	p__Proteobacteria	c__Betaproteobacteria	o__Burkholderiales	f__Burkholderiaceae	g__Burkholderia-Paraburkholderia
OTU_4005	OTU_4005	1	0	0	0.0133929	0.115207	0.0851238	0.257046	p__Firmicutes	c__Clostridia	o__Clostridiales	f__?	g__?
OTU_4133	OTU_4133	1	0.0135747	0.11598	0	0	0.0809662	0.257046	p__Firmicutes	c__Clostridia	o__Clostridiales	f__?	g__?
OTU_4149	OTU_4149	1	0.0135747	0.11598	0	0	0.0809662	0.257046	p__Firmicutes	c__Clostridia	o__Clostridiales	f__?	g__?
OTU_4361	OTU_4361	1	0.0135747	0.11598	0	0	0.0809662	0.257046	p__Firmicutes	c__Clostridia	o__Clostridiales	f__Lachnospiraceae	g__?
OTU_4544	OTU_4544	1	0.0135747	0.11598	0	0	0.0809662	0.257046	p__Firmicutes	c__Clostridia	o__Clostridiales	f__Lachnospiraceae	g__?
OTU_4573	OTU_4573	1	0	0	0.0133929	0.115207	0.0851238	0.257046	p__Firmicutes	c__Clostridia	o__Clostridiales	f__Ruminococcaceae	g__?
OTU_4625	OTU_4625	1	0	0	0.0133929	0.115207	0.0851238	0.257046	p__Firmicutes	c__Clostridia	o__Clostridiales	f__Lachnospiraceae	g__?
OTU_4660	OTU_4660	3	0.0135747	0.11598	0.0401786	0.196818	0.0838108	0.257046	p__Firmicutes	c__Clostridia	o__Clostridiales	f__Lachnospiraceae	g__?
OTU_4661	OTU_4661	1	0	0	0.0133929	0.115207	0.0851238	0.257046	p__Firmicutes	c__Clostridia	o__Clostridiales	f__Lachnospiraceae	g__?
OTU_4691	OTU_4691	1	0	0	0.0133929	0.115207	0.0851238	0.257046	p__Firmicutes	c__Clostridia	o__Clostridiales	f__?	g__?
OTU_4732	OTU_4732	1	0	0	0.0133929	0.115207	0.0851238	0.257046	p__Firmicutes	c__Clostridia	o__Clostridiales	f__Lachnospiraceae	g__?
OTU_4734	OTU_4734	1	0	0	0.0133929	0.115207	0.0851238	0.257046	p__Firmicutes	c__Clostridia	o__Clostridiales	f__Lachnospiraceae	g__?
OTU_4740	OTU_4740	1	0	0	0.0133929	0.115207	0.0851238	0.257046	p__Firmicutes	c__Clostridia	o__Clostridiales	f__Lachnospiraceae	g__?
OTU_4741	OTU_4741	1	0	0	0.0133929	0.115207	0.0851238	0.257046	p__Firmicutes	c__Clostridia	o__Clostridiales	f__?	g__?
OTU_4842	OTU_4842	3	0.0135747	0.11598	0.0401786	0.196818	0.0838108	0.257046	p__Firmicutes	c__Clostridia	o__Clostridiales	f__Ruminococcaceae	g__?
OTU_4846	OTU_4846	1	0	0	0.0133929	0.115207	0.0851238	0.257046	p__Firmicutes	c__Clostridia	o__Clostridiales	f__Lachnospiraceae	g__?
OTU_4854	OTU_4854	4	0.0135747	0.11598	0.0401786	0.196818	0.0838108	0.257046	p__Firmicutes	c__Clostridia	o__Clostridiales	f__Lachnospiraceae	g__?
OTU_4881	OTU_4881	1	0.0135747	0.11598	0	0	0.0809662	0.257046	p__Firmicutes	c__Clostridia	o__Clostridiales	f__?	g__?
OTU_4883	OTU_4883	1	0.0135747	0.11598	0	0	0.0809662	0.257046	p__Firmicutes	c__Clostridia	o__Clostridiales	f__Ruminococcaceae	g__?
OTU_4887	OTU_4887	1	0.0135747	0.11598	0	0	0.0809662	0.257046	p__Firmicutes	c__Clostridia	o__Clostridiales	f__?	g__?
OTU_4989	OTU_4989	1	0	0	0.0133929	0.115207	0.0851238	0.257046	p__Firmicutes	c__Clostridia	o__Clostridiales	f__Lachnospiraceae	g__?
OTU_4991	OTU_4991	1	0	0	0.0133929	0.115207	0.0851238	0.257046	p__Firmicutes	c__Clostridia	o__Clostridiales	f__Lachnospiraceae	g__?
OTU_4994	OTU_4994	1	0	0	0.0133929	0.115207	0.0851238	0.257046	p__Firmicutes	c__Clostridia	o__Clostridiales	f__?	g__?
OTU_5004	OTU_5004	2	0	0	0.0133929	0.115207	0.0851238	0.257046	p__Firmicutes	c__Clostridia	o__Clostridiales	f__Lachnospiraceae	g__?
OTU_5008	OTU_5008	1	0	0	0.0133929	0.115207	0.0851238	0.257046	p__Firmicutes	c__Clostridia	o__Clostridiales	f__?	g__?
OTU_5040	OTU_5040	1	0	0	0.0133929	0.115207	0.0851238	0.257046	p__Firmicutes	c__Clostridia	o__Clostridiales	f__Lachnospiraceae	g__?
OTU_5072	OTU_5072	1	0	0	0.0133929	0.115207	0.0851238	0.257046	p__Firmicutes	c__Clostridia	o__Clostridiales	f__?	g__?
OTU_5075	OTU_5075	1	0	0	0.0133929	0.115207	0.0851238	0.257046	p__Firmicutes	c__Clostridia	o__Clostridiales	f__Lachnospiraceae	g__?
OTU_5079	OTU_5079	1	0	0	0.0133929	0.115207	0.0851238	0.257046	p__Firmicutes	c__Clostridia	o__Clostridiales	f__?	g__?
OTU_5163	OTU_5163	1	0.0135747	0.11598	0	0	0.0809662	0.257046	p__Firmicutes	c__Clostridia	o__Clostridiales	f__?	g__?
OTU_5172	OTU_5172	1	0	0	0.0133929	0.115207	0.0851238	0.257046	p__Firmicutes	c__Clostridia	o__Clostridiales	f__Ruminococcaceae	g__?
OTU_5179	OTU_5179	1	0	0	0.0133929	0.115207	0.0851238	0.257046	p__Firmicutes	c__Clostridia	o__Clostridiales	f__Lachnospiraceae	g__?
OTU_5186	OTU_5186	1	0	0	0.0133929	0.115207	0.0851238	0.257046	p__Firmicutes	c__Clostridia	o__Clostridiales	f__?	g__?
OTU_5189	OTU_5189	1	0.0135747	0.11598	0	0	0.0809662	0.257046	p__Firmicutes	c__Clostridia	o__Clostridiales	f__?	g__?
OTU_5197	OTU_5197	1	0	0	0.0133929	0.115207	0.0851238	0.257046	p__Firmicutes	c__Clostridia	o__Clostridiales	f__Lachnospiraceae	g__?
OTU_5203	OTU_5203	1	0	0	0.0133929	0.115207	0.0851238	0.257046	p__Firmicutes	c__Clostridia	o__Clostridiales	f__?	g__?
OTU_5229	OTU_5229	1	0	0	0.0133929	0.115207	0.0851238	0.257046	p__Firmicutes	c__Clostridia	o__Clostridiales	f__Lachnospiraceae	g__?
OTU_5254	OTU_5254	5	0.0135747	0.11598	0.0401786	0.196818	0.0838108	0.257046	p__Firmicutes	c__Clostridia	o__Clostridiales	f__Lachnospiraceae	g__?
OTU_5284	OTU_5284	1	0	0	0.0133929	0.115207	0.0851238	0.257046	p__Firmicutes	c__Clostridia	o__Clostridiales	f__Ruminococcaceae	g__Ruminococcaceae_UCG-014
OTU_5454	OTU_5454	1	0.0135747	0.11598	0	0	0.0809662	0.257046	p__Firmicutes	c__Clostridia	o__Clostridiales	f__?	g__?
OTU_5690	OTU_5690	1	0	0	0.0133929	0.115207	0.0851238	0.257046	p__Firmicutes	c__Clostridia	o__Clostridiales	f__Lachnospiraceae	g__?
OTU_5710	OTU_5710	1	0	0	0.0133929	0.115207	0.0851238	0.257046	p__Firmicutes	c__Clostridia	o__Clostridiales	f__?	g__?
OTU_5749	OTU_5749	1	0	0	0.0133929	0.115207	0.0851238	0.257046	p__Firmicutes	c__Clostridia	o__Clostridiales	f__?	g__?
OTU_5758	OTU_5758	2	0	0	0.0133929	0.115207	0.0851238	0.257046	p__Firmicutes	c__Clostridia	o__Clostridiales	f__Lachnospiraceae	g__?
OTU_5797	OTU_5797	1	0.0135747	0.11598	0	0	0.0809662	0.257046	p__Firmicutes	c__Clostridia	o__Clostridiales	f__Lachnospiraceae	g__?
OTU_5805	OTU_5805	1	0.0135747	0.11598	0	0	0.0809662	0.257046	p__Firmicutes	c__Clostridia	o__Clostridiales	f__?	g__?
OTU_5808	OTU_5808	1	0.0135747	0.11598	0	0	0.0809662	0.257046	p__Firmicutes	c__Clostridia	o__Clostridiales	f__?	g__?
OTU_5810	OTU_5810	1	0.0135747	0.11598	0	0	0.0809662	0.257046	p__Firmicutes	c__Clostridia	o__Clostridiales	f__Lachnospiraceae	g__?
OTU_5957	OTU_5957	1	0.0135747	0.11598	0	0	0.0809662	0.257046	p__Firmicutes	c__Clostridia	o__Clostridiales	f__?	g__?
OTU_6023	OTU_6023	2	0	0	0.0133929	0.115207	0.0851238	0.257046	p__Firmicutes	c__Clostridia	o__Clostridiales	f__Lachnospiraceae	g__?
OTU_6103	OTU_6103	1	0.0135747	0.11598	0	0	0.0809662	0.257046	p__Firmicutes	c__Clostridia	o__Clostridiales	f__Lachnospiraceae	g__?
OTU_6109	OTU_6109	1	0.0135747	0.11598	0	0	0.0809662	0.257046	p__Firmicutes	c__Clostridia	o__Clostridiales	f__Lachnospiraceae	g__?
OTU_6123	OTU_6123	1	0	0	0.0133929	0.115207	0.0851238	0.257046	p__Firmicutes	c__Clostridia	o__Clostridiales	f__Lachnospiraceae	g__?
OTU_6128	OTU_6128	1	0.0135747	0.11598	0	0	0.0809662	0.257046	p__Firmicutes	c__Clostridia	o__Clostridiales	f__?	g__?
OTU_6236	OTU_6236	1	0	0	0.0133929	0.115207	0.0851238	0.257046	p__Firmicutes	c__Clostridia	o__Clostridiales	f__Lachnospiraceae	g__?
OTU_6239	OTU_6239	1	0	0	0.0133929	0.115207	0.0851238	0.257046	p__Firmicutes	c__Clostridia	o__Clostridiales	f__?	g__?
OTU_6253	OTU_6253	1	0.0135747	0.11598	0	0	0.0809662	0.257046	p__Firmicutes	c__Clostridia	o__Clostridiales	f__Ruminococcaceae	g__?
OTU_6258	OTU_6258	1	0.0135747	0.11598	0	0	0.0809662	0.257046	p__Firmicutes	c__Clostridia	o__Clostridiales	f__?	g__?
OTU_6281	OTU_6281	1	0.0135747	0.11598	0	0	0.0809662	0.257046	p__Firmicutes	c__Clostridia	o__Clostridiales	f__Lachnospiraceae	g__?
OTU_931	OTU_931	1	0.0135747	0.11598	0	0	0.0809662	0.257046	p__Firmicutes	c__Clostridia	o__Clostridiales	f__?	g__?
OTU_973	OTU_973	8	0.040724	0.198099	0.0803571	0.272454	0.0804379	0.257046	p__Firmicutes	c__Clostridia	o__Clostridiales	f__Clostridiales_vadinBB60_group	g__?
OTU_4590	OTU_4590	1	0.0135747	0.11598	0	0	0.0809662	0.257046	p__Firmicutes	c__Bacilli	o__Lactobacillales	f__Streptococcaceae	g__Lactococcus
OTU_755	OTU_755	2	0	0	0.0133929	0.115207	0.0851238	0.257046	p__Tenericutes	c__Mollicutes	o__Mollicutes_RF9	f__?	g__?
OTU_3516	OTU_3516	1	0.0135747	0.11598	0	0	0.0809662	0.257046	p__Firmicutes	c__Bacilli	o__Bacillales	f__Bacillaceae	g__?
OTU_53	OTU_53	41723	267.312	298.859	232.804	316.772	0.0721729	0.257046	p__Bacteroidetes	c__Bacteroidia	o__Bacteroidales	f__Bacteroidaceae	g__Bacteroides
OTU_81	OTU_81	10463	83.7964	189.124	57.7188	137.599	0.0764073	0.257046	p__Bacteroidetes	c__Bacteroidia	o__Bacteroidales	f__Rikenellaceae	g__Alistipes
OTU_941	OTU_941	3478	23.5204	35.049	20.3571	23.3946	0.0820315	0.257046	p__Bacteroidetes	c__Bacteroidia	o__Bacteroidales	f__Rikenellaceae	g__Alistipes
OTU_1063	OTU_1063	798	3.82805	9.82239	6.37054	13.815	0.077224	0.257046	p__Bacteroidetes	c__Bacteroidia	o__Bacteroidales	f__Bacteroidales_S24-7_group	g__?
OTU_4558	OTU_4558	286	0.923077	3.68393	3.41964	10.9127	0.071676	0.257046	p__Bacteroidetes	c__Bacteroidia	o__Bacteroidales	f__Bacteroidales_S24-7_group	g__?
OTU_2257	OTU_2257	265	2.42986	6.29869	1.66518	4.73698	0.0803139	0.257046	p__Bacteroidetes	c__Bacteroidia	o__Bacteroidales	f__Bacteroidales_S24-7_group	g__?
OTU_4986	OTU_4986	211	0.846154	2.68224	2.02232	6.13045	0.0747575	0.257046	p__Bacteroidetes	c__Bacteroidia	o__Bacteroidales	f__Bacteroidales_S24-7_group	g__?
OTU_676	OTU_676	264	0.959276	3.43685	1.79911	5.72617	0.0841352	0.257046	p__Bacteroidetes	c__Bacteroidia	o__Bacteroidales	f__Rikenellaceae	g__Alistipes
OTU_733	OTU_733	325	1.69231	3.71182	2.11161	4.00012	0.0796141	0.257046	p__Bacteroidetes	c__Bacteroidia	o__Bacteroidales	f__Bacteroidales_S24-7_group	g__?
OTU_3908	OTU_3908	181	1.14027	3.34572	0.616071	2.01673	0.0715458	0.257046	p__Bacteroidetes	c__Bacteroidia	o__Bacteroidales	f__Bacteroidales_S24-7_group	g__?
OTU_872	OTU_872	73	0.38914	1.94531	0.633929	1.9385	0.0817299	0.257046	p__Bacteroidetes	c__Bacteroidia	o__Bacteroidales	f__Bacteroidales_S24-7_group	g__?
OTU_3467	OTU_3467	397	1.84615	2.95633	3.11607	4.45555	0.0843224	0.257046	p__Bacteroidetes	c__Bacteroidia	o__Bacteroidales	f__Bacteroidales_S24-7_group	g__?
OTU_1061	OTU_1061	185	1.14027	1.63019	1	1.67546	0.0818996	0.257046	p__Bacteroidetes	c__Bacteroidia	o__Bacteroidales	f__Bacteroidales_S24-7_group	g__?
OTU_893	OTU_893	211	1.31222	2.5383	1.06696	2.31392	0.0767451	0.257046	p__Bacteroidetes	c__Bacteroidia	o__Bacteroidales	f__Bacteroidales_S24-7_group	g__?
OTU_1652	OTU_1652	17	0.0769231	0.761853	0.227679	1.29744	0.083845	0.257046	p__Bacteroidetes	c__Bacteroidia	o__Bacteroidales	f__?	g__?
OTU_2109	OTU_2109	59	0.348416	1.0621	0.504464	1.27409	0.0723835	0.257046	p__Bacteroidetes	c__Bacteroidia	o__Bacteroidales	f__Bacteroidales_S24-7_group	g__?
OTU_4795	OTU_4795	86	0.61086	1.24048	0.558036	1.35799	0.0758088	0.257046	p__Bacteroidetes	c__Bacteroidia	o__Bacteroidales	f__Porphyromonadaceae	g__Parabacteroides
OTU_774	OTU_774	40	0.140271	0.408164	0.241071	0.579864	0.0765001	0.257046	p__Bacteroidetes	c__Bacteroidia	o__Bacteroidales	f__Bacteroidales_S24-7_group	g__?
OTU_3447	OTU_3447	40	0.285068	0.677699	0.129464	0.336465	0.07167	0.257046	p__Bacteroidetes	c__Bacteroidia	o__Bacteroidales	f__?	g__?
OTU_3935	OTU_3935	16	0.0950226	0.535149	0.138393	0.457669	0.0724552	0.257046	p__Bacteroidetes	c__Bacteroidia	o__Bacteroidales	f__Bacteroidales_S24-7_group	g__?
OTU_4289	OTU_4289	39	0.21267	0.753792	0.285714	0.780118	0.0734611	0.257046	p__Bacteroidetes	c__Bacteroidia	o__Bacteroidales	f__Bacteroidales_S24-7_group	g__?
OTU_4324	OTU_4324	37	0.199095	0.717444	0.334821	0.965523	0.0805192	0.257046	p__Bacteroidetes	c__Bacteroidia	o__Bacteroidales	f__Bacteroidales_S24-7_group	g__?
OTU_1484	OTU_1484	41	0.19457	0.558543	0.3125	0.752053	0.0795129	0.257046	p__Bacteroidetes	c__Bacteroidia	o__Bacteroidales	f__Bacteroidales_S24-7_group	g__?
OTU_5976	OTU_5976	11	0.0769231	0.455733	0.0401786	0.345622	0.0783502	0.257046	p__Bacteroidetes	c__Bacteroidia	o__Bacteroidales	f__?	g__?
OTU_864	OTU_864	5	0.0542986	0.463918	0	0	0.0809662	0.257046	p__Bacteroidetes	c__Bacteroidia	o__Bacteroidales	f__Bacteroidaceae	g__?
OTU_1375	OTU_1375	20	0.0769231	0.341736	0.169643	0.550392	0.0788191	0.257046	p__Bacteroidetes	c__Bacteroidia	o__Bacteroidales	f__Bacteroidales_S24-7_group	g__?
OTU_2562	OTU_2562	3	0.040724	0.347939	0	0	0.0809662	0.257046	p__Bacteroidetes	c__Bacteroidia	o__Bacteroidales	f__?	g__?
OTU_3079	OTU_3079	26	0.180995	0.507938	0.0892857	0.301076	0.0725376	0.257046	p__Bacteroidetes	c__Bacteroidia	o__Bacteroidales	f__Bacteroidales_S24-7_group	g__?
OTU_3493	OTU_3493	3	0.040724	0.347939	0	0	0.0809662	0.257046	p__Bacteroidetes	c__Bacteroidia	o__Bacteroidales	f__Bacteroidales_S24-7_group	g__?
OTU_5848	OTU_5848	19	0.162896	0.514056	0.0669643	0.25052	0.0738631	0.257046	p__Bacteroidetes	c__Bacteroidia	o__Bacteroidales	f__Bacteroidales_S24-7_group	g__?
OTU_5855	OTU_5855	73	0.552036	0.827514	0.40625	0.708789	0.0725747	0.257046	p__Bacteroidetes	c__Bacteroidia	o__Bacteroidales	f__Bacteroidales_S24-7_group	g__?
OTU_2603	OTU_2603	23	0.153846	0.41979	0.0848214	0.294862	0.0744453	0.257046	p__Bacteroidetes	c__Bacteroidia	o__Bacteroidales	f__Bacteroidales_S24-7_group	g__?
OTU_3844	OTU_3844	2	0.0271493	0.231959	0	0	0.0809662	0.257046	p__Bacteroidetes	c__Bacteroidia	o__Bacteroidales	f__Bacteroidales_S24-7_group	g__?
OTU_3879	OTU_3879	16	0.140271	0.396872	0.09375	0.360812	0.0790758	0.257046	p__Bacteroidetes	c__Bacteroidia	o__Bacteroidales	f__Bacteroidales_S24-7_group	g__?
OTU_4327	OTU_4327	12	0.0588235	0.271656	0.111607	0.368063	0.0728972	0.257046	p__Bacteroidetes	c__Bacteroidia	o__Bacteroidales	f__Bacteroidales_S24-7_group	g__?
OTU_4937	OTU_4937	8	0.0180995	0.164145	0.0535714	0.278989	0.0838365	0.257046	p__Bacteroidetes	c__Bacteroidia	o__Bacteroidales	f__Bacteroidales_S24-7_group	g__?
OTU_5829	OTU_5829	2	0.0271493	0.231959	0	0	0.0809662	0.257046	p__Bacteroidetes	c__Bacteroidia	o__Bacteroidales	f__Bacteroidales_S24-7_group	g__?
OTU_5990	OTU_5990	12	0.0588235	0.271656	0.09375	0.292133	0.0787985	0.257046	p__Bacteroidetes	c__Bacteroidia	o__Bacteroidales	f__?	g__?
OTU_6073	OTU_6073	2	0	0	0.0267857	0.230415	0.0851238	0.257046	p__Bacteroidetes	c__Bacteroidia	o__Bacteroidales	f__Bacteroidales_S24-7_group	g__?
OTU_792	OTU_792	8	0.0316742	0.199753	0.0714286	0.290794	0.0727645	0.257046	p__Bacteroidetes	c__Bacteroidia	o__Bacteroidales	f__?	g__?
OTU_1043	OTU_1043	7	0.0271493	0.162887	0.0625	0.242604	0.072399	0.257046	p__Bacteroidetes	c__Bacteroidia	o__Bacteroidales	f__?	g__?
OTU_1618	OTU_1618	1	0	0	0.0133929	0.115207	0.0851238	0.257046	p__Bacteroidetes	c__Bacteroidia	o__Bacteroidales	f__Bacteroidales_S24-7_group	g__?
OTU_1762	OTU_1762	1	0	0	0.0133929	0.115207	0.0851238	0.257046	p__Bacteroidetes	c__Bacteroidia	o__Bacteroidales	f__Bacteroidales_S24-7_group	g__?
OTU_2032	OTU_2032	1	0.0135747	0.11598	0	0	0.0809662	0.257046	p__Bacteroidetes	c__Bacteroidia	o__Bacteroidales	f__Bacteroidales_S24-7_group	g__?
OTU_2040	OTU_2040	1	0.0135747	0.11598	0	0	0.0809662	0.257046	p__Bacteroidetes	c__Bacteroidia	o__Bacteroidales	f__Bacteroidales_S24-7_group	g__?
OTU_2544	OTU_2544	1	0.0135747	0.11598	0	0	0.0809662	0.257046	p__Bacteroidetes	c__Bacteroidia	o__Bacteroidales	f__Rikenellaceae	g__?
OTU_2636	OTU_2636	1	0.0135747	0.11598	0	0	0.0809662	0.257046	p__Bacteroidetes	c__Bacteroidia	o__Bacteroidales	f__Bacteroidales_S24-7_group	g__?
OTU_2823	OTU_2823	3	0	0	0.0133929	0.115207	0.0851238	0.257046	p__Bacteroidetes	c__Bacteroidia	o__Bacteroidales	f__Bacteroidales_S24-7_group	g__?
OTU_2986	OTU_2986	1	0	0	0.0133929	0.115207	0.0851238	0.257046	p__Bacteroidetes	c__Bacteroidia	o__Bacteroidales	f__Bacteroidales_S24-7_group	g__?
OTU_3023	OTU_3023	1	0	0	0.0133929	0.115207	0.0851238	0.257046	p__Bacteroidetes	c__Bacteroidia	o__Bacteroidales	f__?	g__?
OTU_3080	OTU_3080	9	0.0678733	0.252099	0.03125	0.174382	0.0752585	0.257046	p__Bacteroidetes	c__Bacteroidia	o__Bacteroidales	f__Bacteroidales_S24-7_group	g__?
OTU_3160	OTU_3160	2	0.0135747	0.11598	0	0	0.0809662	0.257046	p__Bacteroidetes	c__Bacteroidia	o__Bacteroidales	f__Bacteroidales_S24-7_group	g__?
OTU_3183	OTU_3183	1	0	0	0.0133929	0.115207	0.0851238	0.257046	p__Bacteroidetes	c__Bacteroidia	o__Bacteroidales	f__?	g__?
OTU_3251	OTU_3251	8	0.0271493	0.162887	0.0625	0.242604	0.072399	0.257046	p__Bacteroidetes	c__Bacteroidia	o__Bacteroidales	f__Bacteroidales_S24-7_group	g__?
OTU_249	OTU_249	658	1.27602	11.8422	7.17857	42.7282	0.0810623	0.257046	p__Firmicutes	c__Clostridia	o__Clostridiales	f__Lachnospiraceae	g__?
OTU_194	OTU_194	1263	11.2398	41.9893	7.83036	31.4535	0.0735984	0.257046	p__Firmicutes	c__Clostridia	o__Clostridiales	f__Lachnospiraceae	g__?
OTU_209	OTU_209	2217	18.8733	36.4021	10.6964	10.8159	0.0816187	0.257046	p__Firmicutes	c__Clostridia	o__Clostridiales	f__Lachnospiraceae	g__?
OTU_909	OTU_909	942	6.08145	26.4417	4.58482	23.7279	0.0798634	0.257046	p__Firmicutes	c__Clostridia	o__Clostridiales	f__Lachnospiraceae	g__?
OTU_235	OTU_235	688	3.58371	17.9901	7.07589	23.2263	0.0712762	0.257046	p__Firmicutes	c__Clostridia	o__Clostridiales	f__Ruminococcaceae	g__Ruminococcaceae_UCG-014
OTU_1157	OTU_1157	1084	5.15385	8.86484	8.18304	14.7881	0.0800751	0.257046	p__Firmicutes	c__Clostridia	o__Clostridiales	f__Lachnospiraceae	g__Lachnospiraceae_NK4A136_group
OTU_5551	OTU_5551	209	1.33484	8.49525	1.32589	6.50878	0.0740275	0.257046	p__Firmicutes	c__Clostridia	o__Clostridiales	f__Lachnospiraceae	g__Lachnospiraceae_NK4A136_group
OTU_372	OTU_372	116	0.705882	5.50119	0.46875	4.8787	0.0843411	0.257046	p__Firmicutes	c__Clostridia	o__Clostridiales	f__Lachnospiraceae	g__?
OTU_278	OTU_278	2223	13.2443	13.3398	14.2277	12.4424	0.0763436	0.257046	p__Firmicutes	c__Clostridia	o__Clostridiales	f__?	g__?
OTU_519	OTU_519	1721	10.5068	10.3175	10.9955	8.5482	0.0779152	0.257046	p__Firmicutes	c__Clostridia	o__Clostridiales	f__Ruminococcaceae	g__Ruminiclostridium_9
OTU_379	OTU_379	1753	10.6652	8.37291	12.3393	9.46227	0.0806043	0.257046	p__Firmicutes	c__Clostridia	o__Clostridiales	f__Lachnospiraceae	g__Lachnospiraceae_FCS020_group
OTU_2235	OTU_2235	103	0.552036	3.65106	1.18304	4.47489	0.0748152	0.257046	p__Firmicutes	c__Clostridia	o__Clostridiales	f__Ruminococcaceae	g__?
OTU_899	OTU_899	249	1.1086	3.37059	1.6875	4.12589	0.0783395	0.257046	p__Firmicutes	c__Clostridia	o__Clostridiales	f__?	g__?
OTU_3071	OTU_3071	129	0.683258	2.80894	0.34375	1.47404	0.0719596	0.257046	p__Firmicutes	c__Clostridia	o__Clostridiales	f__Lachnospiraceae	g__?
OTU_1535	OTU_1535	73	0.298643	1.14869	0.75	3.08911	0.0799743	0.257046	p__Firmicutes	c__Clostridia	o__Clostridiales	f__Lachnospiraceae	g__Lachnospiraceae_NK4A136_group
OTU_1181	OTU_1181	103	0.78733	3.15581	0.75	2.70193	0.07252	0.257046	p__Firmicutes	c__Clostridia	o__Clostridiales	f__Lachnospiraceae	g__?
OTU_5140	OTU_5140	288	1.52941	2.08355	2.23214	3.54214	0.0765716	0.257046	p__Firmicutes	c__Clostridia	o__Clostridiales	f__Lachnospiraceae	g__?
OTU_1744	OTU_1744	97	0.687783	2.29174	0.6875	1.47037	0.0834186	0.257046	p__Firmicutes	c__Clostridia	o__Clostridiales	f__Lachnospiraceae	g__Lachnospiraceae_NK4A136_group
OTU_3675	OTU_3675	121	0.737557	1.9642	0.897321	2.9378	0.0807084	0.257046	p__Firmicutes	c__Clostridia	o__Clostridiales	f__Lachnospiraceae	g__?
OTU_458	OTU_458	511	3.20362	3.1492	3.76339	3.45143	0.0830686	0.257046	p__Firmicutes	c__Clostridia	o__Clostridiales	f__Ruminococcaceae	g__?
OTU_405	OTU_405	89	0.628959	1.24604	0.691964	2.02202	0.0779098	0.257046	p__Firmicutes	c__Clostridia	o__Clostridiales	f__Clostridiales_vadinBB60_group	g__?
OTU_5224	OTU_5224	90	0.452489	1.15355	0.915179	2.20618	0.0754998	0.257046	p__Firmicutes	c__Clostridia	o__Clostridiales	f__Lachnospiraceae	g__Lachnospiraceae_NK4A136_group
OTU_2462	OTU_2462	61	0.271493	1.09899	0.504464	1.50335	0.0760134	0.257046	p__Firmicutes	c__Clostridia	o__Clostridiales	f__Lachnospiraceae	g__?
OTU_789	OTU_789	219	1.59276	2.23337	1.20982	1.70352	0.079479	0.257046	p__Firmicutes	c__Clostridia	o__Clostridiales	f__Ruminococcaceae	g__Oscillibacter
OTU_1688	OTU_1688	115	0.714932	1.86966	0.674107	1.31771	0.0722607	0.257046	p__Firmicutes	c__Clostridia	o__Clostridiales	f__Lachnospiraceae	g__Lachnospiraceae_NK4A136_group
OTU_1537	OTU_1537	10	0	0	0.133929	1.15207	0.0851238	0.257046	p__Firmicutes	c__Clostridia	o__Clostridiales	f__Lachnospiraceae	g__?
OTU_4398	OTU_4398	18	0.230769	1.25269	0.0892857	0.752319	0.0790771	0.257046	p__Firmicutes	c__Clostridia	o__Clostridiales	f__?	g__?
OTU_2155	OTU_2155	62	0.21267	0.759798	0.5625	1.62537	0.0817772	0.257046	p__Firmicutes	c__Clostridia	o__Clostridiales	f__Lachnospiraceae	g__?
OTU_6330	OTU_6330	89	0.484163	1.20453	0.629464	1.20583	0.0768313	0.257046	p__Firmicutes	c__Clostridia	o__Clostridiales	f__Lachnospiraceae	g__Lachnospiraceae_NK4A136_group
OTU_1168	OTU_1168	33	0.149321	0.732593	0.303571	0.968928	0.0789225	0.257046	p__Firmicutes	c__Clostridia	o__Clostridiales	f__Lachnospiraceae	g__?
OTU_1513	OTU_1513	44	0.108597	0.593118	0.450893	1.51148	0.0824785	0.257046	p__Firmicutes	c__Clostridia	o__Clostridiales	f__Lachnospiraceae	g__?
OTU_2875	OTU_2875	47	0.334842	1.30944	0.160714	0.804177	0.0844006	0.257046	p__Firmicutes	c__Clostridia	o__Clostridiales	f__Lachnospiraceae	g__?
OTU_488	OTU_488	73	0.402715	1.02505	0.352679	1.19629	0.0797429	0.257046	p__Firmicutes	c__Clostridia	o__Clostridiales	f__Ruminococcaceae	g__Anaerotruncus
OTU_854	OTU_854	13	0.0723982	0.670284	0.102679	0.685004	0.0731018	0.257046	p__Firmicutes	c__Clostridia	o__Clostridiales	f__Lachnospiraceae	g__?
OTU_1415	OTU_1415	42	0.271493	1.06539	0.241071	0.659468	0.0715622	0.257046	p__Firmicutes	c__Clostridia	o__Clostridiales	f__Lachnospiraceae	g__?
OTU_3225	OTU_3225	14	0.162896	0.858476	0.03125	0.239406	0.0749929	0.257046	p__Firmicutes	c__Clostridia	o__Clostridiales	f__Lachnospiraceae	g__?
OTU_3228	OTU_3228	22	0.140271	0.479828	0.133929	0.809091	0.0786271	0.257046	p__Firmicutes	c__Clostridia	o__Clostridiales	f__Lachnospiraceae	g__?
OTU_4349	OTU_4349	8	0.0633484	0.584314	0	0	0.0809678	0.257046	p__Firmicutes	c__Clostridia	o__Clostridiales	f__Lachnospiraceae	g__?
OTU_555	OTU_555	34	0.190045	0.809091	0.258929	0.800734	0.0766724	0.257046	p__Firmicutes	c__Clostridia	o__Clostridiales	f__Ruminococcaceae	g__?
OTU_1076	OTU_1076	28	0.144796	0.60063	0.214286	0.661952	0.0766377	0.257046	p__Firmicutes	c__Clostridia	o__Clostridiales	f__Lachnospiraceae	g__Lachnoclostridium
OTU_3840	OTU_3840	25	0.0950226	0.33713	0.276786	0.895528	0.0792729	0.257046	p__Firmicutes	c__Clostridia	o__Clostridiales	f__Lachnospiraceae	g__?
OTU_5618	OTU_5618	17	0.0633484	0.244142	0.196429	0.743755	0.0828572	0.257046	p__Firmicutes	c__Clostridia	o__Clostridiales	f__Lachnospiraceae	g__Lachnospiraceae_UCG-006
OTU_1162	OTU_1162	14	0.0588235	0.235828	0.15625	0.589639	0.0829884	0.257046	p__Firmicutes	c__Clostridia	o__Clostridiales	f__Lachnospiraceae	g__?
OTU_3804	OTU_3804	4	0	0	0.0535714	0.46083	0.0851238	0.257046	p__Firmicutes	c__Clostridia	o__Clostridiales	f__Lachnospiraceae	g__?
OTU_4688	OTU_4688	12	0.126697	0.524198	0.0580357	0.329734	0.0763487	0.257046	p__Firmicutes	c__Clostridia	o__Clostridiales	f__Lachnospiraceae	g__?
OTU_4709	OTU_4709	22	0.131222	0.576804	0.174107	0.553058	0.0791587	0.257046	p__Firmicutes	c__Clostridia	o__Clostridiales	f__Lachnospiraceae	g__?
OTU_506	OTU_506	9	0.0316742	0.175529	0.120536	0.567211	0.0816403	0.257046	p__Firmicutes	c__Clostridia	o__Clostridiales	f__Clostridiales_vadinBB60_group	g__?
OTU_5847	OTU_5847	14	0.0904977	0.50538	0.125	0.537808	0.0781211	0.257046	p__Firmicutes	c__Clostridia	o__Clostridiales	f__Lachnospiraceae	g__Lachnospiraceae_NK4A136_group
OTU_739	OTU_739	4	0	0	0.0535714	0.46083	0.0851238	0.257046	p__Firmicutes	c__Clostridia	o__Clostridiales	f__Ruminococcaceae	g__Ruminococcaceae_UCG-014
OTU_1119	OTU_1119	3	0	0	0.0401786	0.345622	0.0851238	0.257046	p__Firmicutes	c__Clostridia	o__Clostridiales	f__Lachnospiraceae	g__?
OTU_1393	OTU_1393	14	0.0723982	0.349296	0.111607	0.391672	0.0808622	0.257046	p__Firmicutes	c__Clostridia	o__Clostridiales	f__Lachnospiraceae	g__Lachnospiraceae_UCG-001
OTU_1816	OTU_1816	3	0.040724	0.347939	0	0	0.0809662	0.257046	p__Firmicutes	c__Clostridia	o__Clostridiales	f__Lachnospiraceae	g__?
OTU_1896	OTU_1896	13	0.0678733	0.330165	0.102679	0.345622	0.0799698	0.257046	p__Firmicutes	c__Clostridia	o__Clostridiales	f__?	g__?
OTU_2209	OTU_2209	3	0	0	0.0401786	0.345622	0.0851238	0.257046	p__Firmicutes	c__Clostridia	o__Clostridiales	f__?	g__?
OTU_3556	OTU_3556	5	0.0361991	0.31414	0	0	0.0809678	0.257046	p__Firmicutes	c__Clostridia	o__Clostridiales	f__?	g__?
OTU_3596	OTU_3596	23	0.149321	0.381816	0.138393	0.530292	0.0819195	0.257046	p__Firmicutes	c__Clostridia	o__Clostridiales	f__Lachnospiraceae	g__?
OTU_4318	OTU_4318	16	0.0723982	0.276682	0.142857	0.451349	0.0766508	0.257046	p__Firmicutes	c__Clostridia	o__Clostridiales	f__Lachnospiraceae	g__?
OTU_4770	OTU_4770	11	0.0950226	0.398888	0.0357143	0.208715	0.0729409	0.257046	p__Firmicutes	c__Clostridia	o__Clostridiales	f__Lachnospiraceae	g__?
OTU_5525	OTU_5525	7	0.0316742	0.241004	0.0848214	0.430811	0.0714317	0.257046	p__Firmicutes	c__Clostridia	o__Clostridiales	f__Lachnospiraceae	g__?
OTU_5696	OTU_5696	18	0.144796	0.519469	0.0580357	0.269907	0.0787746	0.257046	p__Firmicutes	c__Clostridia	o__Clostridiales	f__Lachnospiraceae	g__?
OTU_6259	OTU_6259	26	0.135747	0.504199	0.169643	0.451969	0.0726818	0.257046	p__Firmicutes	c__Clostridia	o__Clostridiales	f__Lachnospiraceae	g__?
OTU_905	OTU_905	26	0.153846	0.461072	0.21875	0.49337	0.0764432	0.257046	p__Firmicutes	c__Clostridia	o__Clostridiales	f__Lachnospiraceae	g__?
OTU_1102	OTU_1102	2	0	0	0.0267857	0.230415	0.0851238	0.257046	p__Firmicutes	c__Clostridia	o__Clostridiales	f__?	g__?
OTU_1160	OTU_1160	6	0.0361991	0.230714	0.0714286	0.290794	0.0750981	0.257046	p__Firmicutes	c__Clostridia	o__Clostridiales	f__Lachnospiraceae	g__?
OTU_1222	OTU_1222	8	0	0	0.0133929	0.115207	0.0851238	0.257046	p__Firmicutes	c__Clostridia	o__Clostridiales	f__Ruminococcaceae	g__Ruminiclostridium_5
OTU_1272	OTU_1272	3	0.0271493	0.231959	0	0	0.0809662	0.257046	p__Firmicutes	c__Clostridia	o__Clostridiales	f__?	g__?
OTU_1419	OTU_1419	3	0.0135747	0.11598	0	0	0.0809662	0.257046	p__Firmicutes	c__Clostridia	o__Clostridiales	f__?	g__?
OTU_1716	OTU_1716	2	0.0271493	0.231959	0	0	0.0809662	0.257046	p__Firmicutes	c__Clostridia	o__Clostridiales	f__Lachnospiraceae	g__?
OTU_1785	OTU_1785	8	0.0769231	0.299183	0.0357143	0.208715	0.0754639	0.257046	p__Firmicutes	c__Clostridia	o__Clostridiales	f__Lachnospiraceae	g__?
OTU_1813	OTU_1813	12	0.0633484	0.29475	0.116071	0.38458	0.0742509	0.257046	p__Firmicutes	c__Clostridia	o__Clostridiales	f__Lachnospiraceae	g__?
OTU_1891	OTU_1891	2	0	0	0.0267857	0.230415	0.0851238	0.257046	p__Firmicutes	c__Clostridia	o__Clostridiales	f__Lachnospiraceae	g__?
OTU_1978	OTU_1978	5	0.040724	0.198099	0.0267857	0.230415	0.0817374	0.257046	p__Firmicutes	c__Clostridia	o__Clostridiales	f__?	g__?
OTU_1980	OTU_1980	2	0.0271493	0.231959	0	0	0.0809662	0.257046	p__Firmicutes	c__Clostridia	o__Clostridiales	f__?	g__?
OTU_1991	OTU_1991	7	0.0633484	0.324129	0.0133929	0.115207	0.0725212	0.257046	p__Firmicutes	c__Clostridia	o__Clostridiales	f__Lachnospiraceae	g__?
OTU_2148	OTU_2148	2	0	0	0.0267857	0.230415	0.0851238	0.257046	p__Firmicutes	c__Clostridia	o__Clostridiales	f__Lachnospiraceae	g__?
OTU_2156	OTU_2156	2	0	0	0.0267857	0.230415	0.0851238	0.257046	p__Firmicutes	c__Clostridia	o__Clostridiales	f__?	g__?
OTU_2182	OTU_2182	2	0	0	0.0267857	0.230415	0.0851238	0.257046	p__Firmicutes	c__Clostridia	o__Clostridiales	f__Lachnospiraceae	g__?
OTU_2328	OTU_2328	11	0.0633484	0.309788	0.0892857	0.285794	0.0749038	0.257046	p__Firmicutes	c__Clostridia	o__Clostridiales	f__Lachnospiraceae	g__?
OTU_2442	OTU_2442	2	0	0	0.0267857	0.230415	0.0851238	0.257046	p__Firmicutes	c__Clostridia	o__Clostridiales	f__?	g__?
OTU_2445	OTU_2445	2	0	0	0.0267857	0.230415	0.0851238	0.257046	p__Firmicutes	c__Clostridia	o__Clostridiales	f__?	g__?
OTU_2458	OTU_2458	2	0	0	0.0267857	0.230415	0.0851238	0.257046	p__Firmicutes	c__Clostridia	o__Clostridiales	f__?	g__?
OTU_2751	OTU_2751	3	0	0	0.0267857	0.230415	0.0851238	0.257046	p__Firmicutes	c__Clostridia	o__Clostridiales	f__?	g__?
OTU_2781	OTU_2781	2	0	0	0.0267857	0.230415	0.0851238	0.257046	p__Firmicutes	c__Clostridia	o__Clostridiales	f__Lachnospiraceae	g__?
OTU_2783	OTU_2783	3	0	0	0.0267857	0.230415	0.0851238	0.257046	p__Firmicutes	c__Clostridia	o__Clostridiales	f__Lachnospiraceae	g__?
OTU_2948	OTU_2948	12	0.040724	0.239635	0.0982143	0.389545	0.0832369	0.257046	p__Firmicutes	c__Clostridia	o__Clostridiales	f__?	g__?
OTU_3083	OTU_3083	4	0	0	0.0267857	0.230415	0.0851238	0.257046	p__Firmicutes	c__Clostridia	o__Clostridiales	f__Lachnospiraceae	g__?
OTU_3729	OTU_3729	2	0	0	0.0267857	0.230415	0.0851238	0.257046	p__Firmicutes	c__Clostridia	o__Clostridiales	f__?	g__?
OTU_3805	OTU_3805	2	0	0	0.0267857	0.230415	0.0851238	0.257046	p__Firmicutes	c__Clostridia	o__Clostridiales	f__Lachnospiraceae	g__?
OTU_3810	OTU_3810	11	0.0633484	0.337862	0.0982143	0.365798	0.0788926	0.257046	p__Firmicutes	c__Clostridia	o__Clostridiales	f__Lachnospiraceae	g__?
OTU_4140	OTU_4140	11	0.0452489	0.248152	0.0803571	0.288444	0.0733209	0.257046	p__Firmicutes	c__Clostridia	o__Clostridiales	f__Lachnospiraceae	g__?
OTU_4440	OTU_4440	3	0.0135747	0.11598	0	0	0.0809662	0.257046	p__Firmicutes	c__Clostridia	o__Clostridiales	f__?	g__?
OTU_4446	OTU_4446	2	0.0271493	0.231959	0	0	0.0809662	0.257046	p__Firmicutes	c__Clostridia	o__Clostridiales	f__Lachnospiraceae	g__?
OTU_4472	OTU_4472	8	0.040724	0.198099	0.0982143	0.353327	0.0751082	0.257046	p__Firmicutes	c__Clostridia	o__Clostridiales	f__Ruminococcaceae	g__?
OTU_4646	OTU_4646	6	0.0316742	0.241004	0.0491071	0.216576	0.0767556	0.257046	p__Firmicutes	c__Clostridia	o__Clostridiales	f__Lachnospiraceae	g__?
OTU_4729	OTU_4729	5	0.0316742	0.241004	0.0535714	0.24474	0.0759791	0.257046	p__Firmicutes	c__Clostridia	o__Clostridiales	f__Lachnospiraceae	g__?
OTU_4736	OTU_4736	2	0	0	0.0267857	0.230415	0.0851238	0.257046	p__Firmicutes	c__Clostridia	o__Clostridiales	f__Lachnospiraceae	g__?
OTU_4984	OTU_4984	2	0	0	0.0267857	0.230415	0.0851238	0.257046	p__Firmicutes	c__Clostridia	o__Clostridiales	f__Lachnospiraceae	g__?
OTU_5033	OTU_5033	2	0	0	0.0267857	0.230415	0.0851238	0.257046	p__Firmicutes	c__Clostridia	o__Clostridiales	f__?	g__?
OTU_5078	OTU_5078	2	0	0	0.0267857	0.230415	0.0851238	0.257046	p__Firmicutes	c__Clostridia	o__Clostridiales	f__?	g__?
OTU_5087	OTU_5087	2	0	0	0.0267857	0.230415	0.0851238	0.257046	p__Firmicutes	c__Clostridia	o__Clostridiales	f__?	g__?
OTU_5196	OTU_5196	2	0	0	0.0267857	0.230415	0.0851238	0.257046	p__Firmicutes	c__Clostridia	o__Clostridiales	f__?	g__?
OTU_5228	OTU_5228	2	0	0	0.0267857	0.230415	0.0851238	0.257046	p__Firmicutes	c__Clostridia	o__Clostridiales	f__?	g__?
OTU_5599	OTU_5599	7	0.0361991	0.230714	0.0714286	0.290794	0.0750981	0.257046	p__Firmicutes	c__Clostridia	o__Clostridiales	f__Lachnospiraceae	g__?
OTU_5701	OTU_5701	2	0	0	0.0267857	0.230415	0.0851238	0.257046	p__Firmicutes	c__Clostridia	o__Clostridiales	f__Lachnospiraceae	g__?
OTU_5726	OTU_5726	5	0.0135747	0.11598	0.0491071	0.254641	0.0824254	0.257046	p__Firmicutes	c__Clostridia	o__Clostridiales	f__Lachnospiraceae	g__?
OTU_5806	OTU_5806	2	0.0271493	0.231959	0	0	0.0809662	0.257046	p__Firmicutes	c__Clostridia	o__Clostridiales	f__?	g__?
OTU_5819	OTU_5819	2	0.0271493	0.231959	0	0	0.0809662	0.257046	p__Firmicutes	c__Clostridia	o__Clostridiales	f__Lachnospiraceae	g__?
OTU_5913	OTU_5913	6	0.0633484	0.324129	0.0178571	0.163051	0.0744229	0.257046	p__Firmicutes	c__Clostridia	o__Clostridiales	f__Lachnospiraceae	g__?
OTU_6042	OTU_6042	2	0	0	0.0267857	0.230415	0.0851238	0.257046	p__Firmicutes	c__Clostridia	o__Clostridiales	f__Lachnospiraceae	g__?
OTU_6102	OTU_6102	14	0.0995475	0.300075	0.0669643	0.299443	0.0768473	0.257046	p__Firmicutes	c__Clostridia	o__Clostridiales	f__Lachnospiraceae	g__Lachnospiraceae_UCG-001
OTU_6118	OTU_6118	2	0.0271493	0.231959	0	0	0.0809662	0.257046	p__Firmicutes	c__Clostridia	o__Clostridiales	f__Lachnospiraceae	g__Lachnospiraceae_NK4A136_group
OTU_6177	OTU_6177	11	0.0904977	0.30294	0.0535714	0.262424	0.0820767	0.257046	p__Firmicutes	c__Clostridia	o__Clostridiales	f__Lachnospiraceae	g__?
OTU_6193	OTU_6193	15	0.0678733	0.301375	0.133929	0.43389	0.0777821	0.257046	p__Firmicutes	c__Clostridia	o__Clostridiales	f__Lachnospiraceae	g__?
OTU_1040	OTU_1040	1	0.0135747	0.11598	0	0	0.0809662	0.257046	p__Firmicutes	c__Clostridia	o__Clostridiales	f__?	g__?
OTU_1078	OTU_1078	1	0	0	0.0133929	0.115207	0.0851238	0.257046	p__Firmicutes	c__Clostridia	o__Clostridiales	f__Lachnospiraceae	g__?
OTU_1081	OTU_1081	1	0	0	0.0133929	0.115207	0.0851238	0.257046	p__Firmicutes	c__Clostridia	o__Clostridiales	f__?	g__?
OTU_1207	OTU_1207	1	0.0135747	0.11598	0	0	0.0809662	0.257046	p__Firmicutes	c__Clostridia	o__Clostridiales	f__?	g__?
OTU_1255	OTU_1255	1	0	0	0.0133929	0.115207	0.0851238	0.257046	p__Firmicutes	c__Clostridia	o__Clostridiales	f__Ruminococcaceae	g__?
OTU_1276	OTU_1276	1	0.0135747	0.11598	0	0	0.0809662	0.257046	p__Firmicutes	c__Clostridia	o__Clostridiales	f__Lachnospiraceae	g__?
OTU_1468	OTU_1468	1	0.0135747	0.11598	0	0	0.0809662	0.257046	p__Firmicutes	c__Clostridia	o__Clostridiales	f__?	g__?
OTU_1528	OTU_1528	1	0	0	0.0133929	0.115207	0.0851238	0.257046	p__Firmicutes	c__Clostridia	o__Clostridiales	f__?	g__?
OTU_1747	OTU_1747	2	0	0	0.0133929	0.115207	0.0851238	0.257046	p__Firmicutes	c__Clostridia	o__Clostridiales	f__Lachnospiraceae	g__Blautia
OTU_1976	OTU_1976	1	0.0135747	0.11598	0	0	0.0809662	0.257046	p__Firmicutes	c__Clostridia	o__Clostridiales	f__Lachnospiraceae	g__?
OTU_1986	OTU_1986	1	0.0135747	0.11598	0	0	0.0809662	0.257046	p__Firmicutes	c__Clostridia	o__Clostridiales	f__?	g__?
OTU_1998	OTU_1998	1	0.0135747	0.11598	0	0	0.0809662	0.257046	p__Firmicutes	c__Clostridia	o__Clostridiales	f__Lachnospiraceae	g__?
OTU_2001	OTU_2001	1	0.0135747	0.11598	0	0	0.0809662	0.257046	p__Firmicutes	c__Clostridia	o__Clostridiales	f__Lachnospiraceae	g__?
OTU_2003	OTU_2003	1	0.0135747	0.11598	0	0	0.0809662	0.257046	p__Firmicutes	c__Clostridia	o__Clostridiales	f__Lachnospiraceae	g__?
OTU_2026	OTU_2026	1	0	0	0.0133929	0.115207	0.0851238	0.257046	p__Firmicutes	c__Clostridia	o__Clostridiales	f__Lachnospiraceae	g__?
OTU_2054	OTU_2054	1	0	0	0.0133929	0.115207	0.0851238	0.257046	p__Firmicutes	c__Clostridia	o__Clostridiales	f__?	g__?
OTU_2066	OTU_2066	1	0	0	0.0133929	0.115207	0.0851238	0.257046	p__Firmicutes	c__Clostridia	o__Clostridiales	f__Lachnospiraceae	g__?
OTU_2077	OTU_2077	1	0	0	0.0133929	0.115207	0.0851238	0.257046	p__Firmicutes	c__Clostridia	o__Clostridiales	f__?	g__?
OTU_2078	OTU_2078	1	0	0	0.0133929	0.115207	0.0851238	0.257046	p__Firmicutes	c__Clostridia	o__Clostridiales	f__Lachnospiraceae	g__?
OTU_2160	OTU_2160	1	0	0	0.0133929	0.115207	0.0851238	0.257046	p__Firmicutes	c__Clostridia	o__Clostridiales	f__Lachnospiraceae	g__?
OTU_2162	OTU_2162	1	0	0	0.0133929	0.115207	0.0851238	0.257046	p__Firmicutes	c__Clostridia	o__Clostridiales	f__Lachnospiraceae	g__?
OTU_2175	OTU_2175	1	0	0	0.0133929	0.115207	0.0851238	0.257046	p__Firmicutes	c__Clostridia	o__Clostridiales	f__?	g__?
OTU_2194	OTU_2194	1	0	0	0.0133929	0.115207	0.0851238	0.257046	p__Firmicutes	c__Clostridia	o__Clostridiales	f__?	g__?
OTU_2210	OTU_2210	1	0	0	0.0133929	0.115207	0.0851238	0.257046	p__Firmicutes	c__Clostridia	o__Clostridiales	f__?	g__?
OTU_2465	OTU_2465	1	0	0	0.0133929	0.115207	0.0851238	0.257046	p__Firmicutes	c__Clostridia	o__Clostridiales	f__Lachnospiraceae	g__?
OTU_2534	OTU_2534	1	0.0135747	0.11598	0	0	0.0809662	0.257046	p__Firmicutes	c__Clostridia	o__Clostridiales	f__?	g__?
OTU_2623	OTU_2623	1	0.0135747	0.11598	0	0	0.0809662	0.257046	p__Firmicutes	c__Clostridia	o__Clostridiales	f__?	g__?
OTU_2626	OTU_2626	1	0.0135747	0.11598	0	0	0.0809662	0.257046	p__Firmicutes	c__Clostridia	o__Clostridiales	f__Lachnospiraceae	g__?
OTU_2698	OTU_2698	1	0	0	0.0133929	0.115207	0.0851238	0.257046	p__Firmicutes	c__Clostridia	o__Clostridiales	f__?	g__?
OTU_2717	OTU_2717	1	0	0	0.0133929	0.115207	0.0851238	0.257046	p__Firmicutes	c__Clostridia	o__Clostridiales	f__?	g__?
OTU_2720	OTU_2720	1	0	0	0.0133929	0.115207	0.0851238	0.257046	p__Firmicutes	c__Clostridia	o__Clostridiales	f__?	g__?
OTU_2732	OTU_2732	1	0.0135747	0.11598	0	0	0.0809662	0.257046	p__Firmicutes	c__Clostridia	o__Clostridiales	f__Lachnospiraceae	g__?
OTU_2859	OTU_2859	3	0.0135747	0.11598	0	0	0.0809662	0.257046	p__Firmicutes	c__Clostridia	o__Clostridiales	f__Lachnospiraceae	g__?
OTU_2890	OTU_2890	1	0.0135747	0.11598	0	0	0.0809662	0.257046	p__Firmicutes	c__Clostridia	o__Clostridiales	f__Lachnospiraceae	g__?
OTU_2895	OTU_2895	2	0.0135747	0.11598	0	0	0.0809662	0.257046	p__Firmicutes	c__Clostridia	o__Clostridiales	f__Lachnospiraceae	g__?
OTU_2928	OTU_2928	1	0.0135747	0.11598	0	0	0.0809662	0.257046	p__Firmicutes	c__Clostridia	o__Clostridiales	f__?	g__?
OTU_3262	OTU_3262	1	0	0	0.0133929	0.115207	0.0851238	0.257046	p__Firmicutes	c__Clostridia	o__Clostridiales	f__?	g__?
OTU_3274	OTU_3274	1	0	0	0.0133929	0.115207	0.0851238	0.257046	p__Firmicutes	c__Clostridia	o__Clostridiales	f__Lachnospiraceae	g__?
OTU_3300	OTU_3300	1	0	0	0.0133929	0.115207	0.0851238	0.257046	p__Firmicutes	c__Clostridia	o__Clostridiales	f__Lachnospiraceae	g__?
OTU_3309	OTU_3309	2	0	0	0.0133929	0.115207	0.0851238	0.257046	p__Firmicutes	c__Clostridia	o__Clostridiales	f__?	g__?
OTU_3597	OTU_3597	1	0.0135747	0.11598	0	0	0.0809662	0.257046	p__Firmicutes	c__Clostridia	o__Clostridiales	f__?	g__?
OTU_3639	OTU_3639	1	0	0	0.0133929	0.115207	0.0851238	0.257046	p__Firmicutes	c__Clostridia	o__Clostridiales	f__Lachnospiraceae	g__?
OTU_3650	OTU_3650	1	0.0135747	0.11598	0	0	0.0809662	0.257046	p__Firmicutes	c__Clostridia	o__Clostridiales	f__Lachnospiraceae	g__?
OTU_3691	OTU_3691	1	0	0	0.0133929	0.115207	0.0851238	0.257046	p__Firmicutes	c__Clostridia	o__Clostridiales	f__Lachnospiraceae	g__?
OTU_3736	OTU_3736	4	0.0135747	0.11598	0.0401786	0.196818	0.0838108	0.257046	p__Firmicutes	c__Clostridia	o__Clostridiales	f__Lachnospiraceae	g__?
OTU_3760	OTU_3760	1	0	0	0.0133929	0.115207	0.0851238	0.257046	p__Firmicutes	c__Clostridia	o__Clostridiales	f__Lachnospiraceae	g__?
OTU_3769	OTU_3769	1	0	0	0.0133929	0.115207	0.0851238	0.257046	p__Firmicutes	c__Clostridia	o__Clostridiales	f__?	g__?
OTU_3770	OTU_3770	1	0	0	0.0133929	0.115207	0.0851238	0.257046	p__Firmicutes	c__Clostridia	o__Clostridiales	f__Lachnospiraceae	g__?
OTU_3790	OTU_3790	1	0	0	0.0133929	0.115207	0.0851238	0.257046	p__Firmicutes	c__Clostridia	o__Clostridiales	f__Lachnospiraceae	g__?
OTU_3794	OTU_3794	1	0	0	0.0133929	0.115207	0.0851238	0.257046	p__Firmicutes	c__Clostridia	o__Clostridiales	f__?	g__?
OTU_3856	OTU_3856	1	0.0135747	0.11598	0	0	0.0809662	0.257046	p__Firmicutes	c__Clostridia	o__Clostridiales	f__?	g__?
OTU_96	OTU_96	5783	48.9819	108.02	37.1875	79.6513	0.084817	0.257046	p__Firmicutes	c__Erysipelotrichia	o__Erysipelotrichales	f__Erysipelotrichaceae	g__Erysipelatoclostridium
OTU_2275	OTU_2275	3	0.0135747	0.11598	0.0401786	0.196818	0.0838108	0.257046	p__Firmicutes	c__Erysipelotrichia	o__Erysipelotrichales	f__Erysipelotrichaceae	g__?
OTU_3377	OTU_3377	328	1.90498	5.53214	2.94196	7.88262	0.0815562	0.257046	p__Firmicutes	c__Bacilli	o__Lactobacillales	f__Lactobacillaceae	g__?
OTU_4123	OTU_4123	12	0.0588235	0.331904	0.0133929	0.115207	0.0744109	0.257046	p__Firmicutes	c__Bacilli	o__Lactobacillales	f__Lactobacillaceae	g__?
OTU_3883	OTU_3883	8	0.0226244	0.149041	0.102679	0.476527	0.0821533	0.257046	p__Firmicutes	c__Bacilli	o__Lactobacillales	f__Lactobacillaceae	g__?
OTU_2692	OTU_2692	1	0	0	0.0133929	0.115207	0.0851238	0.257046	p__Actinobacteria	c__Actinobacteria_(class)	o__Micrococcales	f__Dermabacteraceae	g__Brachybacterium
OTU_652	OTU_652	7	0.0633484	0.278903	0.03125	0.219878	0.0817447	0.257046	p__Tenericutes	c__Mollicutes	o__Mollicutes_RF9	f__?	g__?
OTU_653	OTU_653	7	0.0271493	0.211457	0.0580357	0.269907	0.0731018	0.257046	p__Tenericutes	c__Mollicutes	o__Mollicutes_RF9	f__?	g__?
OTU_766	OTU_766	2	0	0	0.0267857	0.230415	0.0851238	0.257046	p__Tenericutes	c__Mollicutes	o__Mollicutes_RF9	f__?	g__?
OTU_197	OTU_197	5890	41.6335	45.4865	35.8125	42.0621	0.0852462	0.257279	p__Bacteroidetes	c__Bacteroidia	o__Bacteroidales	f__Bacteroidales_S24-7_group	g__?
OTU_4784	OTU_4784	63	0.384615	0.968381	0.424107	0.777226	0.0853975	0.257598	p__Firmicutes	c__Clostridia	o__Clostridiales	f__Ruminococcaceae	g__?
OTU_3966	OTU_3966	10	0.0271493	0.188741	0.0803571	0.357831	0.0855274	0.257853	p__Firmicutes	c__Clostridia	o__Clostridiales	f__Lachnospiraceae	g__?
OTU_2512	OTU_2512	90	0.733032	2.91021	0.580357	1.79005	0.0857085	0.258262	p__Firmicutes	c__Clostridia	o__Clostridiales	f__Lachnospiraceae	g__Lachnospiraceae_NK4A136_group
OTU_1411	OTU_1411	40	0.339367	1.00803	0.191964	0.571151	0.0859012	0.258706	p__Firmicutes	c__Clostridia	o__Clostridiales	f__Lachnospiraceae	g__Lachnospiraceae_UCG-001
OTU_80	OTU_80	11102	70.0679	148.181	63.5982	154.838	0.0859477	0.258708	p__Firmicutes	c__Clostridia	o__Clostridiales	f__Lachnospiraceae	g__[Eubacterium]_xylanophilum_group
OTU_3620	OTU_3620	6	0.0226244	0.149041	0.0669643	0.299443	0.0861119	0.259066	p__Firmicutes	c__Clostridia	o__Clostridiales	f__Lachnospiraceae	g__?
OTU_2674	OTU_2674	31	0.18552	0.845828	0.183036	0.461502	0.0865842	0.260349	p__Firmicutes	c__Clostridia	o__Clostridiales	f__Lachnospiraceae	g__?
OTU_1591	OTU_1591	7	0.040724	0.347939	0.0848214	0.460982	0.0866974	0.260426	p__Firmicutes	c__Clostridia	o__Clostridiales	f__Lachnospiraceae	g__?
OTU_2068	OTU_2068	33	0.117647	0.336703	0.223214	0.563618	0.0867015	0.260426	p__Firmicutes	c__Clostridia	o__Clostridiales	f__Lachnospiraceae	g__?
OTU_1866	OTU_1866	33	0.167421	0.430673	0.348214	0.895528	0.0868407	0.260706	p__Firmicutes	c__Clostridia	o__Clostridiales	f__Lachnospiraceae	g__?
OTU_2185	OTU_2185	157	0.633484	1.9901	1.26786	4.20225	0.0869262	0.260825	p__Firmicutes	c__Clostridia	o__Clostridiales	f__Lachnospiraceae	g__?
OTU_4539	OTU_4539	29	0.144796	0.7304	0.308036	1.11199	0.0871562	0.261376	p__Firmicutes	c__Clostridia	o__Clostridiales	f__Lachnospiraceae	g__Lachnospiraceae_NK4A136_group
OTU_2706	OTU_2706	17	0.0859729	0.377591	0.147321	0.501739	0.0872956	0.261656	p__Bacteroidetes	c__Bacteroidia	o__Bacteroidales	f__Bacteroidales_S24-7_group	g__?
OTU_512	OTU_512	59	0.402715	1.31971	0.459821	1.20097	0.0874432	0.261823	p__Firmicutes	c__Clostridia	o__Clostridiales	f__Ruminococcaceae	g__Ruminiclostridium_5
OTU_1051	OTU_1051	9	0.0497738	0.478884	0.0535714	0.278989	0.0874293	0.261823	p__Firmicutes	c__Clostridia	o__Clostridiales	f__Lachnospiraceae	g__?
OTU_552	OTU_552	4452	26.1312	23.835	27.1161	33.718	0.0876979	0.262309	p__Bacteroidetes	c__Bacteroidia	o__Bacteroidales	f__Bacteroidales_S24-7_group	g__?
OTU_3709	OTU_3709	28	0.131222	0.509878	0.205357	0.651158	0.0876741	0.262309	p__Firmicutes	c__Clostridia	o__Clostridiales	f__Lachnospiraceae	g__?
OTU_6414	OTU_6414	15	0.162896	0.505136	0.0669643	0.267822	0.0879011	0.26264	p__Bacteroidetes	c__Bacteroidia	o__Bacteroidales	f__Bacteroidales_S24-7_group	g__?
OTU_3572	OTU_3572	33	0.131222	0.472876	0.272321	0.776298	0.0878604	0.26264	p__Firmicutes	c__Clostridia	o__Clostridiales	f__Lachnospiraceae	g__?
OTU_4721	OTU_4721	31	0.199095	0.892493	0.272321	0.923991	0.0879503	0.262649	p__Firmicutes	c__Clostridia	o__Clostridiales	f__Lachnospiraceae	g__?
OTU_6393	OTU_6393	144	0.923077	1.61765	0.78125	1.43355	0.088103	0.262794	p__Bacteroidetes	c__Bacteroidia	o__Bacteroidales	f__Bacteroidales_S24-7_group	g__?
OTU_1421	OTU_1421	82	0.533937	0.850122	0.4375	0.860506	0.0882483	0.262794	p__Bacteroidetes	c__Bacteroidia	o__Bacteroidales	f__Bacteroidales_S24-7_group	g__?
OTU_493	OTU_493	2115	10.2489	44.0857	20.2679	59.0364	0.0882449	0.262794	p__Firmicutes	c__Clostridia	o__Clostridiales	f__Lachnospiraceae	g__?
OTU_3346	OTU_3346	22	0.108597	0.577588	0.129464	0.44037	0.0882765	0.262794	p__Firmicutes	c__Clostridia	o__Clostridiales	f__Lachnospiraceae	g__?
OTU_4760	OTU_4760	5	0.0226244	0.200985	0.0401786	0.196818	0.0881472	0.262794	p__Firmicutes	c__Clostridia	o__Clostridiales	f__Lachnospiraceae	g__?
OTU_423	OTU_423	226	1.91855	3.87799	1.30804	3.20156	0.0882429	0.262794	p__Tenericutes	c__Mollicutes	o__Mollicutes_RF9	f__?	g__?
OTU_2431	OTU_2431	10	0.0361991	0.24964	0.0892857	0.391698	0.0883895	0.262855	p__Bacteroidetes	c__Bacteroidia	o__Bacteroidales	f__Bacteroidales_S24-7_group	g__?
OTU_376	OTU_376	6188	78.4027	332.865	31.0402	60.0958	0.0883744	0.262855	p__Firmicutes	c__Clostridia	o__Clostridiales	f__Lachnospiraceae	g__Lachnospiraceae_NK4A136_group
OTU_5922	OTU_5922	17	0.19457	0.676332	0.0892857	0.36809	0.088606	0.263223	p__Firmicutes	c__Clostridia	o__Clostridiales	f__Ruminococcaceae	g__Ruminiclostridium_5
OTU_986	OTU_986	8	0.0271493	0.188741	0.0669643	0.299443	0.0885854	0.263223	p__Firmicutes	c__Clostridia	o__Clostridiales	f__Lachnospiraceae	g__?
OTU_1329	OTU_1329	24	0.081448	0.320042	0.25	0.951751	0.0887476	0.263506	p__Firmicutes	c__Clostridia	o__Clostridiales	f__Lachnospiraceae	g__?
OTU_1197	OTU_1197	48	0.289593	1.56592	0.330357	1.2627	0.0889892	0.263809	p__Firmicutes	c__Clostridia	o__Clostridiales	f__Lachnospiraceae	g__Lachnospiraceae_NK4A136_group
OTU_1017	OTU_1017	3	0.0316742	0.175529	0.00892857	0.094279	0.0889761	0.263809	p__Firmicutes	c__Clostridia	o__Clostridiales	f__Lachnospiraceae	g__?
OTU_3746	OTU_3746	3	0.0316742	0.175529	0.00892857	0.094279	0.0889761	0.263809	p__Firmicutes	c__Clostridia	o__Clostridiales	f__Lachnospiraceae	g__?
OTU_6219	OTU_6219	5	0.0226244	0.149041	0.0535714	0.225674	0.0891668	0.264052	p__Firmicutes	c__Clostridia	o__Clostridiales	f__Lachnospiraceae	g__?
OTU_915	OTU_915	53	0.402715	1.32658	0.191964	0.601737	0.0892107	0.264052	p__Bacteroidetes	c__Bacteroidia	o__Bacteroidales	f__Bacteroidales_S24-7_group	g__?
OTU_4618	OTU_4618	20	0.0497738	0.273467	0.227679	0.978212	0.0891646	0.264052	p__Firmicutes	c__Clostridia	o__Clostridiales	f__Lachnospiraceae	g__?
OTU_1381	OTU_1381	64	0.280543	1.03706	0.59375	1.91762	0.0893891	0.264443	p__Firmicutes	c__Clostridia	o__Clostridiales	f__Lachnospiraceae	g__?
OTU_4271	OTU_4271	8	0.0452489	0.265839	0.0848214	0.337416	0.08971	0.265254	p__Bacteroidetes	c__Bacteroidia	o__Bacteroidales	f__Bacteroidales_S24-7_group	g__?
OTU_3318	OTU_3318	4	0.040724	0.239635	0.0133929	0.149135	0.0898462	0.265518	p__Firmicutes	c__Clostridia	o__Clostridiales	f__Lachnospiraceae	g__?
OTU_5602	OTU_5602	8	0.040724	0.306249	0.0848214	0.398362	0.0902796	0.26666	p__Firmicutes	c__Clostridia	o__Clostridiales	f__Lachnospiraceae	g__?
OTU_2663	OTU_2663	61	0.221719	0.707543	0.549107	2.13392	0.0904264	0.266817	p__Bacteroidetes	c__Bacteroidia	o__Bacteroidales	f__Bacteroidales_S24-7_group	g__?
OTU_3235	OTU_3235	5	0.0271493	0.231959	0.0401786	0.196818	0.0903796	0.266817	p__Firmicutes	c__Clostridia	o__Clostridiales	f__Lachnospiraceae	g__?
OTU_665	OTU_665	322	0.714932	2.78718	3.79911	16.9647	0.0905667	0.267092	p__Firmicutes	c__Clostridia	o__Clostridiales	f__Lachnospiraceae	g__?
OTU_119	OTU_119	9798	70.4932	113.504	60.1696	99.3911	0.0913636	0.269302	p__Firmicutes	c__Clostridia	o__Clostridiales	f__Lachnospiraceae	g__Lachnospiraceae_UCG-001
OTU_601	OTU_601	37	0.321267	2.10431	0.290179	1.40808	0.0914816	0.26937	p__Firmicutes	c__Clostridia	o__Clostridiales	f__Lachnospiraceae	g__Lachnospiraceae_NK4A136_group
OTU_4022	OTU_4022	23	0.117647	0.398527	0.209821	0.617889	0.0914491	0.26937	p__Firmicutes	c__Clostridia	o__Clostridiales	f__Lachnospiraceae	g__?
OTU_6426	OTU_6426	109	0.40724	1.33714	1.02232	3.11145	0.0916393	0.269695	p__Bacteroidetes	c__Bacteroidia	o__Bacteroidales	f__Bacteroidales_S24-7_group	g__?
OTU_1512	OTU_1512	58	0.303167	1.29455	0.513393	1.62099	0.0924223	0.271858	p__Firmicutes	c__Clostridia	o__Clostridiales	f__Lachnospiraceae	g__?
OTU_1244	OTU_1244	5	0.0316742	0.175529	0.0178571	0.188558	0.0930356	0.273521	p__Firmicutes	c__Clostridia	o__Clostridiales	f__Lachnospiraceae	g__?
OTU_2012	OTU_2012	374	2.00452	3.48177	2.54464	3.87562	0.0933541	0.274173	p__Bacteroidetes	c__Bacteroidia	o__Bacteroidales	f__Bacteroidales_S24-7_group	g__?
OTU_5111	OTU_5111	24	0.122172	0.402839	0.1875	0.483471	0.0933346	0.274173	p__Firmicutes	c__Clostridia	o__Clostridiales	f__Lachnospiraceae	g__Lachnospiraceae_NK4A136_group
OTU_787	OTU_787	76	0.199095	0.643993	0.388393	1.00939	0.09341	0.274196	p__Bacteroidetes	c__Bacteroidia	o__Bacteroidales	f__Bacteroidales_S24-7_group	g__?
OTU_129	OTU_129	2903	27.7919	65.3786	12.433	30.1999	0.093512	0.274353	p__Actinobacteria	c__Actinobacteria_(class)	o__Bifidobacteriales	f__Bifidobacteriaceae	g__Bifidobacterium
OTU_3589	OTU_3589	8	0.0723982	0.362075	0.0178571	0.132729	0.0937043	0.274776	p__Firmicutes	c__Clostridia	o__Clostridiales	f__Lachnospiraceae	g__?
OTU_3991	OTU_3991	15	0.0542986	0.31151	0.129464	0.497733	0.0940424	0.275625	p__Firmicutes	c__Clostridia	o__Clostridiales	f__Ruminococcaceae	g__Ruminococcaceae_UCG-014
OTU_1965	OTU_1965	9	0.113122	0.611154	0.0446429	0.364043	0.0942346	0.275891	p__Bacteroidetes	c__Bacteroidia	o__Bacteroidales	f__Bacteroidales_S24-7_group	g__?
OTU_6269	OTU_6269	23	0.122172	0.402839	0.0669643	0.299443	0.0944932	0.275891	p__Bacteroidetes	c__Bacteroidia	o__Bacteroidales	f__Bacteroidales_S24-7_group	g__?
OTU_4095	OTU_4095	25	0.131222	0.509878	0.133929	0.366673	0.0943393	0.275891	p__Bacteroidetes	c__Bacteroidia	o__Bacteroidales	f__Bacteroidales_S24-7_group	g__?
OTU_2069	OTU_2069	1264	8.95023	12.6664	7.88839	12.1538	0.0943364	0.275891	p__Firmicutes	c__Clostridia	o__Clostridiales	f__Lachnospiraceae	g__Acetatifactor
OTU_3748	OTU_3748	21	0.0859729	0.464007	0.223214	1.12222	0.094228	0.275891	p__Firmicutes	c__Clostridia	o__Clostridiales	f__Lachnospiraceae	g__?
OTU_1859	OTU_1859	7	0.00904977	0.0949138	0.0669643	0.412775	0.0945218	0.275891	p__Firmicutes	c__Clostridia	o__Clostridiales	f__Lachnospiraceae	g__?
OTU_5213	OTU_5213	4	0.00904977	0.0949138	0.0491071	0.287714	0.0945218	0.275891	p__Firmicutes	c__Clostridia	o__Clostridiales	f__Lachnospiraceae	g__?
OTU_5220	OTU_5220	4	0.00904977	0.0949138	0.0491071	0.287714	0.0945218	0.275891	p__Firmicutes	c__Clostridia	o__Clostridiales	f__Lachnospiraceae	g__?
OTU_1344	OTU_1344	24	0.122172	0.379601	0.196429	0.489152	0.0945918	0.275953	p__Bacteroidetes	c__Bacteroidia	o__Bacteroidales	f__Bacteroidales_S24-7_group	g__?
OTU_6436	OTU_6436	10	0.0588235	0.235828	0.0267857	0.161818	0.095222	0.276938	p__Bacteroidetes	c__Bacteroidia	o__Bacteroidales	f__Bacteroidales_S24-7_group	g__?
OTU_1449	OTU_1449	6	0.0588235	0.235828	0.0267857	0.161818	0.095222	0.276939	p__Bacteroidetes	c__Bacteroidia	o__Bacteroidales	f__Bacteroidales_S24-7_group	g__?
OTU_3786	OTU_3786	5	0.00904977	0.0949138	0.0580357	0.36828	0.0951178	0.276939	p__Firmicutes	c__Clostridia	o__Clostridiales	f__Lachnospiraceae	g__?
OTU_3792	OTU_3792	5	0.00904977	0.0949138	0.0446429	0.264096	0.0951178	0.276939	p__Firmicutes	c__Clostridia	o__Clostridiales	f__Lachnospiraceae	g__?
OTU_4778	OTU_4778	4	0.00904977	0.0949138	0.0446429	0.264096	0.0951178	0.276939	p__Firmicutes	c__Clostridia	o__Clostridiales	f__Clostridiales_vadinBB60_group	g__?
OTU_1767	OTU_1767	8	0.0588235	0.235828	0.0267857	0.161818	0.095222	0.276939	p__Firmicutes	c__Clostridia	o__Clostridiales	f__Ruminococcaceae	g__?
OTU_2299	OTU_2299	913	9.17195	40.9655	4.85714	12.0346	0.0957304	0.278275	p__Firmicutes	c__Clostridia	o__Clostridiales	f__Lachnospiraceae	g__Lachnospiraceae_NK4A136_group
OTU_1067	OTU_1067	343	1.63348	2.4655	2.08929	2.7137	0.0974323	0.278589	p__Bacteroidetes	c__Bacteroidia	o__Bacteroidales	f__Bacteroidales_S24-7_group	g__?
OTU_819	OTU_819	84	0.330317	1.50889	0.852679	3.02318	0.0968306	0.278589	p__Bacteroidetes	c__Bacteroidia	o__Bacteroidales	f__Bacteroidales_S24-7_group	g__?
OTU_6440	OTU_6440	64	0.384615	1.77905	0.526786	1.81404	0.0970215	0.278589	p__Bacteroidetes	c__Bacteroidia	o__Bacteroidales	f__Bacteroidales_S24-7_group	g__?
OTU_1914	OTU_1914	12	0.0995475	0.328979	0.0669643	0.314062	0.096332	0.278589	p__Bacteroidetes	c__Bacteroidia	o__Bacteroidales	f__Bacteroidales_S24-7_group	g__?
OTU_3021	OTU_3021	6	0.0180995	0.189828	0.0625	0.348765	0.0969136	0.278589	p__Bacteroidetes	c__Bacteroidia	o__Bacteroidales	f__?	g__?
OTU_3379	OTU_3379	3	0.0361991	0.24964	0.00446429	0.0668153	0.0963998	0.278589	p__Bacteroidetes	c__Bacteroidia	o__Bacteroidales	f__?	g__?
OTU_1476	OTU_1476	3	0.0226244	0.149041	0.00446429	0.0668153	0.0975061	0.278589	p__Bacteroidetes	c__Bacteroidia	o__Bacteroidales	f__?	g__?
OTU_143	OTU_143	4376	31.4208	71.1539	28.6295	53.6552	0.0973169	0.278589	p__Firmicutes	c__Clostridia	o__Clostridiales	f__Lachnospiraceae	g__Roseburia
OTU_132	OTU_132	3501	18.1674	49.7215	30.9464	79.4196	0.0964613	0.278589	p__Firmicutes	c__Clostridia	o__Clostridiales	f__?	g__?
OTU_3757	OTU_3757	18	0.0678733	0.884158	0.223214	1.53705	0.0963269	0.278589	p__Firmicutes	c__Clostridia	o__Clostridiales	f__?	g__?
OTU_4270	OTU_4270	44	0.384615	1.0581	0.169643	0.508023	0.0973728	0.278589	p__Firmicutes	c__Clostridia	o__Clostridiales	f__Lachnospiraceae	g__?
OTU_2506	OTU_2506	34	0.158371	0.692351	0.321429	0.990668	0.0963178	0.278589	p__Firmicutes	c__Clostridia	o__Clostridiales	f__Lachnospiraceae	g__?
OTU_2690	OTU_2690	21	0.158371	0.511046	0.120536	0.526199	0.0969358	0.278589	p__Firmicutes	c__Clostridia	o__Clostridiales	f__Lachnospiraceae	g__?
OTU_788	OTU_788	69	0.384615	0.900272	0.4375	0.828649	0.0966429	0.278589	p__Firmicutes	c__Clostridia	o__Clostridiales	f__Ruminococcaceae	g__Ruminiclostridium_5
OTU_1240	OTU_1240	5	0.0542986	0.264132	0.0178571	0.132729	0.0965846	0.278589	p__Firmicutes	c__Clostridia	o__Clostridiales	f__Ruminococcaceae	g__?
OTU_3217	OTU_3217	3	0.0316742	0.221342	0.00446429	0.0668153	0.0967692	0.278589	p__Firmicutes	c__Clostridia	o__Clostridiales	f__?	g__?
OTU_4274	OTU_4274	4	0.0135747	0.15014	0.0446429	0.264096	0.0972354	0.278589	p__Firmicutes	c__Clostridia	o__Clostridiales	f__Lachnospiraceae	g__?
OTU_5822	OTU_5822	3	0.0361991	0.24964	0.00446429	0.0668153	0.0963998	0.278589	p__Firmicutes	c__Clostridia	o__Clostridiales	f__Lachnospiraceae	g__?
OTU_1194	OTU_1194	2	0.0226244	0.149041	0.00446429	0.0668153	0.0975061	0.278589	p__Firmicutes	c__Clostridia	o__Clostridiales	f__Lachnospiraceae	g__?
OTU_2962	OTU_2962	2	0.0226244	0.149041	0.00446429	0.0668153	0.0975061	0.278589	p__Firmicutes	c__Clostridia	o__Clostridiales	f__Lachnospiraceae	g__?
OTU_3214	OTU_3214	2	0.0226244	0.149041	0.00446429	0.0668153	0.0975061	0.278589	p__Firmicutes	c__Clostridia	o__Clostridiales	f__?	g__?
OTU_3521	OTU_3521	3	0.0226244	0.149041	0.00446429	0.0668153	0.0975061	0.278589	p__Firmicutes	c__Clostridia	o__Clostridiales	f__Lachnospiraceae	g__?
OTU_3942	OTU_3942	2	0.0226244	0.149041	0.00446429	0.0668153	0.0975061	0.278589	p__Firmicutes	c__Clostridia	o__Clostridiales	f__Lachnospiraceae	g__Lachnospiraceae_NK4A136_group
OTU_4356	OTU_4356	2	0.0226244	0.149041	0.00446429	0.0668153	0.0975061	0.278589	p__Firmicutes	c__Clostridia	o__Clostridiales	f__?	g__?
OTU_4626	OTU_4626	3	0.00904977	0.0949138	0.03125	0.174382	0.0969136	0.278589	p__Firmicutes	c__Clostridia	o__Clostridiales	f__?	g__?
OTU_4684	OTU_4684	5	0.00904977	0.0949138	0.03125	0.174382	0.0969136	0.278589	p__Firmicutes	c__Clostridia	o__Clostridiales	f__Lachnospiraceae	g__Lachnospiraceae_NK4A136_group
OTU_4908	OTU_4908	2	0.0226244	0.149041	0.00446429	0.0668153	0.0975061	0.278589	p__Firmicutes	c__Clostridia	o__Clostridiales	f__Lachnospiraceae	g__?
OTU_5458	OTU_5458	3	0.00904977	0.0949138	0.03125	0.174382	0.0969136	0.278589	p__Firmicutes	c__Clostridia	o__Clostridiales	f__Ruminococcaceae	g__?
OTU_5691	OTU_5691	3	0.00904977	0.0949138	0.03125	0.174382	0.0969136	0.278589	p__Firmicutes	c__Clostridia	o__Clostridiales	f__Lachnospiraceae	g__?
OTU_5859	OTU_5859	2	0.0226244	0.149041	0.00446429	0.0668153	0.0975061	0.278589	p__Firmicutes	c__Clostridia	o__Clostridiales	f__Lachnospiraceae	g__?
OTU_5950	OTU_5950	3	0.0226244	0.149041	0.00446429	0.0668153	0.0975061	0.278589	p__Firmicutes	c__Clostridia	o__Clostridiales	f__Lachnospiraceae	g__?
OTU_6241	OTU_6241	2	0.0226244	0.149041	0.00446429	0.0668153	0.0975061	0.278589	p__Firmicutes	c__Clostridia	o__Clostridiales	f__Lachnospiraceae	g__?
OTU_6249	OTU_6249	4	0.0226244	0.149041	0.00446429	0.0668153	0.0975061	0.278589	p__Firmicutes	c__Clostridia	o__Clostridiales	f__Lachnospiraceae	g__?
OTU_6356	OTU_6356	2	0.0226244	0.149041	0.00446429	0.0668153	0.0975061	0.278589	p__Firmicutes	c__Clostridia	o__Clostridiales	f__Lachnospiraceae	g__?
OTU_2908	OTU_2908	105	0.529412	1.2704	0.696429	1.54362	0.0977925	0.279267	p__Firmicutes	c__Clostridia	o__Clostridiales	f__?	g__?
OTU_1672	OTU_1672	1553	6.97738	18.9289	14.3795	37.5902	0.0981059	0.27974	p__Bacteroidetes	c__Bacteroidia	o__Bacteroidales	f__Bacteroidales_S24-7_group	g__?
OTU_496	OTU_496	134	1.0362	1.68376	0.776786	1.54867	0.0980617	0.27974	p__Firmicutes	c__Clostridia	o__Clostridiales	f__Lachnospiraceae	g__Roseburia
OTU_6094	OTU_6094	8	0.0723982	0.386368	0.0267857	0.230415	0.0980751	0.27974	p__Firmicutes	c__Clostridia	o__Clostridiales	f__Lachnospiraceae	g__Lachnospiraceae_NK4A136_group
OTU_4489	OTU_4489	3	0.0361991	0.24964	0.00892857	0.133631	0.0982614	0.280042	p__Firmicutes	c__Clostridia	o__Clostridiales	f__Lachnospiraceae	g__?
OTU_6139	OTU_6139	22	0.180995	0.627984	0.107143	0.498557	0.0983135	0.28005	p__Bacteroidetes	c__Bacteroidia	o__Bacteroidales	f__Bacteroidales_S24-7_group	g__?
OTU_3843	OTU_3843	7	0.0452489	0.208321	0.0178571	0.132729	0.0985362	0.280123	p__Bacteroidetes	c__Bacteroidia	o__Bacteroidales	f__Bacteroidales_S24-7_group	g__?
OTU_5441	OTU_5441	25	0.144796	0.651455	0.196429	0.700279	0.0985343	0.280123	p__Firmicutes	c__Clostridia	o__Clostridiales	f__Lachnospiraceae	g__?
OTU_3181	OTU_3181	4	0.0135747	0.15014	0.0357143	0.208715	0.098456	0.280123	p__Firmicutes	c__Clostridia	o__Clostridiales	f__Lachnospiraceae	g__?
OTU_3267	OTU_3267	4	0.0452489	0.208321	0.0178571	0.132729	0.0985362	0.280123	p__Firmicutes	c__Clostridia	o__Clostridiales	f__Lachnospiraceae	g__?
[truncated: 3,763 more rows]
