# Supplementary material for: Gut microbiome partially mediates and coordinates the effects of genetics on anxiety-like behavior in Collaborative Cross mice
Source: Sci Rep. 2021 Jan 11;11:270. doi: 10.1038/s41598-020-79538-x (PMC7801399; doi:10.1038/s41598-020-79538-x)
Supplement: Supplementary file 10 — Supplementary Information 10. [file 41598_2020_79538_MOESM10_ESM.xlsx]

## Sheet: Sheet1
Table S6. P-values of the mediating effect of host genetics on anxiety by microbial families.
Family	marker	gene	chromosome	position	ACME_P_Value	ACME_FDR_Value	ADE_P_Value	ADE_FDR_Value	TotalEffect_P_Value	TotalEffect_FDR_Value
f__Clostridiaceae	UNC23303262	Ipo11	13	106892013	0.03	0.04	<2e-16	<2e-16	<2e-16	<2e-16
f__Clostridiaceae	UNCHS008817	Med12l	3	59202609	0.03	0.04	<2e-16	<2e-16	<2e-16	<2e-16
f__Ruminococcaceae	UNC13367155	Dlg2	7	92040900	0.02	0.04	<2e-16	<2e-16	<2e-16	<2e-16
f__Ruminococcaceae	UNC26346683	Gm9961;Cpped1	16	11907839	0.03	0.04	<2e-16	<2e-16	<2e-16	<2e-16
f__Ruminococcaceae	UNC26349513	Shisa9	16	12125150	0.04	0.04	<2e-16	<2e-16	<2e-16	<2e-16
f__Ruminococcaceae	UNCHS041722	Snx29	16	11382565	0.03	0.04	<2e-16	<2e-16	<2e-16	<2e-16
f__Ruminococcaceae	UNCHS041729	Snx29	16	11500171	0.04	0.04	<2e-16	<2e-16	<2e-16	<2e-16
f__Ruminococcaceae	UNCHS041732	Snx29	16	11514434	0.04	0.04	<2e-16	<2e-16	<2e-16	<2e-16
f__Ruminococcaceae	UNCHS041741	Cpped1	16	11818428	0.03	0.04	<2e-16	<2e-16	<2e-16	<2e-16
f__Ruminococcaceae	UNCHS041746	Gm9961;Cpped1	16	11903834	0.04	0.04	<2e-16	<2e-16	<2e-16	<2e-16
f__Ruminococcaceae	UNCHS041775	4930414F18Rik	16	12777553	0.03	0.04	<2e-16	<2e-16	<2e-16	<2e-16
f__Bacteroidaceae	UNC30427502	Sorcs3	19	48450287	0.03	0.04	<2e-16	<2e-16	<2e-16	<2e-16
f__Bacteroidaceae	UNCHS047922	Sorcs3	19	48439703	0.05	0.05	<2e-16	<2e-16	<2e-16	<2e-16
o__Clostridiales_f__unknown	UNC16988126	Nck1	9	100523422	0.03	0.04	<2e-16	<2e-16	<2e-16	<2e-16
o__Clostridiales_f__unknown	UNC17183072	Osbpl10	9	115100027	0.04	0.04	<2e-16	<2e-16	<2e-16	<2e-16
o__Clostridiales_f__unknown	UNC29951460	Cep78	19	15962368	0.02	0.04	<2e-16	<2e-16	<2e-16	<2e-16
o__Clostridiales_f__unknown	UNC29958374	Gna14	19	16443692	0.03	0.04	<2e-16	<2e-16	<2e-16	<2e-16
ACME	Average Causal Mediation Effect
ADE	Average Direct Effect
