# Supplementary material for: Gut microbiome partially mediates and coordinates the effects of genetics on anxiety-like behavior in Collaborative Cross mice
Source: Sci Rep. 2021 Jan 11;11:270. doi: 10.1038/s41598-020-79538-x (PMC7801399; doi:10.1038/s41598-020-79538-x)
Supplement: Supplementary file 11 — Supplementary Information 11. [file 41598_2020_79538_MOESM11_ESM.xlsx]

## Sheet: Sheet1
Table S7. List of genes between anxiety-related mouse genes and human genes associated with psychiatric conditions identified by GWAS
Condition	Pubmed ID of studies	overlap genes	non-overlapped genes
alzheimer	22159054, 20885792, 21123754, 22245343, 22430674, 23374588, 23419831, 23565137, 23562540, 23571587, 22881374, 24162737, 27770636, 26830138, 26993346, 29860282, 29107063, 29777097, 23535033, 20197096, 22832961, 17553421, 17474819, 17998437, 17975299, 18823527, 18976728, 21379329, 21390209, 21460840, 21460841, 21627779, 20460622, 20452100, 24770881, 24755620, 23150908, 19136949, 19125160, 19118814,…	CEP63, SORCS3, AKAP12, PICALM, TMEM132C	FERMT2, C9orf152, ACE, CASS4, SLMAP, FARP1, STK24, PKNOX2, PLPP4, KIFC3, ZAP70, ARHGAP20, SNRPCP13, NR3C2, RNU2, HMGB3P23, CRADD, IRAK1BP1, IL19, RN7SKP168, MIR548AE1, DCHS2, SAP30L, CNN2, TGFB2, G3BP1, RPS18P12, LCORL, ACTL8, TSPOAP1, CTNND2, RN7SL193P, AFF1, CYCS, TECTA, CNGB1, GGACT, ARVCF, ATXN7L1, CSTF1, HMGB3P12, SCAPER, MTDHP1, ALOX12, BDH1, MARK2P15, SPTLC1, PTPRS, RPS20P10, NFU1P1, EXOC4…
attention deficit hyperactivity disorder	22012869, 20732626, 20732625, 23453885, 27890468, 26184070, 27021288, 18846501, 28809852, 23728934, 23527680, 18821564, 18951430, 21473668, 21784300, 18821565, 18937294, 18839057, 26174813, 28416812, 29325848, 29769613	DLG2, PPP2R2B, ESR1, CSMD2, ESRRB, NLGN1, NTRK3	CLYBL, KDM4A, SPINK2, HSPD1P6, STT3A, PWRN4, NUAK1, HIVEP1, PKD1L2, MAP10, EDN1, MTUS2, CACNA1C, NAPRT, MFSD6L, WT1, MAP1B, RXRG, CCDC170, ADAM12, MTCO2P4, FBXL16, ZFPM2, HAS3, KIAA2012, ZNRD1, SLC35F1, SNORC, MRM2, TPX2, CCDC197, ZNF385D, OR2AG2, ANKS1B, ACOXL, MSC, TLL2, NTM, ADGRL4, NT5C2, CARSP2, ITGA11, GNPATP, SDE2, SPDYE4, MAP3K7, FGF3, ZIC5, ZNF615, PAWR, UNC5B, BANK1, ATP2C2, SFTA2, ASTN…
autism spectrum disorder	23453885, 28540026, 28641744, 24133439, 26398136, 28533516, 26314684, 25534755	PPP2R2B, STAG1, NTRK3	ZNF204P, RN7SL592P, HSPD1P6, PRSS16, RIC8B, STT3A, NXPH4, RPL10P2, LRRC20, MUC22, MSNP1, CACNA1C, HIST1H3PS1, ACTG1P22, HFE, HCG11, SLC39A8, RN7SL167P, DEF8, EYA1, ATAT1, CUEDC2, ZFPM2, FBXW12, RPLP0P1, ZNRD1, SATB2, SNORC, MRM2, VRK2, GRM3, EP300, MDC1, DDX39BP2, GRAMD1B, VN1R10P, ANKS1B, BTN2A1, HIST1H2BN, ADGRL4, KLC1, ZSCAN9, RGS6, ZBED3, MICD, NT5C2, TRIM33, FURIN, EXT1, HCP5, PPP1R16B, PPP1…
depression	20673876, 20713499, 20800221, 21042317, 22472876, 23290196, 23453885, 23377640, 28049566, 24047446, 27622933, 27089181, 29187746, 29728651, 27479909, 29855537, 28696415, 29071344, 23857890, 21521612, 21621269, 20038947, 20125088, 20516156, 24528284, 24964207, 20351715, 24039173, 19107115, 25897834, 25944848, 26079190, 26348319, 29559929, 29317604, 29317602, 29495898, 27777418, 29700475, 29662059,…	SASH1, PKD1, UTRN, CSMD2, SORCS3, SHISA9, TRPM3, PPP2R2B, CUX1, PDCD6IP, KLF12, NTRK3, SNX29	COX6CP4, RN7SL592P, KRT18P14, ANXA2, HSPD1P6, ERBB4, SLC30A9, IGBP1P5, RPL23AP22, KIF26B, FH, ZHX3, STT3A, PWRN4, GPHN, CNTNAP1, APBB2, DCDC1, RNU2, NBAS, DMRT1, NCOA5, WASF1, RPL13AP25, GPX6, CACNA1C, C1ORF53, RTN4, LCORL, EPB41L4A, CTNND2, PARP15, ANXA1, MRM2, FCGR2A, ADGRD1, TRIO, GLO1, CD302, ATXN7L2, CACNA2D1, DEC1, SLC25A37, ERG, FAT4, RNA5SP261, ARHGEF37, MS4A1, EXOC4, TNC, CYTH1, NDUFA6, …
feeling nervous	29500382	STAG1, SORCS3, NFIA	PIGU, BDNF, IRF4, RPSAP53, ATF6B, TRPC4AP, ITIH1, INO80E, SNCA, CADM2, DENND1A, DNAH14, DNAJA1P1, CNNM2, PLEKHM1, CACNA2D1, NT5C2, DLST, ZC3H7B, CRHR1, TSNARE1, LRRC37A4P, MTCO3P1, DPYD, NSF, MBD5, ITCH, TWF2, ASNS, DQB1, NEU1, NCOA6, DSCAM, RALY, ARL17B, NF1, DDAH2, C6ORF48, CTAGE16P, AREL1, MGA, RNU6, ZCCHC14, PBRM1, HLA, TSBP1, NOTCH4, MADD, TAC1
feeling worry	29500382	STAG1	KDM4A, STAB1, MSRA, ECE1, SFMBT1, RNY4P29, C1ORF53, SLC38A3, RBFOX1, CAMTA1, PAM, GNAT1, CADM2, GRM3, DNAJA1P1, TNXB, CNNM2, NTM, DQA1, NT5C2, PTCH1, DLST, DQB2, C5ORF30, SND1, CRHR1, MYO1H, PALM, NSF, SOCS5P1, IGSF9B, CHADL, VWA7, TWF2, CTAGE14P, MVK, GCC1, ARPP21, RNU4, CRB1, DQB1, RASSF1, TMEM110, STIMATE, MAPT, TCF4, MUSTN1, PAX6, PTPRF, NDST3, CTAGE16P, AREL1, ST13, KANSL1, DENND1B, CHRM3, M…
neuroticism	27918536, 27089181, 27067015, 25993607, 29559929, 29255261, 29292387	NCK1, STAG1, SORCS3, SATB1	VN1R13P, RNA5SP472, MSRA, HPSE2, FARP1, ARHGEF10L, STK24, CDCA7L, ACSS3, IMP3P1, TMEM163, GABBR1, YLPM1, PHF5A, ATF6B, ZDHHC20P4, RNU2, TYR, PPARGC1A, RPL13AP25, SLC19A3, RF00272, C1ORF53, ELP4, PRDM11, XKR6, SIM1, DCAF5, VRK2, GRM3, ERI1, MAN1A1, FOXP2, SLC33A1, HCN1, CLDN23, ZC3H7B, PDE1C, CRHR1, MYO1H, TOB2, MTNR1B, PTK2B, DRD2, LRRC37A4P, F13A1, DUXAP11, FTLP18, ELAVL2, DPA1, TTC12, TCF7L2, N…
